# Supplementary material for: Comparative Analysis of the Chemical Constituents of Chrysanthemum morifolium with Different Drying Processes Integrating LC/GC–MS−Based, Non-Targeted Metabolomics
Source: Metabolites. 2024 Sep 2;14(9):481. doi: 10.3390/metabo14090481 (PMC11434334; doi:10.3390/metabo14090481)
Supplement: Supplementary file 1 [file metabolites-14-00481-s001.zip]

Archive with 9 entries (9 files):
- Supplementary Figure S1.Standard curves of three indicator components.jpg
- Supplementary Figure S2.Heat drying C. morifolium.jpg
- Supplementary Figure S3. Shade drying C. morifolium.jpg
- Supplementary Table S1. The informationof all chemicals and solvents.xlsx
- Supplementary Table S2. Regression curves, precision, repeatability and stability of three indicator components.xlsx
- Supplementary Table S3. The information of 7908 metabolites.xlsx
- Supplementary Table S4. The information of top fifty differential metabolites.xlsx
- Supplementary Table S5. The information of 81 flavonoids.xlsx
- Supplementary Table S6. The information of a┬-farnesene, mannose, rhamnose and 1-Kestose..xlsx
