# Supplementary material for: Comparative Analysis of the Chemical Constituents of Chrysanthemum morifolium with Different Drying Processes Integrating LC/GC–MS−Based, Non-Targeted Metabolomics
Source: Metabolites. 2024 Sep 2;14(9):481. doi: 10.3390/metabo14090481 (PMC11434334; doi:10.3390/metabo14090481)
Supplement: Supplementary file 1 [file metabolites-14-00481-s001.zip › Supplementary Table S1. The informationof all chemicals and solvents.xlsx]

## Sheet: Sheet1
Supplementary Table S1. The informationof all chemicals and solvents.
Name	Factory owners	Purity
Methanol	fisher	HPLC，99.9%
Acetonitrile	fisher	HPLC，99.95%
Formic acid	fisher	HPLC，99.0%
Water	Hangzhou Wahaha	/
2-Chloro-L-phenylalanine	Shanghai HC Biotech	HPLC，98.0%
Succinic acid-d4	Sigma	HPLC，98.0%
L-Valine-d8	Shanghai Haoyuan	HPLC，98.0%
L-Valine-d8	Shanghai yuanye	HPLC，98.0%
Chloroform	Greagent	AR；99.0%
N-hexane	CNW	HPLC，98.5%
Pyridine	aladdin	HPLC，99.0%
BSTFA	TCI	HPLC，95%
O-Methoxyamine HCl（97%）	Macklin	HPLC，98%
Methyl octylate	Dr. Ehrenstorfeh	HPLC，99.0%
Methyl nonanoate	NU-chek	HPLC，99.0%
Methyl Caprate	NU-chek	HPLC，99.0%
Methyl laurate	NU-chek	HPLC，99.0%
Methyl myristate	NU-chek	HPLC，99.0%
Methyl palmitate	Dr. Ehrenstorfeh	HPLC，99.0%
Methyl stearate	NU-chek	HPLC，99.0%
Methyl icosanoate	NU-chek	HPLC，99.0%
Methyl behenate	NU-chek	HPLC，99.0%
Methyl Lignocerate	NU-chek	HPLC，99.0%
chlorogenic acid	Chengdu Herbpurify Co., Ltd	HPLC，99.0%
luteolin-7-O-glucoside	Chengdu Herbpurify Co., Ltd	HPLC，99.0%
3,5-O-dicaffeoyl-quinic acid	Chengdu Herbpurify Co., Ltd	HPLC，99.0%
