# Supplementary material for: Comparative Analysis of the Chemical Constituents of Chrysanthemum morifolium with Different Drying Processes Integrating LC/GC–MS−Based, Non-Targeted Metabolomics
Source: Metabolites. 2024 Sep 2;14(9):481. doi: 10.3390/metabo14090481 (PMC11434334; doi:10.3390/metabo14090481)
Supplement: Supplementary file 1 [file metabolites-14-00481-s001.zip › Supplementary Table S2. Regression curves, precision, repeatability and stability of three indicator components.xlsx]

## Sheet: Sheet1
Supplementary Table S2. Regression curves, precision, repeatability and stability of three indicator components.
	Calibration curves	tR	R2	r	Linear Range	Precision	Repeatability	Stability
		(min)			（mg/ml）	(RSD, n=6)	(RSD, n=6)
chlorogenic acid	y = 1868.6x - 0.1195	8.389	0.999	0.999	0.203 - 0.474	0.0124	0.0268	0.0127
luteolin-7-O-glucoside	y = 2010.2x + 0.6384	18.26	0.999	0.999	0.011 - 0.057	0.0221	0.0282	0.016
3,5-O-dicaffeoyl-quinic acid	y = 19.355x + 1.6630	24.049	0.999	0.999	0.236 - 1.181	0.013	0.0266	0.0132
