# Supplementary material for: Comparative Analysis of the Chemical Constituents of Chrysanthemum morifolium with Different Drying Processes Integrating LC/GC–MS−Based, Non-Targeted Metabolomics
Source: Metabolites. 2024 Sep 2;14(9):481. doi: 10.3390/metabo14090481 (PMC11434334; doi:10.3390/metabo14090481)
Supplement: Supplementary file 1 [file metabolites-14-00481-s001.zip › Supplementary Table S3. The information of 7908 metabolites.xlsx]

## Sheet: Sheet1
Supplementary Table S3. The information of 7908 metabolites.
m/z	Retention time (min)	Ion mode	Metabolites	cid	cidlink	HMDB	METLIN	Lipidmaps	ChEBI	PubChem	KEGG	ID Annotation	Annotation	CAS	smiles	InChIKey	Super Class	Class	Sub Class	level	Score	Fragmentation Score/Total spectrum similarity	Adducts	Formula	Mass Error (ppm)	Average RI	QC1	QC2	QC4	hg1	hg2	hg3	hg4	hg5	hg6	yg1	yg2	yg3	yg4	yg5	yg6
142.096	15.701	GCMS	Ornithine	46935	http://funmeta.oebiotech.com/network/46935	HMDB0000214	45121		15729	6262	C00077	han00220,han00330,han00480	Arginine biosynthesis|Arginine and proline metabolism|Glutathione metabolism	3184-13-2	NCCC[C@H](N)C(O)=O	AHLPHDHHMVZTML-BYPYZUCNSA-N	Organic acids and derivatives	Carboxylic acids and derivatives	Amino acids, peptides, and analogues	Level 1	99.8	99.8		C5H12N2O2		528923	1.95476e+06	1.91671e+06	1.91004e+06	588905	813680	1.47594e+06	952908	352762	383522	5.65106e+06	3.1208e+06	5.6313e+06	2.76396e+06	2.58221e+06	2.62637e+06
174.134	10.165	GCMS	Ethanolamine	46896	http://funmeta.oebiotech.com/network/46896	HMDB0000149	3207		16000	700	C00189	han00564	Glycerophospholipid metabolism	141-43-5	NCCO	HZAXFHJVJLSVMW-UHFFFAOYSA-N	Organic nitrogen compounds	Organonitrogen compounds	Amines	Level 1	99.8	99.7		C2H7NO		345689	1.66354e+07	1.61081e+07	1.6207e+07	1.41867e+07	1.37617e+07	1.5803e+07	1.42888e+07	1.41066e+07	1.37997e+07	1.8927e+07	1.72139e+07	1.88128e+07	1.70718e+07	1.80938e+07	1.8593e+07
117.02	21.123	GCMS	Palmitic Acid	48	http://funmeta.oebiotech.com/network/48	HMDB0000220	187	LMFA01010001	15756	985	C00249	han00061,han00062,han00071,han00073,han01040	Fatty acid biosynthesis|Fatty acid elongation|Fatty acid degradation|Cutin, suberine and wax biosynthesis|Biosynthesis of unsaturated fatty acids	57-10-3	OC(CCCCCCCCCCCCCCC)=O	IPCSVZSSVZVIGE-UHFFFAOYSA-N	Lipids and lipid-like molecules	Fatty Acyls	Fatty acids and conjugates	Level 1	99.7	99.5		C16H32O2		717507	710819	740209	734730	562642	482432	545603	492818	553084	531414	1.08937e+06	964330	1.08923e+06	1.05047e+06	951755	832223
246.159	15.773	GCMS	L-Glutamic Acid	46895	http://funmeta.oebiotech.com/network/46895	HMDB0000148	19		16015	33032	C00025	han00220,han00250,han00330,han00340,han00430,han00480,han00630,han00650,han00660,han00860,han00910,han00970,han02010	Arginine biosynthesis|Alanine, aspartate and glutamate metabolism|Arginine and proline metabolism|Histidine metabolism|Taurine and hypotaurine metabolism|Glutathione metabolism|Glyoxylate and dicarboxylate metabolism|Butanoate metabolism|C5-Branched dibasic acid metabolism|Porphyrin and chlorophyll metabolism|Nitrogen metabolism|Aminoacyl-tRNA biosynthesis|ABC transporters	56-86-0	N[C@@H](CCC(O)=O)C(O)=O	WHUUTDBJXJRKMK-VKHMYHEASA-N	Organic acids and derivatives	Carboxylic acids and derivatives	Amino acids, peptides, and analogues	Level 1	99.6	99.3		C5H9NO4		531330	3.27808e+06	3.17419e+06	3.20333e+06	6.11272e+06	6.00105e+06	6.52306e+06	5.03663e+06	4.29319e+06	4.21812e+06	1.3787e+06	1.15449e+06	1.48559e+06	753007	1.01397e+06	1.20169e+06
245.088	11.598	GCMS	Fumaric Acid	46891	http://funmeta.oebiotech.com/network/46891	HMDB0000134	3242		18012	444972	C00122	han00020,han00190,han00220,han00250,han00350,han00360,han00620,han00650,han00760	Citrate cycle (TCA cycle)|Oxidative phosphorylation|Arginine biosynthesis|Alanine, aspartate and glutamate metabolism|Tyrosine metabolism|Phenylalanine metabolism|Pyruvate metabolism|Butanoate metabolism|Nicotinate and nicotinamide metabolism	110-17-8	OC(=O)\C=C\C(O)=O	VZCYOOQTPOCHFL-OWOJBTEDSA-N	Organic acids and derivatives	Carboxylic acids and derivatives	Dicarboxylic acids and derivatives	Level 1	99.3	99.5		C4H4O4		393835	548906	614982	592069	500564	523823	528845	416080	479390	564450	680192	739361	976291	485282	648805	699800
117.044	6.643	GCMS	D-Lactic Acid	47508	http://funmeta.oebiotech.com/network/47508	HMDB0001311	63094		42111	61503	C00256	han00620	Pyruvate metabolism	10326-41-7	C[C@@H](O)C(O)=O	JVTAAEKCZFNVCJ-UWTATZPHSA-N	Organic acids and derivatives	Hydroxy acids and derivatives	Alpha hydroxy acids and derivatives	Level 1	99.3	98.8		C3H6O3		221000	477541	485619	481473	373065	399318	473794	367397	537786	371327	608040	495021	493504	480942	416842	728764
217.133	14.085	GCMS	Erythritol	48012	http://funmeta.oebiotech.com/network/48012	HMDB0002994	140		17113	222285	C00503	han02010	ABC transporters	149-32-6	OC[C@H](O)[C@H](O)CO	UNXHWFMMPAWVPI-ZXZARUISSA-N	Organic oxygen compounds	Organooxygen compounds	Carbohydrates and carbohydrate conjugates	Level 1	99.3	98.9		C4H10O4		475140	1.06536e+06	1.08379e+06	1.07649e+06	2.18224e+06	1.81083e+06	1.7885e+06	1.88609e+06	1.96275e+06	2.00328e+06	336516	288613	316832	359999	337436	279466
75.02	7.155	GCMS	L-Valine	47278	http://funmeta.oebiotech.com/network/47278	HMDB0000883	35		16414	6287	C00183	han00280,han00290,han00460,han00770,han00966,han00970,han02010	Valine, leucine and isoleucine degradation|Valine, leucine and isoleucine biosynthesis|Cyanoamino acid metabolism|Pantothenate and CoA biosynthesis|Glucosinolate biosynthesis|Aminoacyl-tRNA biosynthesis|ABC transporters	72-18-4	CC(C)[C@H](N)C(O)=O	KZSNJWFQEVHDMF-BYPYZUCNSA-N	Organic acids and derivatives	Carboxylic acids and derivatives	Amino acids, peptides, and analogues	Level 1	99.2	99.4		C5H11NO2		239301	1.02722e+06	1.07652e+06	1.09468e+06	1.8605e+06	1.4116e+06	2.44941e+06	1.3949e+06	1.4632e+06	2.41491e+06	574427	524713	636254	605863	605659	699207
116.026	10	GCMS	L-Serine	46917	http://funmeta.oebiotech.com/network/46917	HMDB0000187	30		17115	5951	C00065	han00260,han00261,han00270,han00460,han00600,han00630,han00920,han00970	Glycine, serine and threonine metabolism|Monobactam biosynthesis|Cysteine and methionine metabolism|Cyanoamino acid metabolism|Sphingolipid metabolism|Glyoxylate and dicarboxylate metabolism|Sulfur metabolism|Aminoacyl-tRNA biosynthesis	56-45-1	N[C@@H](CO)C(O)=O	MTCFGRXMJLQNBG-REOHCLBHSA-N	Organic acids and derivatives	Carboxylic acids and derivatives	Amino acids, peptides, and analogues	Level 1	99	98.4		C3H7NO3		340090	187560	190376	190502	563103	317660	368464	306127	548552	463452	131435	107195	160235	128572	130651	125005
248.152	12.836	GCMS	Beta-Alanine	46848	http://funmeta.oebiotech.com/network/46848	HMDB0000056	36		16958	239	C00099	han00240,han00410,han00640,han00770	Pyrimidine metabolism|beta-Alanine metabolism|Propanoate metabolism|Pantothenate and CoA biosynthesis	107-95-9	NCCC(O)=O	UCMIRNVEIXFBKS-UHFFFAOYSA-N	Organic acids and derivatives	Carboxylic acids and derivatives	Amino acids, peptides, and analogues	Level 1	98.9	98.4		C3H7NO2		434308	334452	356771	347767	502048	528994	556726	569665	553822	504356	189822	183594	240010	173827	207045	153134
218.169	12.147	GCMS	L-Threonine	46907	http://funmeta.oebiotech.com/network/46907	HMDB0000167	32		16857	6288	C00188	han00260,han00261,han00290,han00860,han00970	Glycine, serine and threonine metabolism|Monobactam biosynthesis|Valine, leucine and isoleucine biosynthesis|Porphyrin and chlorophyll metabolism|Aminoacyl-tRNA biosynthesis	72-19-5	C[C@@H](O)[C@H](N)C(O)=O	AYFVYJQAPQTCCC-GBXIJSLDSA-N	Organic acids and derivatives	Carboxylic acids and derivatives	Amino acids, peptides, and analogues	Level 1	98.9	98.9		C4H9NO3		411783	1.12486e+07	1.14544e+07	1.13076e+07	1.1649e+07	1.30067e+07	1.56192e+07	1.2282e+07	1.07209e+07	1.10608e+07	1.34833e+07	9.3045e+06	1.37647e+07	6.9511e+06	7.96142e+06	1.00985e+07
147.08	19.962	GCMS	Sorbitol	46956	http://funmeta.oebiotech.com/network/46956	HMDB0000247	143		17924	5780	C00794	han00051,han00052,han02010	Fructose and mannose metabolism|Galactose metabolism|ABC transporters	50-70-4	OC[C@H](O)[C@@H](O)[C@H](O)[C@H](O)CO	FBPFZTCFMRRESA-JGWLITMVSA-N	Organic oxygen compounds	Organooxygen compounds	Carbohydrates and carbohydrate conjugates	Level 1	98.9	99		C6H14O6		669137	3.18768e+06	3.52894e+06	3.39484e+06	6.01375e+06	4.087e+06	5.62408e+06	4.95325e+06	5.87781e+06	5.61803e+06	1.75815e+06	1.77863e+06	2.36546e+06	2.1437e+06	2.79097e+06	1.61592e+06
156.124	14.335	GCMS	Pyroglutamic Acid	46966	http://funmeta.oebiotech.com/network/46966	HMDB0000267	3251		18183	7405	C01879	han00480	Glutathione metabolism	98-79-3	OC(=O)[C@@H]1CCC(=O)N1	ODHCTXKNWHHXJC-VKHMYHEASA-N	Organic acids and derivatives	Carboxylic acids and derivatives	Amino acids, peptides, and analogues	Level 1	98.9	98.3		C5H7NO3		483313	3.17255e+07	2.99572e+07	3.04032e+07	2.84085e+07	2.77929e+07	3.80922e+07	2.91604e+07	2.4385e+07	2.62489e+07	2.98008e+07	2.38561e+07	2.98059e+07	1.65449e+07	1.89769e+07	2.15506e+07
232.148	14.323	GCMS	L-Aspartic Acid	46920	http://funmeta.oebiotech.com/network/46920	HMDB0000191	15		17053	5960	C00049	han00220,han00250,han00260,han00261,han00270,han00300,han00340,han00410,han00460,han00710,han00760,han00770,han00970,han02010	Arginine biosynthesis|Alanine, aspartate and glutamate metabolism|Glycine, serine and threonine metabolism|Monobactam biosynthesis|Cysteine and methionine metabolism|Lysine biosynthesis|Histidine metabolism|beta-Alanine metabolism|Cyanoamino acid metabolism|Carbon fixation in photosynthetic organisms|Nicotinate and nicotinamide metabolism|Pantothenate and CoA biosynthesis|Aminoacyl-tRNA biosynthe…	56-84-8	N[C@@H](CC(O)=O)C(O)=O	CKLJMWTZIZZHCS-REOHCLBHSA-N	Organic acids and derivatives	Carboxylic acids and derivatives	Amino acids, peptides, and analogues	Level 1	98.8	97.9		C4H7NO4		482921	3.45744e+06	3.65931e+06	3.52209e+06	4.0607e+06	6.79825e+06	7.80482e+06	4.21195e+06	26197.1	3.44807e+06	1.33685e+06	1.2598e+06	1.17203e+06	9296.66	18377.4	1.14281e+06
177.084	6.919	GCMS	Glycolic Acid	46876	http://funmeta.oebiotech.com/network/46876	HMDB0000115	3219		17497	757	C03547	han00071	Fatty acid degradation	79-14-1	OCC(O)=O	AEMRFAOFKBGASW-UHFFFAOYSA-N	Organic acids and derivatives	Hydroxy acids and derivatives	Alpha hydroxy acids and derivatives	Level 1	98.8	98		C2H4O3		230866	43217	43430.6	43361	50594.6	42679.9	44882	44010.3	43089.2	49901.8	43701.7	39572.2	41344.5	43926.1	40137.5	36914.8
156.098	17.935	GCMS	L-Glutamine	47136	http://funmeta.oebiotech.com/network/47136	HMDB0000641	18		18050	5961	C00064	han00220,han00230,han00240,han00250,han00630,han00750,han00910,han00970,han02010	Arginine biosynthesis|Purine metabolism|Pyrimidine metabolism|Alanine, aspartate and glutamate metabolism|Glyoxylate and dicarboxylate metabolism|Vitamin B6 metabolism|Nitrogen metabolism|Aminoacyl-tRNA biosynthesis|ABC transporters	56-85-9	N[C@@H](CCC(N)=O)C(O)=O	ZDXPYRJPNDTMRX-VKHMYHEASA-N	Organic acids and derivatives	Carboxylic acids and derivatives	Amino acids, peptides, and analogues	Level 1	98.6	97.8		C5H10N2O3		603063	1.3082e+07	1.13279e+07	1.1952e+07	9.75668e+06	1.17784e+07	2.40004e+07	9.35069e+06	4.3237e+06	4.8703e+06	2.40414e+07	1.81446e+07	3.03233e+07	7.20297e+06	1.39962e+07	2.11968e+07
147.074	18.513	GCMS	Citric Acid	46867	http://funmeta.oebiotech.com/network/46867	HMDB0000094	124		30769	311	C00158	han00020,han00250,han00630	Citrate cycle (TCA cycle)|Alanine, aspartate and glutamate metabolism|Glyoxylate and dicarboxylate metabolism	77-92-9	OC(=O)CC(O)(CC(O)=O)C(O)=O	KRKNYBCHXYNGOX-UHFFFAOYSA-N	Organic acids and derivatives	Carboxylic acids and derivatives	Tricarboxylic acids and derivatives	Level 1	98.6	97.8		C6H8O7		621878	8.88011e+06	8.88409e+06	8.90326e+06	6.96335e+06	8.20686e+06	7.45732e+06	7.37496e+06	6.09255e+06	8.55807e+06	9.65484e+06	9.73636e+06	1.05735e+07	7.25603e+06	8.86219e+06	9.17017e+06
174.114	10.856	GCMS	Glycine	46881	http://funmeta.oebiotech.com/network/46881	HMDB0000123	20		15428	750	C00037	han00230,han00260,han00310,han00440,han00460,han00480,han00630,han00730,han00860,han00970	Purine metabolism|Glycine, serine and threonine metabolism|Lysine degradation|Phosphonate and phosphinate metabolism|Cyanoamino acid metabolism|Glutathione metabolism|Glyoxylate and dicarboxylate metabolism|Thiamine metabolism|Porphyrin and chlorophyll metabolism|Aminoacyl-tRNA biosynthesis	56-40-6	NCC(O)=O	DHMQDGOQFOQNFH-UHFFFAOYSA-N	Organic acids and derivatives	Carboxylic acids and derivatives	Amino acids, peptides, and analogues	Level 1	98.4	97.4		C2H5NO2		369141	2.27058e+06	2.28092e+06	2.28622e+06	2.56241e+06	2.67793e+06	3.20595e+06	2.53992e+06	2.76081e+06	2.29864e+06	2.08331e+06	2.1285e+06	2.61083e+06	1.64629e+06	1.99567e+06	1.90892e+06
205.126	10.315	GCMS	Glycerol	46888	http://funmeta.oebiotech.com/network/46888	HMDB0000131	105		17754	753	C00116	han00040,han00052,han00561,han02010	Pentose and glucuronate interconversions|Galactose metabolism|Glycerolipid metabolism|ABC transporters	56-81-5	OCC(O)CO	PEDCQBHIVMGVHV-UHFFFAOYSA-N	Organic oxygen compounds	Organooxygen compounds	Carbohydrates and carbohydrate conjugates	Level 1	98.4	98.6		C3H8O3		350780	1.38883e+06	1.35511e+06	1.37842e+06	2.01062e+06	1.23314e+06	2.18098e+06	1.12882e+06	1.22649e+06	1.38281e+06	2.0721e+06	1.34491e+06	1.96039e+06	1.31445e+06	1.55108e+06	1.36391e+06
261.109	12.494	GCMS	Glutaric Acid	47145	http://funmeta.oebiotech.com/network/47145	HMDB0000661	3254		17859	743	C00489	han00071,han00310	Fatty acid degradation|Lysine degradation	110-94-1	OC(=O)CCCC(O)=O	JFCQEDHGNNZCLN-UHFFFAOYSA-N	Organic acids and derivatives	Carboxylic acids and derivatives	Dicarboxylic acids and derivatives	Level 1	98.4	97.4		C5H8O4		423127	27134.2	27543.9	27207.3	21799	23221.6	20705.6	18734.7	16926.5	17917.5	45116.2	36545.8	43339.1	33627.6	34032.6	34813.7
306.197	19.46	GCMS	D-Psicose	543244	http://funmeta.oebiotech.com/network/543244					441036	C06468			551-68-8	OCC1(O)OCC(O)C(O)C1O	LKDRXBCSQODPBY-JDJSBBGDSA-N	Organic oxygen compounds	Organooxygen compounds	Carbohydrates and carbohydrate conjugates	Level 1	98.3	97.1		C6H12O6		652704	1.07702e+07	1.09667e+07	1.08818e+07	2.73489e+06	4.31401e+06	9.43925e+06	620854	1.04732e+06	5.15335e+06	3.6664e+06	1.16788e+07	1.00502e+06	1.08688e+07	1.07991e+07	1.37204e+07
189.086	11.217	GCMS	Dl-Glyceric Acid	257717	http://funmeta.oebiotech.com/network/257717	HMDB0000139	280			752	C00258	han00030,han00260,han00561,han00630	Pentose phosphate pathway|Glycine, serine and threonine metabolism|Glycerolipid metabolism|Glyoxylate and dicarboxylate metabolism	473-81-4	C(C(C(=O)O)O)O	RBNPOMFGQQGHHO-UHFFFAOYSA-N	Organic oxygen compounds	Organooxygen compounds	Carbohydrates and carbohydrate conjugates	Level 1	98.1	97.5		C3H6O4		381380	714898	732381	725136	649199	633172	675332	549778	600498	606716	1.0302e+06	791146	966210	752368	763536	735204
147.105	20.627	GCMS	Gluconic Acid	47128	http://funmeta.oebiotech.com/network/47128	HMDB0000625	345		33198	10690	C00257	han00030	Pentose phosphate pathway	526-95-4	OC[C@@H](O)[C@@H](O)[C@H](O)[C@@H](O)C(O)=O	RGHNJXZEOKUKBD-SQOUGZDYSA-N	Organic oxygen compounds	Organooxygen compounds	Carbohydrates and carbohydrate conjugates	Level 1	98	97.8		C6H12O7		696842	1.17096e+07	1.24551e+07	1.21575e+07	2.56147e+06	1.68077e+06	3.46522e+06	1.58817e+06	2.87533e+06	2.08309e+06	1.93845e+07	1.83054e+07	2.16205e+07	1.51137e+07	1.83595e+07	1.46303e+07
241.076	8.608	GCMS	Methylphosphate	83285	http://funmeta.oebiotech.com/network/83285	HMDB0061711			340824	13130				812-00-0	COP(O)(O)=O	CAAULPUQFIIOTL-UHFFFAOYSA-N	Organic acids and derivatives	Organic phosphoric acids and derivatives	Phosphate esters	Level 1	98	96.8		CH5O4P		291237	5.41992e+06	5.02219e+06	5.16956e+06	4.21106e+06	3.58314e+06	4.04435e+06	4.06056e+06	3.0638e+06	3.49888e+06	6.86193e+06	6.24102e+06	7.01662e+06	6.5402e+06	6.12636e+06	6.74767e+06
307.247	19.338	GCMS	D-Fructose	545466	http://funmeta.oebiotech.com/network/545466					2723872					C1C(C(C(C(O1)(CO)O)O)O)O	LKDRXBCSQODPBY-VRPWFDPXSA-N	Unclassified	Unclassified	Unclassified	Level 1	98	96.6		C6H12O6		648733	4.71739e+07	4.69396e+07	4.67957e+07	1.39559e+06	1.29911e+06	4.31146e+07	1.10959e+06	1.90971e+06	1.61871e+06	4.81209e+07	4.48129e+07	4.49472e+07	4.80065e+07	4.30767e+07	4.46066e+07
247.098	10.992	GCMS	Succinic Acid	2857	http://funmeta.oebiotech.com/network/2857	HMDB0000254	114	LMFA01170043	15741	1110	C00042	han00020,han00190,han00250,han00310,han00350,han00360,han00620,han00630,han00640,han00650,han00760,han00920	Citrate cycle (TCA cycle)|Oxidative phosphorylation|Alanine, aspartate and glutamate metabolism|Lysine degradation|Tyrosine metabolism|Phenylalanine metabolism|Pyruvate metabolism|Glyoxylate and dicarboxylate metabolism|Propanoate metabolism|Butanoate metabolism|Nicotinate and nicotinamide metabolism|Sulfur metabolism	110-15-6	C(CCC(=O)O)(=O)O	KDYFGRWQOYBRFD-UHFFFAOYSA-N	Organic acids and derivatives	Carboxylic acids and derivatives	Dicarboxylic acids and derivatives	Level 1	97.9	96.6		C4H6O4		373757	99370	99870.2	99973.4	78588.3	64204.8	63293.3	56702.5	68464.9	63341.9	138501	181438	175406	75401.7	112507	124583
103.034	16.12	GCMS	D-Lyxose	540803	http://funmeta.oebiotech.com/network/540803						C00476	han00040	Pentose and glucuronate interconversions	1114-34-7	OC1OCC(O)C(O)C1O	SRBFZHDQGSBBOR-AGQMPKSLSA-N	Organic oxygen compounds	Organooxygen compounds	Carbohydrates and carbohydrate conjugates	Level 1	97.9	96.5		C5H10O5		542932	1.90724e+06	1.93425e+06	1.91873e+06	3.14661e+06	1.90589e+06	1.54907e+06	3.5756e+06	2.96923e+06	2.8466e+06	1.33693e+06	1.38076e+06	1.23216e+06	2.35551e+06	1.66393e+06	1.12565e+06
217.125	16.946	GCMS	L-Arabinitol	47674	http://funmeta.oebiotech.com/network/47674	HMDB0001851	141		18403	439255	C00532	han00040	Pentose and glucuronate interconversions	7643-75-6	OC[C@H](O)C(O)[C@@H](O)CO	HEBKCHPVOIAQTA-IMJSIDKUSA-N	Organic oxygen compounds	Organooxygen compounds	Carbohydrates and carbohydrate conjugates	Level 1	97.6	98.4		C5H12O5		570550	379432	417472	400534	572197	421483	439300	584186	566747	567406	303818	293077	287424	364172	347694	284684
129.058	15.111	GCMS	2-Hydroxyglutaric Acid	1949	http://funmeta.oebiotech.com/network/1949	HMDB0059655	63268	LMFA01050483	17084	43	C02630	han00650,han00660	Butanoate metabolism|C5-Branched dibasic acid metabolism	2889-31-8	OC(C(=O)O)CCC(=O)O	HWXBTNAVRSUOJR-UHFFFAOYSA-N	Organic acids and derivatives	Hydroxy acids and derivatives	Short-chain hydroxy acids and derivatives	Level 1	97.6	97		C5H8O5		509196	763981	762786	761409	678590	663791	717685	584413	654612	593435	965978	864572	970040	867036	838405	916789
204.118	26.811	GCMS	Galactinol	546251	http://funmeta.oebiotech.com/network/546251					11727586					C(C1C(C(C(C(O1)OC2C(C(C(C(C2O)O)O)O)O)O)O)O)O	VCWMRQDBPZKXKG-ZNVDUFQESA-N	Unclassified	Unclassified	Unclassified	Level 1	97.5	98.9		C12H22O11		1.03052e+06	2.15666e+06	1.88623e+06	2.01022e+06	3.27014e+06	4.82355e+06	4.12023e+06	4.74586e+06	3.38589e+06	3.51091e+06	39224.8	38633.4	52504.7	81263.6	34494.8	31518.6
292.158	20.612	GCMS	Galactonic Acid	47095	http://funmeta.oebiotech.com/network/47095	HMDB0000565	3336		16534	128869	C00880	han00052	Galactose metabolism	13382-27-9	OC[C@@H](O)[C@H](O)[C@H](O)[C@@H](O)C(O)=O	RGHNJXZEOKUKBD-MGCNEYSASA-N	Organic acids and derivatives	Hydroxy acids and derivatives	Medium-chain hydroxy acids and derivatives	Level 1	97.4	96.2		C6H12O7		696217	6.91577e+06	7.53269e+06	7.27966e+06	949952	987650	973006	776835	877828	912799	1.36777e+07	1.27134e+07	1.57428e+07	9.69455e+06	1.27169e+07	9.17031e+06
142.17	10.7	GCMS	L-Proline	46904	http://funmeta.oebiotech.com/network/46904	HMDB0000162	29		17203	145742	C00148	han00330,han00970	Arginine and proline metabolism|Aminoacyl-tRNA biosynthesis	147-85-3	OC(=O)[C@@H]1CCCN1	ONIBWKKTOPOVIA-BYPYZUCNSA-N	Organic acids and derivatives	Carboxylic acids and derivatives	Amino acids, peptides, and analogues	Level 1	97.1	95.2		C5H9NO2		363847	7.78424e+07	7.15489e+07	7.33074e+07	5.22785e+07	5.45174e+07	5.50389e+07	4.77494e+07	4.98237e+07	5.10354e+07	2.54152e+07	8.62315e+07	8.70454e+07	8.64542e+07	8.48198e+07	8.77029e+07
159.104	9.638	GCMS	2-Hydroxy-3-Methylpentanoic Acid	545467	http://funmeta.oebiotech.com/network/545467					164623					CCC(C)C(C(=O)O)O	RILPIWOPNGRASR-UHFFFAOYSA-N	Unclassified	Unclassified	Unclassified	Level 1	97.1	95.3		C6H12O3		327804	83154.3	88203.1	85315.3	59226.1	58693.6	66740.1	54929.4	59796.1	57518.8	121904	96506	126396	112615	103115	111527
142.094	15.218	GCMS	Prolin	206145	http://funmeta.oebiotech.com/network/206145	HMDB0251528			26271	614	C16435				OC(=O)C1CCCN1	ONIBWKKTOPOVIA-UHFFFAOYSA-N	Organic acids and derivatives	Carboxylic acids and derivatives	Amino acids, peptides, and analogues	Level 1	97.1	97.1		C5H9NO2		512773	4.36168e+06	4.671e+06	4.61604e+06	5.03961e+06	7.50509e+06	3.94693e+06	3.60621e+06	4.70282e+06	5.79215e+06	3.29752e+06	4.20284e+06	3.32464e+06	4.83229e+06	4.31736e+06	4.70016e+06
333.161	21.028	GCMS	Galactaric Acid	2914	http://funmeta.oebiotech.com/network/2914	HMDB0000639	4227	LMFA01170107	30852	3037582	C00879	han00053	Ascorbate and aldarate metabolism	526-99-8	C(=O)(O)[C@H](O)[C@@H](O)[C@@H](O)[C@H](O)C(=O)O	DSLZVSRJTYRBFB-DUHBMQHGSA-N	Organic oxygen compounds	Organooxygen compounds	Carbohydrates and carbohydrate conjugates	Level 1	97	95.5		C6H10O8		713549	136190	147116	143506	153019	123913	160278	102857	138784	134396	203625	166832	185414	170332	139364	133536
299.094	17.741	GCMS	Glycerol 3-Phosphate	46884	http://funmeta.oebiotech.com/network/46884	HMDB0000126	5161		15978	439162	C00093	han00561,han00564,han02010	Glycerolipid metabolism|Glycerophospholipid metabolism|ABC transporters	57-03-4	OC[C@@H](O)COP(O)(O)=O	AWUCVROLDVIAJX-GSVOUGTGSA-N	Lipids and lipid-like molecules	Glycerophospholipids	Glycerophosphates	Level 1	96.9	95		C3H9O6P		596748	1.34472e+06	1.02257e+06	1.21805e+06	1.64837e+06	2.1183e+06	2.08009e+06	2.04026e+06	1.78039e+06	1.78096e+06	809586	643339	547152	588377	506082	590394
152.032	6.317	GCMS	1h-Pyridin-2-One	52450	http://funmeta.oebiotech.com/network/52450	HMDB0013751	65779		16540	8871	C02502			142-08-5	OC1=CC=CC=N1	UBQKCCHYAOITMY-UHFFFAOYSA-N	Organoheterocyclic compounds	Pyridines and derivatives	Hydropyridines	Level 1	96.9	97.9		C5H5NO		209348	511377	549117	531989	765232	670399	658415	722509	688108	659703	451005	458112	503704	453888	436621	472602
345.283	19.017	GCMS	Quininic Acid	545463	http://funmeta.oebiotech.com/network/545463					345824					COC1=CC2=C(C=CN=C2C=C1)C(=O)O	XXLFLUJXWKXUGS-UHFFFAOYSA-N	Unclassified	Unclassified	Unclassified	Level 1	96.9	94.8		C11H9NO3		638284	3.28342e+07	3.22632e+07	3.22438e+07	4.11926e+07	4.29784e+07	3.29815e+07	3.01188e+07	3.20725e+07	4.02114e+07	3.62487e+07	2.99408e+07	3.26808e+07	3.22688e+07	2.92464e+07	3.56642e+07
361.301	24.943	GCMS	Sucrose	46961	http://funmeta.oebiotech.com/network/46961	HMDB0000258	137		17992	5988	C00089	han00052,han00500,han02010	Galactose metabolism|Starch and sucrose metabolism|ABC transporters	57-50-1	OC[C@H]1O[C@@](CO)(O[C@H]2O[C@H](CO)[C@@H](O)[C@H](O)[C@H]2O)[C@@H](O)[C@@H]1O	CZMRCDWAGMRECN-UGDNZRGBSA-N	Organic oxygen compounds	Organooxygen compounds	Carbohydrates and carbohydrate conjugates	Level 1	96.8	95.2		C12H22O11		915252	1.19926e+07	1.21074e+07	1.19849e+07	1.16685e+07	1.25003e+07	1.29086e+07	1.24835e+07	1.15648e+07	1.15211e+07	2.98635e+07	2.92634e+07	3.08363e+07	1.17187e+07	2.77382e+07	2.9286e+07
189.088	9.912	GCMS	Urea	46980	http://funmeta.oebiotech.com/network/46980	HMDB0000294	6		16199	1176	C00086	han00220,han00230,han00240,han00330,han00780,han02010	Arginine biosynthesis|Purine metabolism|Pyrimidine metabolism|Arginine and proline metabolism|Biotin metabolism|ABC transporters	57-13-6	NC(N)=O	XSQUKJJJFZCRTK-UHFFFAOYSA-N	Organic acids and derivatives	Organic carbonic acids and derivatives	Ureas	Level 1	96.7	95.7		CH4N2O		337103	265390	260568	261164	235427	163731	272724	161284	136940	193835	280897	225757	272210	272021	292403	285775
115.062	14.066	GCMS	L-Asparagine	46908	http://funmeta.oebiotech.com/network/46908	HMDB0000168	14		17196	6267	C00152	han00250,han00460,han00970	Alanine, aspartate and glutamate metabolism|Cyanoamino acid metabolism|Aminoacyl-tRNA biosynthesis	70-47-3	N[C@@H](CC(N)=O)C(O)=O	DCXYFEDJOCDNAF-REOHCLBHSA-N	Organic acids and derivatives	Carboxylic acids and derivatives	Amino acids, peptides, and analogues	Level 1	96.7	94.7		C4H8N2O3		474519	1.77691e+06	1.98608e+06	1.90505e+06	1.23723e+06	1.41047e+06	2.5752e+06	1.67672e+06	602068	1.08576e+06	3.68964e+06	2.0455e+06	4.18062e+06	1.6039e+06	1.88656e+06	2.47203e+06
116.073	7.361	GCMS	L-Alanine	46903	http://funmeta.oebiotech.com/network/46903	HMDB0000161	11		16977	5950	C00041	han00250,han00270,han00430,han00450,han00710,han00970,han00998,han02010,han04122	Alanine, aspartate and glutamate metabolism|Cysteine and methionine metabolism|Taurine and hypotaurine metabolism|Selenocompound metabolism|Carbon fixation in photosynthetic organisms|Aminoacyl-tRNA biosynthesis|Biosynthesis of various secondary metabolites - part 2|ABC transporters|Sulfur relay system	56-41-7	C[C@H](N)C(O)=O	QNAYBMKLOCPYGJ-REOHCLBHSA-N	Organic acids and derivatives	Carboxylic acids and derivatives	Amino acids, peptides, and analogues	Level 1	96.6	94.3		C3H7NO2		246664	9.25377e+06	8.33192e+06	8.57995e+06	8.06109e+06	8.22372e+06	8.7604e+06	6.77653e+06	5.72521e+06	6.70397e+06	1.13556e+07	8.71011e+06	1.19671e+07	5.18622e+06	7.89439e+06	7.15572e+06
307.175	16.346	GCMS	D-Ribofuranose	46972	http://funmeta.oebiotech.com/network/46972	HMDB0000283	313		47013	5779	C00121	han00030,han02010	Pentose phosphate pathway|ABC transporters	613-83-2	OC[C@H]1OC(O)[C@H](O)[C@@H]1O	HMFHBZSHGGEWLO-SOOFDHNKSA-N	Organic oxygen compounds	Organooxygen compounds	Carbohydrates and carbohydrate conjugates	Level 1	96.6	96.2		C5H10O5		550489	269313	277788	273131	320241	211410	244145	230163	239641	274322	350882	280153	439539	261668	325792	205783
292.156	14.601	GCMS	Erythronic Acid	47124	http://funmeta.oebiotech.com/network/47124	HMDB0000613	45855		37655	2781043				13752-84-6	OC[C@@H](O)[C@@H](O)C(O)=O	JPIJQSOTBSSVTP-PWNYCUMCSA-N	Organic oxygen compounds	Organooxygen compounds	Carbohydrates and carbohydrate conjugates	Level 1	96.6	94.8		C4H8O5		492144	418957	438273	429256	458026	399397	406816	389100	443779	471729	511741	483825	448586	422817	425287	459783
299.179	10.261	GCMS	Phosphoric Acid	47581	http://funmeta.oebiotech.com/network/47581	HMDB0001429	3231		26078	1004	C00009	han00190,han00195,han02010	Oxidative phosphorylation|Photosynthesis|ABC transporters	14265-44-2	OP(O)(O)=O	NBIIXXVUZAFLBC-UHFFFAOYSA-N	Homogeneous non-metal compounds	Non-metal oxoanionic compounds	Non-metal phosphates	Level 1	96.5	95.1		H3O4P		348948	3.2099e+07	2.92038e+07	3.0177e+07	2.61376e+07	2.50087e+07	3.00289e+07	2.4268e+07	2.55416e+07	2.47807e+07	3.55807e+07	3.45864e+07	3.40646e+07	3.33514e+07	3.27219e+07	3.35287e+07
318.173	23.774	GCMS	Myo-Inositol 1-Phosphate	258358	http://funmeta.oebiotech.com/network/258358	HMDB0000213	5223			107737	C01177	han00562,han02010,han04070	Inositol phosphate metabolism|ABC transporters|Phosphatidylinositol signaling system		C1(C(C(C(C(C1O)O)OP(=O)(O)O)O)O)O	INAPMGSXUVUWAF-GCVPSNMTSA-N	Organic oxygen compounds	Organooxygen compounds	Alcohols and polyols	Level 1	96.5	94.7		C6H13O9P		846317	427744	419734	427545	470454	445768	574602	618913	691124	443373	365794	318233	243299	395133	330352	377591
117.047	17.177	GCMS	L-(-)-Fucose	545468	http://funmeta.oebiotech.com/network/545468					3034656					CC(C(C(C(C=O)O)O)O)O	PNNNRSAQSRJVSB-KCDKBNATSA-N	Unclassified	Unclassified	Unclassified	Level 1	96.5	94.3		C6H12O5		578273	1.30693e+06	1.3228e+06	1.27015e+06	2.1092e+06	1.21046e+06	1.91186e+06	2.16483e+06	2.09172e+06	1.98213e+06	1.24413e+06	1.03309e+06	1.31477e+06	914212	992298	825102
202.147	22.477	GCMS	L-Tryptophan	47303	http://funmeta.oebiotech.com/network/47303	HMDB0000929	33		16828	6305	C00078	han00260,han00380,han00400,han00966,han00970,han00998	Glycine, serine and threonine metabolism|Tryptophan metabolism|Phenylalanine, tyrosine and tryptophan biosynthesis|Glucosinolate biosynthesis|Aminoacyl-tRNA biosynthesis|Biosynthesis of various secondary metabolites - part 2	73-22-3	N[C@@H](CC1=CNC2=C1C=CC=C2)C(O)=O	QIVBCDIJIAJPQS-VIFPVBQESA-N	Organoheterocyclic compounds	Indoles and derivatives	Indolyl carboxylic acids and derivatives	Level 1	96.4	94		C11H12N2O2		778743	1.08208e+07	1.06391e+07	1.06598e+07	5.32059e+06	8.64358e+06	1.0638e+07	7.39736e+06	4.47399e+06	5.63815e+06	1.42419e+07	1.22678e+07	1.41888e+07	1.1965e+07	1.20085e+07	1.25836e+07
342.299	22.71	GCMS	Stearic Acid	64	http://funmeta.oebiotech.com/network/64	HMDB0000827	189	LMFA01010018	28842	5281	C01530	han00061,han01040	Fatty acid biosynthesis|Biosynthesis of unsaturated fatty acids	57-11-4	C(CCCCCCCC)CCCCCCCCC(=O)O	QIQXTHQIDYTFRH-UHFFFAOYSA-N	Lipids and lipid-like molecules	Fatty Acyls	Fatty acids and conjugates	Level 1	96.4	94.1		C18H36O2		790218	17576	18975.4	18498.7	15292.3	16201.9	15624.9	12723	15483.7	16065.5	20714.5	20960.7	27813.7	21616.5	20711.9	19031.8
179.037	9.882	GCMS	Benzoic Acid	47686	http://funmeta.oebiotech.com/network/47686	HMDB0001870	1297		30746	243	C00539			65-85-0	OC(=O)C1=CC=CC=C1	WPYMKLBDIGXBTP-UHFFFAOYSA-N	Benzenoids	Benzene and substituted derivatives	Benzoic acids and derivatives	Level 1	96.3	94.1		C7H6O2		336085	66967.5	72426.2	69788.6	36067.1	35369.3	43085.6	34357.2	44342.1	48570.8	111448	93540.8	122520	81247.6	79658.2	99479.4
218.13	20.035	GCMS	L-Tyrosine	46901	http://funmeta.oebiotech.com/network/46901	HMDB0000158	34		17895	6057	C00082	han00130,han00261,han00350,han00360,han00400,han00460,han00730,han00940,han00950,han00965,han00966,han00970,han00998	Ubiquinone and other terpenoid-quinone biosynthesis|Monobactam biosynthesis|Tyrosine metabolism|Phenylalanine metabolism|Phenylalanine, tyrosine and tryptophan biosynthesis|Cyanoamino acid metabolism|Thiamine metabolism|Phenylpropanoid biosynthesis|Isoquinoline alkaloid biosynthesis|Betalain biosynthesis|Glucosinolate biosynthesis|Aminoacyl-tRNA biosynthesis|Biosynthesis of various secondary meta…	60-18-4	N[C@@H](CC1=CC=C(O)C=C1)C(O)=O	OUYCCCASQSFEME-QMMMGPOBSA-N	Organic acids and derivatives	Carboxylic acids and derivatives	Amino acids, peptides, and analogues	Level 1	96.2	93.8		C9H11NO3		672178	1.24013e+06	1.27378e+06	1.26285e+06	1.60729e+06	2.08689e+06	2.29992e+06	1.61734e+06	1.35147e+06	1.60931e+06	1.01684e+06	793444	1.09816e+06	602403	676736	673955
174.113	17.413	GCMS	Putrescine	47571	http://funmeta.oebiotech.com/network/47571	HMDB0001414	3226		17148	1045	C00134	han00330,han00480,han00960,han02010	Arginine and proline metabolism|Glutathione metabolism|Tropane, piperidine and pyridine alkaloid biosynthesis|ABC transporters	110-60-1	NCCCCN	KIDHWZJUCRJVML-UHFFFAOYSA-N	Organic nitrogen compounds	Organonitrogen compounds	Amines	Level 1	96.2	94.1		C4H12N2		586071	581293	594847	591749	888631	837509	678843	815294	758353	800316	532267	483696	496051	570289	501599	504034
128.074	13.174	GCMS	Dl-Homoserine	257719	http://funmeta.oebiotech.com/network/257719		288			779	C00263	han00260,han00270,han00300,han00920	Glycine, serine and threonine metabolism|Cysteine and methionine metabolism|Lysine biosynthesis|Sulfur metabolism	1927-25-9	C(CO)C(C(=O)O)N	UKAUYVFTDYCKQA-UHFFFAOYSA-N	Organic acids and derivatives	Carboxylic acids and derivatives	Amino acids, peptides, and analogues	Level 1	96.2	93.6		C4H9NO3		445358	38955	39492	39225.4	35678.8	32423	45057.8	38773.4	34037.2	35277.1	42948.4	27627.6	37809.9	16550.6	20766.9	23850.9
158.135	10.682	GCMS	L-Isoleucine	2489	http://funmeta.oebiotech.com/network/2489	HMDB0000172	23	LMFA01100047	17191	6306	C00407	han00280,han00290,han00460,han00960,han00966,han00970	Valine, leucine and isoleucine degradation|Valine, leucine and isoleucine biosynthesis|Cyanoamino acid metabolism|Tropane, piperidine and pyridine alkaloid biosynthesis|Glucosinolate biosynthesis|Aminoacyl-tRNA biosynthesis	73-32-5	C([C@@H](N)[C@@H](C)CC)(=O)O	AGPKZVBTJJNPAG-WHFBIAKZSA-N	Organic acids and derivatives	Carboxylic acids and derivatives	Amino acids, peptides, and analogues	Level 1	96.2	94		C6H13NO2		363236	1.32706e+07	1.28273e+07	1.30207e+07	9.77961e+06	1.17305e+07	1.68672e+07	9.68508e+06	9.5871e+06	1.08649e+07	1.05579e+07	9.45578e+06	1.28219e+07	5.70347e+06	8.91011e+06	8.1292e+06
128.06	13.282	GCMS	3-Amino-2-Piperidone	46995	http://funmeta.oebiotech.com/network/46995	HMDB0000323	5312		76341	5200225				1892-22-4	NC1CCCNC1=O	YCCMTCQQDULIFE-UHFFFAOYSA-N	Organic acids and derivatives	Carboxylic acids and derivatives	Amino acids, peptides, and analogues	Level 1	96.2	94.4		C5H10N2O		448889	1.18222e+06	1.16712e+06	1.16593e+06	578102	714048	1.13489e+06	717690	324380	371257	2.20742e+06	1.37227e+06	2.46627e+06	1.33833e+06	1.16195e+06	1.22238e+06
103.051	16.251	GCMS	D-Xylose	46870	http://funmeta.oebiotech.com/network/46870	HMDB0000098	314		53455	135191	C00181	han00040,han00520,han02010	Pentose and glucuronate interconversions|Amino sugar and nucleotide sugar metabolism|ABC transporters	58-86-6	O[C@@H]1COC(O)[C@H](O)[C@H]1O	SRBFZHDQGSBBOR-IOVATXLUSA-N	Organic oxygen compounds	Organooxygen compounds	Carbohydrates and carbohydrate conjugates	Level 1	96.1	93.9		C5H10O5		547312	9.28244e+06	9.48105e+06	9.34139e+06	1.52642e+07	9.50118e+06	7.56726e+06	1.63771e+07	1.46741e+07	1.36247e+07	6.41024e+06	6.57179e+06	5.97032e+06	1.17708e+07	8.18831e+06	5.17477e+06
174.086	12.281	GCMS	O-Acetylserine	48013	http://funmeta.oebiotech.com/network/48013	HMDB0003011	3270		17981	99478	C00979	han00270,han00908,han00920,han04122	Cysteine and methionine metabolism|Zeatin biosynthesis|Sulfur metabolism|Sulfur relay system	5147-00-2	CC(=O)OC[C@H](N)C(O)=O	VZXPDPZARILFQX-BYPYZUCNSA-N	Organic acids and derivatives	Carboxylic acids and derivatives	Amino acids, peptides, and analogues	Level 1	96.1	93.9		C5H9NO4		416164	101002	99758.9	99528.5	178276	180312	175300	193193	134508	138090	17267.1	19128.9	22000.8	21345.5	23366	24198.3
307.167	17.143	GCMS	D-Arabitol	47097	http://funmeta.oebiotech.com/network/47097	HMDB0000568	63139		18333	94154	C01904	han00040	Pentose and glucuronate interconversions	488-82-4	OC[C@@H](O)C(O)[C@H](O)CO	HEBKCHPVOIAQTA-QWWZWVQMSA-N	Organic oxygen compounds	Organooxygen compounds	Carbohydrates and carbohydrate conjugates	Level 1	96.1	93.4		C5H12O5		577137	78713.2	80383.8	79913.1	94608.7	81195.8	85915.1	92557.4	110096	92577.2	70806.6	68020.8	82518.2	69217.9	83018.5	68364.8
318.214	20.889	GCMS	Conduritol-Beta-Epoxide	546253	http://funmeta.oebiotech.com/network/546253					9989541					C1(C(C(C2C(C1O)O2)O)O)O	ZHMWOVGZCINIHW-SPHYCDKFSA-N	Unclassified	Unclassified	Unclassified	Level 1	96	95.3		C6H10O5		707758	1.15522e+07	1.22039e+07	1.1897e+07	9.34721e+06	1.00094e+07	1.21534e+07	1.01876e+07	8.37422e+06	1.09974e+07	1.4656e+07	1.38415e+07	1.31054e+07	1.37175e+07	1.12125e+07	1.37078e+07
219.091	21.893	GCMS	Caffeic Acid	47741	http://funmeta.oebiotech.com/network/47741	HMDB0001964	3316		16433	689043	C01481			501-16-6	OC(=O)\C=C\C1=CC(O)=C(O)C=C1	QAIPRVGONGVQAS-DUXPYHPUSA-N	Phenylpropanoids and polyketides	Cinnamic acids and derivatives	Hydroxycinnamic acids and derivatives	Level 1	96	97.2		C9H8O4		749981	3.16632e+06	4.98052e+06	4.28843e+06	5.0203e+06	5.17015e+06	5.17451e+06	5.43224e+06	5.2422e+06	5.38355e+06	4.36763e+06	4.18421e+06	4.44998e+06	4.81817e+06	4.96997e+06	5.70061e+06
319.198	21.852	GCMS	Beta-N-Acetylglucosamine	47231	http://funmeta.oebiotech.com/network/47231	HMDB0000803	5767		28009	24139	C03878			14131-68-1	CC(=O)N[C@H]1[C@H](O)O[C@H](CO)[C@@H](O)[C@@H]1O	OVRNDRQMDRJTHS-FMDGEEDCSA-N	Organic oxygen compounds	Organooxygen compounds	Carbohydrates and carbohydrate conjugates	Level 1	96	93.4		C8H15NO6		747962	3.96216e+06	4.04671e+06	4.02804e+06	1.18503e+07	9.73478e+06	9.93645e+06	1.16194e+07	1.15209e+07	1.00613e+07	1.63549e+06	1.53577e+06	1.76467e+06	2.19979e+06	1.68324e+06	1.40898e+06
174.128	14.451	GCMS	4-Aminobutyric Acid	2482	http://funmeta.oebiotech.com/network/2482	HMDB0000112		LMFA01100039	16865	119	C00334	han00250,han00330,han00410,han00650,han00760	Alanine, aspartate and glutamate metabolism|Arginine and proline metabolism|beta-Alanine metabolism|Butanoate metabolism|Nicotinate and nicotinamide metabolism	56-12-2	C(CCN)C(=O)O	BTCSSZJGUNDROE-UHFFFAOYSA-N	Organic acids and derivatives	Carboxylic acids and derivatives	Amino acids, peptides, and analogues	Level 1	95.9	93.6		C4H9NO2		487128	9.05393e+06	9.23729e+06	9.11508e+06	1.22548e+07	1.10485e+07	1.1709e+07	1.06724e+07	1.111e+07	1.03859e+07	9.13267e+06	7.63181e+06	1.03723e+07	6.11803e+06	6.95483e+06	6.41271e+06
79.0506	22.519	GCMS	Alpha-Linolenic Acid	657	http://funmeta.oebiotech.com/network/657	HMDB0001388	6208	LMFA01030152	27432	5280934	C06427	han00592,han01040	alpha-Linolenic acid metabolism|Biosynthesis of unsaturated fatty acids	463-40-1	C(CCCCCCC(=O)O)/C=C\C/C=C\C/C=C\CC	DTOSIQBPPRVQHS-PDBXOOCHSA-N	Lipids and lipid-like molecules	Fatty Acyls	Lineolic acids and derivatives	Level 1	95.6	92.9		C18H30O2		780811	184816	187846	186869	158897	117434	125258	105444	119734	131034	290733	261939	265008	284095	228314	201825
218.134	15.866	GCMS	L-Phenylalanine	46902	http://funmeta.oebiotech.com/network/46902	HMDB0000159	28		17295	6140	C00079	han00360,han00400,han00460,han00940,han00960,han00966,han00970,han00998	Phenylalanine metabolism|Phenylalanine, tyrosine and tryptophan biosynthesis|Cyanoamino acid metabolism|Phenylpropanoid biosynthesis|Tropane, piperidine and pyridine alkaloid biosynthesis|Glucosinolate biosynthesis|Aminoacyl-tRNA biosynthesis|Biosynthesis of various secondary metabolites - part 2	63-91-2	N[C@@H](CC1=CC=CC=C1)C(O)=O	COLNVLDHVKWLRT-QMMMGPOBSA-N	Organic acids and derivatives	Carboxylic acids and derivatives	Amino acids, peptides, and analogues	Level 1	95.5	94.8		C9H11NO2		534440	6.23145e+06	6.12572e+06	6.15246e+06	6.60896e+06	7.96701e+06	1.38754e+07	7.14486e+06	4.50024e+06	7.21708e+06	6.29547e+06	3.8696e+06	6.14748e+06	2.96296e+06	3.83984e+06	5.35158e+06
154.098	19.828	GCMS	L-Histidine	46913	http://funmeta.oebiotech.com/network/46913	HMDB0000177	21		15971	6274	C00135	han00340,han00410,han00970,han02010	Histidine metabolism|beta-Alanine metabolism|Aminoacyl-tRNA biosynthesis|ABC transporters	71-00-1	N[C@@H](CC1=CN=CN1)C(O)=O	HNDVDQJCIGZPNO-YFKPBYRVSA-N	Organic acids and derivatives	Carboxylic acids and derivatives	Amino acids, peptides, and analogues	Level 1	95.4	94.6		C6H9N3O2		664684	3.90562e+06	2.85286e+06	3.25933e+06	1.04868e+06	1.76589e+06	3.2097e+06	1.57587e+06	724579	422690	8.29141e+06	4.9717e+06	6.98177e+06	3.52212e+06	3.41222e+06	4.34581e+06
227.166	15.314	GCMS	Glutamine	534859	http://funmeta.oebiotech.com/network/534859										O=C(O)C(N)CCC(=N)O	ZDXPYRJPNDTMRX-UHFFFAOYSA-N	Organic acids and derivatives	Carboxylic acids and derivatives	Amino acids, peptides, and analogues	Level 1	95.4	92.4		C5H10N2O3		515983	1.9926e+06	1.80229e+06	1.87935e+06	1.721e+06	1.4099e+06	4.76398e+06	1.32666e+06	782566	977348	3.39794e+06	1.92736e+06	3.5395e+06	816434	1.50341e+06	2.01392e+06
319.195	21.803	GCMS	Sedoheptulose	545469	http://funmeta.oebiotech.com/network/545469					5459879					C(C(C(C(C(C(=O)CO)O)O)O)O)O	HSNZZMHEPUFJNZ-SHUUEZRQSA-N	Unclassified	Unclassified	Unclassified	Level 1	95.3	92.6		C7H14O7		745837	2.71972e+06	2.96469e+06	2.86928e+06	8.79288e+06	6.42433e+06	7.0813e+06	9.38431e+06	8.42152e+06	7.64813e+06	1.04358e+06	988969	1.11036e+06	1.48744e+06	1.09836e+06	896345
204.117	23.12	GCMS	3-Beta-D-Galactosyl-Sn-Glycerol	256981	http://funmeta.oebiotech.com/network/256981	HMDB0304157	3385		15754	16048618	C05401	han00052,han00561	Galactose metabolism|Glycerolipid metabolism	16232-91-0	OC[C@@H](O)CO[C@@H]1O[C@H](CO)[C@H](O)[C@H](O)[C@H]1O	NHJUPBDCSOGIKX-NTXXKDEISA-N	Lipids and lipid-like molecules	Glycerolipids	Glycosylglycerols	Level 1	95.1	92.6		C9H18O8		810410	462022	486617	478615	701859	420391	745401	317665	566688	526893	248596	382487	413724	363175	875475	450976
333.169	20.737	GCMS	Glucaric Acid	2915	http://funmeta.oebiotech.com/network/2915	HMDB0000663	5633	LMFA01170108	16002	33037	C00818	han00053	Ascorbate and aldarate metabolism	87-73-0	C(=O)(O)[C@@H](O)[C@@H](O)[C@H](O)[C@@H](O)C(=O)O	DSLZVSRJTYRBFB-LLEIAEIESA-N	Organic oxygen compounds	Organooxygen compounds	Carbohydrates and carbohydrate conjugates	Level 1	95	91.8		C6H10O8		701425	1.08365e+06	1.15703e+06	1.13215e+06	1.16947e+06	1.14884e+06	1.20415e+06	864326	1.14513e+06	1.12286e+06	1.40496e+06	1.43968e+06	1.24203e+06	1.25814e+06	1.09162e+06	1.24192e+06
292.153	14.86	GCMS	D-Threonic Acid	266286	http://funmeta.oebiotech.com/network/266286		35473			151152					C(C(C(C(=O)O)O)O)O	JPIJQSOTBSSVTP-GBXIJSLDSA-N	Organic oxygen compounds	Organooxygen compounds	Carbohydrates and carbohydrate conjugates	Level 1	95	91.7		C4H8O5		500804	456173	466372	460306	551098	487409	561992	501983	536025	613723	367101	429474	372728	397091	378930	323655
319.18	19.878	GCMS	Mannitol	47209	http://funmeta.oebiotech.com/network/47209	HMDB0000765	142		16899	6251	C00392	han00051	Fructose and mannose metabolism	69-65-8	OC[C@@H](O)[C@@H](O)[C@H](O)[C@H](O)CO	FBPFZTCFMRRESA-KVTDHHQDSA-N	Organic oxygen compounds	Organooxygen compounds	Carbohydrates and carbohydrate conjugates	Level 1	94.9	91.7		C6H14O6		666311	284592	294719	288617	255542	233162	271104	242256	3.25307e+07	282869	348709	308658	563330	240152	321079	270258
217.107	17.729	GCMS	Ribonic Acid	47269	http://funmeta.oebiotech.com/network/47269	HMDB0000867	3290		21077	5460677	C01685			642-98-8	OC[C@@H](O)[C@@H](O)[C@@H](O)C(O)=O	QXKAIJAYHKCRRA-BXXZVTAOSA-N	Organic oxygen compounds	Organooxygen compounds	Carbohydrates and carbohydrate conjugates	Level 1	94.9	93.8		C5H10O6		596357	2.32011e+06	2.28222e+06	2.30948e+06	2.09973e+06	2.06559e+06	1.9505e+06	2.10326e+06	2.15242e+06	2.26112e+06	2.08976e+06	2.41377e+06	1.89238e+06	2.58637e+06	2.37385e+06	2.5668e+06
205.192	19.569	GCMS	D-Glucose	46880	http://funmeta.oebiotech.com/network/46880	HMDB0000122			15903	64689	C00221	han00010,han00030	Glycolysis / Gluconeogenesis|Pentose phosphate pathway	492-61-5	OC[C@H]1O[C@@H](O)[C@H](O)[C@@H](O)[C@@H]1O	WQZGKKKJIJFFOK-VFUOTHLCSA-N	Organic oxygen compounds	Organooxygen compounds	Carbohydrates and carbohydrate conjugates	Level 1	94.8	92.1		C6H12O6		656253	6.45536e+07	6.34104e+07	6.36153e+07	5.3084e+07	6.50871e+07	6.208e+07	5.74315e+07	5.18243e+07	6.03404e+07	5.75775e+07	5.54597e+07	5.26538e+07	6.78233e+07	5.41007e+07	5.56355e+07
217.141	25.649	GCMS	Maltitol	48004	http://funmeta.oebiotech.com/network/48004	HMDB0002928	3484		68428	493591				585-88-6	OC[C@H](O)[C@@H](O)[C@H](O[C@H]1O[C@H](CO)[C@@H](O)[C@H](O)[C@H]1O)[C@H](O)CO	VQHSOMBJVWLPSR-WUJBLJFYSA-N	Lipids and lipid-like molecules	Fatty Acyls	Fatty acyl glycosides	Level 1	94.8	91.3		C12H24O11		958816	934382	820243	870664	857837	761769	695991	1.05015e+06	1.05059e+06	861877	934025	766999	836479	1.06863e+06	773848	761332
233.166	13.831	GCMS	Malic Acid	257700	http://funmeta.oebiotech.com/network/257700	HMDB0000744	118			525	C00149	han00020,han00620,han00630,han00710	Citrate cycle (TCA cycle)|Pyruvate metabolism|Glyoxylate and dicarboxylate metabolism|Carbon fixation in photosynthetic organisms	6915-15-7	C(C(C(=O)O)O)C(=O)O	BJEPYKJPYRNKOW-UHFFFAOYSA-N	Organic acids and derivatives	Hydroxy acids and derivatives	Beta hydroxy acids and derivatives	Level 1	94.5	91.2		C4H6O5		466836	3.98082e+07	3.95585e+07	3.93805e+07	3.77726e+07	3.96246e+07	3.99422e+07	3.30373e+07	3.43172e+07	4.01223e+07	4.16062e+07	3.93818e+07	4.03196e+07	3.72366e+07	3.86324e+07	3.97782e+07
103.127	19.179	GCMS	Fructose	47144	http://funmeta.oebiotech.com/network/47144	HMDB0000660	135		28645	439709	C02336	han00520	Amino sugar and nucleotide sugar metabolism	53188-23-1	OC[C@H]1O[C@](O)(CO)[C@@H](O)[C@@H]1O	RFSUNEUAIZKAJO-ARQDHWQXSA-N	Organic oxygen compounds	Organooxygen compounds	Carbohydrates and carbohydrate conjugates	Level 1	94.5	90.8		C6H12O6		643557	7.18911e+07	6.86929e+07	6.93375e+07	3.32137e+07	6.20363e+07	7.00694e+07	3.34156e+07	3.29612e+07	5.34929e+07	7.08826e+07	5.93838e+07	6.8047e+07	6.60603e+07	5.6936e+07	5.60872e+07
157.111	18.606	GCMS	Citrulline	47290	http://funmeta.oebiotech.com/network/47290	HMDB0000904	16		16349	9750	C00327	han00220	Arginine biosynthesis	372-75-8	N[C@@H](CCCNC(N)=O)C(O)=O	RHGKLRLOHDJJDR-BYPYZUCNSA-N	Organic acids and derivatives	Carboxylic acids and derivatives	Amino acids, peptides, and analogues	Level 1	94.4	90.7		C6H13N3O3		624905	515537	538123	525970	332400	384280	510052	387512	219030	215106	1.01432e+06	631280	1.09939e+06	633817	521513	604770
174.125	19.865	GCMS	L-Lysine	46915	http://funmeta.oebiotech.com/network/46915	HMDB0000182	25		18019	5962	C00047	han00300,han00310,han00780,han00960,han00970,han02010	Lysine biosynthesis|Lysine degradation|Biotin metabolism|Tropane, piperidine and pyridine alkaloid biosynthesis|Aminoacyl-tRNA biosynthesis|ABC transporters	56-87-1	NCCCC[C@H](N)C(O)=O	KDXKERNSBIXSRK-YFKPBYRVSA-N	Organic acids and derivatives	Carboxylic acids and derivatives	Amino acids, peptides, and analogues	Level 1	94.3	91.5		C6H14N2O2		665888	1.18903e+06	1.15355e+06	1.16638e+06	1.25016e+06	1.41923e+06	1.92059e+06	1.23588e+06	1.1628e+06	1.17212e+06	1.35249e+06	1.08192e+06	1.7571e+06	642897	908788	822388
217.107	17.816	GCMS	Glucose 1-Phosphate	47659	http://funmeta.oebiotech.com/network/47659	HMDB0001586	379		29042	65533	C00103	han00010,han00040,han00052,han00500,han00520,han00561	Glycolysis / Gluconeogenesis|Pentose and glucuronate interconversions|Galactose metabolism|Starch and sucrose metabolism|Amino sugar and nucleotide sugar metabolism|Glycerolipid metabolism	59-56-3	OC[C@H]1O[C@H](OP(O)(O)=O)[C@H](O)[C@@H](O)[C@@H]1O	HXXFSFRBOHSIMQ-VFUOTHLCSA-N	Organic oxygen compounds	Organooxygen compounds	Carbohydrates and carbohydrate conjugates	Level 1	94.2	91.6		C6H13O9P		599189	286688	403330	365017	581917	565693	465877	564354	657404	574813	303211	316564	361344	403136	355667	403379
267.109	14.994	GCMS	3-Hydroxybenzoic Acid	47947	http://funmeta.oebiotech.com/network/47947	HMDB0002466	3262		30764	7420	C00587	han00400	Phenylalanine, tyrosine and tryptophan biosynthesis	99-06-9	OC(=O)C1=CC(O)=CC=C1	IJFXRHURBJZNAO-UHFFFAOYSA-N	Benzenoids	Benzene and substituted derivatives	Benzoic acids and derivatives	Level 1	94	90.1		C7H6O3		505284	34302.5	69338.6	55397.4	72993.7	71856.8	78736.5	77267.1	79040.4	75741.5	47524.3	54886.9	56440.2	62182.4	64108.2	71816.2
158.14	10.716	GCMS	2-Amino-3-Methylpentanoic Acid	58075	http://funmeta.oebiotech.com/network/58075	HMDB0033923	316328		38264	791	C16434			443-79-8	CCC(C)C(N)C(O)=O	AGPKZVBTJJNPAG-UHFFFAOYSA-N	Organic acids and derivatives	Carboxylic acids and derivatives	Amino acids, peptides, and analogues	Level 1	94	91.7		C6H13NO2		364390	1.31897e+07	1.27668e+07	1.29254e+07	543150	1.17388e+07	1.68769e+07	1.01191e+07	1.00157e+07	1.0759e+07	1.04483e+07	9.3532e+06	1.27558e+07	6.5049e+06	8.79708e+06	7.88718e+06
291.171	21.001	GCMS	Glucosaminic Acid	258258	http://funmeta.oebiotech.com/network/258258		3334			73563	C03752	han00030	Pentose phosphate pathway	3646-68-2	C(C(C(C(C(C(=O)O)N)O)O)O)O	UFYKDFXCZBTLOO-TXICZTDVSA-N	Organic acids and derivatives	Carboxylic acids and derivatives	Amino acids, peptides, and analogues	Level 1	93.8	89.9		C6H13NO6		712424	158232	170872	165769	197773	224460	284890	181436	249304	178455	139498	127512	150014	109880	132395	112808
236.128	13.536	GCMS	Eugenol	48622	http://funmeta.oebiotech.com/network/48622	HMDB0005809	4022		4917	3314	C10453	han00940	Phenylpropanoid biosynthesis	97-53-0	COC1=CC(CC=C)=CC=C1O	RRAFCDWBNXTKKO-UHFFFAOYSA-N	Benzenoids	Phenols	Methoxyphenols	Level 1	93.8	93.7		C10H12O2		457192	10336	10894.5	10646.5	6750.29	7933.84	8621.16	10102.1	7024.96	6478.62	21170.8	9719.7	20350.5	15493.9	11571.6	13644.1
205.122	16.536	GCMS	L-Lyxulose	257705	http://funmeta.oebiotech.com/network/257705	HMDB0000751	139			439205	C00312	han00040	Pentose and glucuronate interconversions	527-50-4	C1C(C(C(O1)(CO)O)O)O	LQXVFWRQNMEDEE-PYHARJCCSA-N	Organic oxygen compounds	Organooxygen compounds	Carbohydrates and carbohydrate conjugates	Level 1	93.7	90		C5H10O5		556841	1.02475e+06	1.01382e+06	1.01588e+06	1.55303e+06	1.16501e+06	1.18412e+06	1.57814e+06	1.47317e+06	1.40555e+06	934227	744319	1.05504e+06	966230	745974	659361
156.116	11.808	GCMS	L-Pipecolic Acid	47177	http://funmeta.oebiotech.com/network/47177	HMDB0000716	63100		30913	439227	C00408	han00310,han00960	Lysine degradation|Tropane, piperidine and pyridine alkaloid biosynthesis	3105-95-1	OC(=O)[C@@H]1CCCCN1	HXEACLLIILLPRG-YFKPBYRVSA-N	Organic acids and derivatives	Carboxylic acids and derivatives	Amino acids, peptides, and analogues	Level 1	93.6	89.7		C6H11NO2		400701	3.91685e+06	3.9487e+06	3.92228e+06	2.71174e+06	2.5942e+06	3.32459e+06	4.09903e+06	1.86354e+06	3.28664e+06	6.35774e+06	4.46556e+06	3.78273e+06	4.49248e+06	2.73479e+06	5.35108e+06
147.07	20.739	GCMS	L-Gluconic Acid	208150	http://funmeta.oebiotech.com/network/208150	HMDB0253886				604	C15930	han00040,han00053	Pentose and glucuronate interconversions|Ascorbate and aldarate metabolism		OCC(O)C(O)C(O)C(O)C(O)=O	RGHNJXZEOKUKBD-UHFFFAOYSA-N	Organic acids and derivatives	Hydroxy acids and derivatives	Medium-chain hydroxy acids and derivatives	Level 1	93.4	89.6		C6H12O7		701508	1.3717e+06	1.47978e+06	1.4433e+06	1.52706e+06	1.48283e+06	1.61085e+06	1.25033e+06	1.4641e+06	1.45952e+06	1.63334e+06	1.66193e+06	1.52368e+06	1.52339e+06	1.37173e+06	1.52355e+06
191.183	20.421	GCMS	Methyl 3,4,5-Trihydroxy-6-Methoxyoxane-2-Carboxylate	546348	http://funmeta.oebiotech.com/network/546348					228082					COC1C(C(C(C(O1)C(=O)OC)O)O)O	DCXMXXNUXSBWDI-UHFFFAOYSA-N	Unclassified	Unclassified	Unclassified	Level 1	93.2	89.1		C8H14O7		688260	2.56917e+07	2.70023e+07	2.6294e+07	1.29098e+07	1.62892e+07	2.12794e+07	5.93913e+06	1.08998e+07	1.6496e+07	1.82871e+07	2.60339e+07	1.17113e+07	3.08139e+07	2.72352e+07	2.89953e+07
217.137	18.825	GCMS	Allose	257730	http://funmeta.oebiotech.com/network/257730	HMDB0001151	348			439507	C01582			6038-51-3	C(C1C(C(C(C(O1)O)O)O)O)O	WQZGKKKJIJFFOK-IVMDWMLBSA-N	Organic oxygen compounds	Organooxygen compounds	Carbohydrates and carbohydrate conjugates	Level 1	93.2	96.3		C6H12O6		632034	4.39488e+06	4.54715e+06	4.48781e+06	446257	1.29261e+06	2.31096e+06	372928	440394	1.52353e+06	1.34259e+06	3.50051e+06	634283	6.59501e+06	4.23458e+06	4.50955e+06
241.123	11.355	GCMS	Uracil	46984	http://funmeta.oebiotech.com/network/46984	HMDB0000300	258		17568	1174	C00106	han00240,han00410,han00770	Pyrimidine metabolism|beta-Alanine metabolism|Pantothenate and CoA biosynthesis	66-22-8	O=C1NC=CC(=O)N1	ISAKRJDGNUQOIC-UHFFFAOYSA-N	Organoheterocyclic compounds	Diazines	Pyrimidines and pyrimidine derivatives	Level 1	93.1	88.6		C4H4N2O2		385891	29644.8	28452.3	29101.9	34361.9	43228.1	49264.4	40180.9	30199.5	32832.6	19819.1	19257.1	19676.9	19111.5	18132.2	16959.3
204.123	25.829	GCMS	Beta-Lactose	64696	http://funmeta.oebiotech.com/network/64696	HMDB0041627	267		36218	6134	C01970			5965-66-2	OC[C@H]1O[C@@H](O[C@H]2[C@H](O)[C@@H](O)[C@H](O)O[C@@H]2CO)[C@H](O)[C@@H](O)[C@H]1O	GUBGYTABKSRVRQ-DCSYEGIMSA-N	Organic oxygen compounds	Organooxygen compounds	Carbohydrates and carbohydrate conjugates	Level 1	93.1	89		C12H22O11		969924	988148	880519	931096	866231	799246	770289	890009	787914	708652	1.10212e+06	819891	1.20612e+06	1.09276e+06	973836	842412
93.04	9.759	GCMS	(R)-Lavandulol	35257	http://funmeta.oebiotech.com/network/35257			LMPR0102010019	50283	5464156					C(/C)(\C)=C/C[C@H](C(=C)C)CO	CZVXBFUKBZRMKR-JTQLQIEISA-N	Lipids and lipid-like molecules	Prenol lipids	Monoterpenoids	Level 1	93	88.9		C10H18O		331910	18839.5	19520.5	19000.8	13070.4	13505.2	13241	22630.7	13715.4	11171.7	41230.2	14518.6	43769	31554	17472	23941.6
152.033	7.97	GCMS	3-Pyridinol	267084	http://funmeta.oebiotech.com/network/267084		44716			7971				109-00-2	C1=CC(=CN=C1)O	GRFNBEZIAWKNCO-UHFFFAOYSA-N	Organoheterocyclic compounds	Pyridines and derivatives	Hydroxypyridines	Level 1	92.9	88.3		C5H5NO		268432	29049.8	30873.4	30243.4	42217.3	38285.7	36807.5	38887.5	37829.6	37710.8	25352	25693	28297.2	25667.1	26509.3	27606.9
292.164	11.422	GCMS	4-Deoxy-Erythronic Acid	1882	http://funmeta.oebiotech.com/network/1882	HMDB0245394	45851	LMFA01050397	86347	250402					C(=O)(O)C(O)C(O)C	LOUGYXZSURQALL-UHFFFAOYSA-N	Organic oxygen compounds	Organooxygen compounds	Carbohydrates and carbohydrate conjugates	Level 1	92.9	88.7		C4H8O4		388081	49013	50961.4	50004.1	12330.5	6883.74	18110	13941.1	23339.9	22305.8	88516.7	117958	98672.7	61113.6	70592.7	79403.6
247.092	11.948	GCMS	Erythrono-1,4-Lactone	47003	http://funmeta.oebiotech.com/network/47003	HMDB0000349	5338		87625	5325915				17675-99-9	O[C@@H]1COC(=O)[C@@H]1O	SGMJBNSHAZVGMC-PWNYCUMCSA-N	Organoheterocyclic compounds	Lactones	Gamma butyrolactones	Level 1	92.8	89.3		C4H6O4		405277	49983.5	49675	49568.2	90031	85251.6	87867.8	93571.2	80800.3	80671.5	10828.7	13454.7	11980.2	17682.5	14046.5	16816.2
179.055	13.728	GCMS	Niacinamide	47565	http://funmeta.oebiotech.com/network/47565	HMDB0001406	1497		17154	936	C00153	han00760	Nicotinate and nicotinamide metabolism	98-92-0	NC(=O)C1=CC=CN=C1	DFPAKSUCGFBDDF-UHFFFAOYSA-N	Organoheterocyclic compounds	Pyridines and derivatives	Pyridinecarboxylic acids and derivatives	Level 1	92.7	88.3		C6H6N2O		463469	33066.4	37201.2	35675.1	59528.6	57833.7	30405.5	71499.8	73356.2	57163.4	21014.9	31289	20709.4	42582.1	40556.7	40353.4
204.113	17.055	GCMS	Rhamnose	47257	http://funmeta.oebiotech.com/network/47257	HMDB0000849	5812		62346	25310	C00507	han00051	Fructose and mannose metabolism	3615-41-6	C[C@@H]1OC(O)[C@H](O)[C@H](O)[C@H]1O	SHZGCJCMOBCMKK-JFNONXLTSA-N	Organic oxygen compounds	Organooxygen compounds	Carbohydrates and carbohydrate conjugates	Level 1	92.7	91.3		C6H12O5		574194	335954	331639	340233	9990.55	50711.1	129420	45014.1	41501.2	66802.9	49635.4	671649	29308.8	736393	696216	677834
103.05	22.285	GCMS	Beta-Mannosylglycerate	546263	http://funmeta.oebiotech.com/network/546263					5460194					C(C1C(C(C(C(O1)OC(CO)C(=O)O)O)O)O)O	DDXCFDOPXBPUJC-SAYMMRJXSA-N	Unclassified	Unclassified	Unclassified	Level 1	92.6	90.1		C9H16O9		769287	651267	599055	618656	406834	328787	357535	403343	390521	339196	793312	860505	776000	1.0798e+06	833506	975724
160.102	25.354	GCMS	Alpha-D-Lactose	46916	http://funmeta.oebiotech.com/network/46916	HMDB0000186	984806		36219	84571	C00243	han00052,han02010	Galactose metabolism|ABC transporters	63-42-3	OC[C@H]1O[C@@H](O[C@H]2[C@H](O)[C@@H](O)[C@@H](O)O[C@@H]2CO)[C@H](O)[C@@H](O)[C@H]1O	GUBGYTABKSRVRQ-XLOQQCSPSA-N	Organic oxygen compounds	Organooxygen compounds	Carbohydrates and carbohydrate conjugates	Level 1	92.5	87.4		C12H22O11		940613	93647.1	89757.7	91955.7	73211.7	51957.7	54240.3	54816.2	67915.8	68955.3	157877	100886	173672	115802	123235	120947
319.175	21.608	GCMS	N-Acetylmannosamine	258263	http://funmeta.oebiotech.com/network/258263	HMDB0001129	3357			439281	C00645	han00520	Amino sugar and nucleotide sugar metabolism	3615-17-6	CC(=O)NC1C(C(C(OC1O)CO)O)O	OVRNDRQMDRJTHS-ZTVVOAFPSA-N	Organic oxygen compounds	Organooxygen compounds	Carbohydrates and carbohydrate conjugates	Level 1	92.3	87.3		C8H15NO6		737713	376264	414555	399890	771094	653711	551045	768233	742118	645683	374043	308974	494240	349308	351570	315540
275.164	15.083	GCMS	2-Isopropyl-Malic Acid	2895	http://funmeta.oebiotech.com/network/2895	HMDB0000402	339	LMFA01170083	35128	5280523	C02504	han00290,han00620	Valine, leucine and isoleucine biosynthesis|Pyruvate metabolism	49601-06-1	C(=O)(O)[C@](C(C)C)(O)CC(O)=O	BITYXLXUCSKTJS-ZETCQYMHSA-N	Lipids and lipid-like molecules	Fatty Acyls	Fatty acids and conjugates	Level 1	92.3	87.3		C7H12O5		508260	346474	355218	349773	137181	127204	160524	109463	111216	132165	653599	573313	597274	562616	550505	672723
182.139	21.373	GCMS	N-Acetyl-B-Glucosaminylamine	47396	http://funmeta.oebiotech.com/network/47396	HMDB0001104	6006		15947	439454	C01239				CC(=O)N[C@H]1[C@H](N)O[C@H](CO)[C@@H](O)[C@@H]1O	MCGXOCXFFNKASF-FMDGEEDCSA-N	Organic oxygen compounds	Organooxygen compounds	Carbohydrates and carbohydrate conjugates	Level 1	92.3	87.7		C8H16N2O5		727922	42583.7	37770	40064.4	26051.9	34994.6	34800.5	43271.1	30406.1	26786.4	51686.8	43423.9	53193.6	54577.6	42432.4	43001.1
204.12	25.549	GCMS	Gentiobiose	540975	http://funmeta.oebiotech.com/network/540975					441422					OCC1OC(OCC2OC(O)C(O)C(O)C2O)C(O)C(O)C1O	DLRVVLDZNNYCBX-LIZSDCNHSA-N	Organic oxygen compounds	Organooxygen compounds	Carbohydrates and carbohydrate conjugates	Level 1	92.3	87.2		C12H22O11		952646	386753	380282	381632	482032	358290	434407	420905	443629	488626	349024	319677	356607	364377	423586	384448
147.08	20.889	GCMS	D-Iditol	205486	http://funmeta.oebiotech.com/network/205486	HMDB0250766				453					OCC(O)C(O)C(O)C(O)CO	FBPFZTCFMRRESA-UHFFFAOYSA-N	Organic oxygen compounds	Organooxygen compounds	Carbohydrates and carbohydrate conjugates	Level 1	92.2	87.8		C6H14O6		707758	1.07868e+07	1.16435e+07	1.13067e+07	8.63171e+06	9.46215e+06	1.1946e+07	8.91483e+06	7.97351e+06	1.02833e+07	1.27839e+07	1.24608e+07	1.11139e+07	1.25592e+07	1.02188e+07	1.25146e+07
174.042	6.485	GCMS	Pyruvic Acid	2096	http://funmeta.oebiotech.com/network/2096	HMDB0000243	117	LMFA01060077	32816	1060	C00022	han00010,han00020,han00030,han00040,han00053,han00250,han00260,han00261,han00270,han00290,han00330,han00350,han00360,han00430,han00440,han00620,han00630,han00650,han00660,han00710,han00730,han00760,han00770,han00900	Glycolysis / Gluconeogenesis|Citrate cycle (TCA cycle)|Pentose phosphate pathway|Pentose and glucuronate interconversions|Ascorbate and aldarate metabolism|Alanine, aspartate and glutamate metabolism|Glycine, serine and threonine metabolism|Monobactam biosynthesis|Cysteine and methionine metabolism|Valine, leucine and isoleucine biosynthesis|Arginine and proline metabolism|Tyrosine metabolism|Phe…	127-17-3	CC(=O)C(=O)O	LCTONWCANYUPML-UHFFFAOYSA-N	Organic acids and derivatives	Keto acids and derivatives	Alpha-keto acids and derivatives	Level 1	92.1	93.2		C3H4O3		215353	58507.4	56881.9	57365.4	62259	56721.3	56509	49045.4	44224.7	63753.7	45274.4	50733.4	50988	51676.3	51460.5	54212.3
233.12	8.343	GCMS	3-Hydroxybutyric Acid	1651	http://funmeta.oebiotech.com/network/1651	HMDB0000357		LMFA01050005	20067	441	C01089	han00072,han00650	Synthesis and degradation of ketone bodies|Butanoate metabolism		C(O)(C)CC(=O)O	WHBMMWSBFZVSSR-UHFFFAOYSA-N	Organic acids and derivatives	Hydroxy acids and derivatives	Beta hydroxy acids and derivatives	Level 1	92.1	87		C4H8O3		281765	18737.3	20025.3	19326.5	25149.1	28885.7	28479.1	28147.9	18410.5	25150.9	14193.2	13270.4	14951.4	14724.7	14908.3	11723.4
260.16	17.122	GCMS	2-Aminohexanedioic Acid	2908	http://funmeta.oebiotech.com/network/2908	HMDB0302754	324	LMFA01170098	37024	469	C00956	han00300,han00310	Lysine biosynthesis|Lysine degradation	542-32-5	C(=O)(O)C(N)CCCC(=O)O	OYIFNHCXNCRBQI-UHFFFAOYSA-N	Organic acids and derivatives	Carboxylic acids and derivatives	Amino acids, peptides, and analogues	Level 1	91.8	89.5		C6H11NO4		576434	207497	194650	199587	244347	301774	305885	255668	279081	193608	254875	249555	188861	193996	149836	145240
217.14	25.649	GCMS	Levan	48127	http://funmeta.oebiotech.com/network/48127	HMDB0003539	6945			22833608	C01355	han00051	Fructose and mannose metabolism	9013-95-0	OC[C@H]1O[C@@](CO)(OC[C@H]2O[C@@](CO)(CO[C@H]3O[C@](O)(CO)[C@@H](O)[C@@H]3O)[C@@H](O)[C@@H]2O)[C@@H](O)[C@@H]1O	AIHDCSAXVMAMJH-GFBKWZILSA-N	Organic oxygen compounds	Organooxygen compounds	Carbohydrates and carbohydrate conjugates	Level 1	91.7	88		C18H32O16		958816	1.27048e+06	791773	1.01413e+06	861277	767794	751875	1.04702e+06	1.45855e+06	1.19949e+06	916095	1.09588e+06	851546	1.09673e+06	1.08351e+06	776384
141.064	11.907	GCMS	(2s)-2-(Cyanoamino)Propanoic Acid	546273	http://funmeta.oebiotech.com/network/546273					18647689					CC(C(=O)O)NC#N	ADGFNXYXROZUOG-VKHMYHEASA-N	Unclassified	Unclassified	Unclassified	Level 1	91.6	86.5		C4H6N2O2		403937	279292	358351	327806	299052	301100	482417	367660	163865	263038	504521	300517	644935	283375	372830	428814
103.07	19.006	GCMS	Quinic Acid	258255	http://funmeta.oebiotech.com/network/258255		3329			6508	C00296	han00400	Phenylalanine, tyrosine and tryptophan biosynthesis	77-95-2	C1C(C(C(CC1(C(=O)O)O)O)O)O	AAWZDTNXLSGCEK-LNVDRNJUSA-N	Organic oxygen compounds	Organooxygen compounds	Alcohols and polyols	Level 1	91.5	87.8		C7H12O6		637926	1.555e+06	1.67938e+06	1.61559e+06	1.89049e+06	2.04717e+06	1.79202e+06	1.33906e+06	1.50964e+06	2.03778e+06	1.76458e+06	1.51642e+06	1.67659e+06	1.56472e+06	1.44217e+06	1.77116e+06
117.05	6.347	GCMS	2,3-Butanediol	48034	http://funmeta.oebiotech.com/network/48034	HMDB0003156	104		62064	262	C03044	han00650	Butanoate metabolism	513-85-9	CC(O)C(C)O	OWBTYPJTUOEWEK-UHFFFAOYSA-N	Organic oxygen compounds	Organooxygen compounds	Alcohols and polyols	Level 1	91.5	89		C4H10O2		210420	427181	423669	424750	427377	341686	477256	469649	502718	331535	476477	450627	474498	419167	466338	324848
355.143	17.689	GCMS	2,6-Dihydroxybenzoic Acid	52427	http://funmeta.oebiotech.com/network/52427	HMDB0013676	85249		68465	9338				303-07-1	OC(=O)C1=C(O)C=CC=C1O	AKEUNCKRJATALU-UHFFFAOYSA-N	Benzenoids	Benzene and substituted derivatives	Benzoic acids and derivatives	Level 1	91.5	85.9		C7H6O4		595055	40505.5	42736.3	41750.6	30300.8	35751.6	29056.9	30639.8	36829.9	41241.9	70652.3	66327.9	67295.3	44867.4	48662.8	53430
292.154	17.591	GCMS	2,3,4,5-Tetrahydroxypentanoic Acid	546242	http://funmeta.oebiotech.com/network/546242					10264					C(C(C(C(C(=O)O)O)O)O)O	QXKAIJAYHKCRRA-UHFFFAOYSA-N	Unclassified	Unclassified	Unclassified	Level 1	91.3	85.5		C5H10O6		591865	355293	361503	360410	329566	357453	353091	287262	321046	342027	479635	468155	457250	382194	385488	472227
204.12	25.981	GCMS	Isomaltose	257741	http://funmeta.oebiotech.com/network/257741	HMDB0002923	412			439193	C00252	han00500	Starch and sucrose metabolism	499-40-1	C(C1C(C(C(C(O1)OCC2C(C(C(C(O2)O)O)O)O)O)O)O)O	DLRVVLDZNNYCBX-RTPHMHGBSA-N	Organic oxygen compounds	Organooxygen compounds	Carbohydrates and carbohydrate conjugates	Level 1	91.2	87.9		C12H22O11		979303	1.37563e+06	1.29275e+06	1.31275e+06	1.09767e+06	273663	884982	335313	1.08176e+06	253096	1.36267e+06	1.38478e+06	1.35732e+06	1.31988e+06	1.54207e+06	1.12568e+06
147.052	9.09	GCMS	Malonic Acid	2855	http://funmeta.oebiotech.com/network/2855	HMDB0000691	3237	LMFA01170041	30794	867	C00383	han00061,han00240,han00410	Fatty acid biosynthesis|Pyrimidine metabolism|beta-Alanine metabolism	141-82-2	C(CC(=O)O)(=O)O	OFOBLEOULBTSOW-UHFFFAOYSA-N	Organic acids and derivatives	Carboxylic acids and derivatives	Dicarboxylic acids and derivatives	Level 1	91.1	85.3		C3H4O4		308465	2.3205e+06	1.78086e+06	1.99081e+06	1.53476e+06	1.52752e+06	1.59253e+06	1.21067e+06	1.16766e+06	1.36493e+06	2.48069e+06	2.25784e+06	2.39396e+06	1.82433e+06	1.80486e+06	1.91233e+06
204.12	26.914	GCMS	Melibiose	258284	http://funmeta.oebiotech.com/network/258284		3478			440658	C05402	han00052,han02010	Galactose metabolism|ABC transporters	585-99-9	C(C1C(C(C(C(O1)OCC2C(C(C(C(O2)O)O)O)O)O)O)O)O	DLRVVLDZNNYCBX-ABXHMFFYSA-N	Organic oxygen compounds	Organooxygen compounds	Carbohydrates and carbohydrate conjugates	Level 1	91	92.1		C12H22O11		1.03687e+06	478871	399286	440816	328812	302488	98226.6	440949	258049	274025	522673	598708	673359	577412	673347	600982
142.1	10.701	GCMS	Nicotinic Acid	47609	http://funmeta.oebiotech.com/network/47609	HMDB0001488	240		15940	938	C00253	han00760,han00960	Nicotinate and nicotinamide metabolism|Tropane, piperidine and pyridine alkaloid biosynthesis	59-67-6	OC(=O)C1=CN=CC=C1	PVNIIMVLHYAWGP-UHFFFAOYSA-N	Organoheterocyclic compounds	Pyridines and derivatives	Pyridinecarboxylic acids and derivatives	Level 1	90.9	85		C6H5NO2		363881	7.78424e+07	7.15489e+07	7.33038e+07	5.23025e+07	5.45402e+07	5.50705e+07	4.77732e+07	4.98329e+07	5.10589e+07	9.39289e+07	8.6864e+07	8.95828e+07	8.78785e+07	8.54781e+07	8.64788e+07
224.077	23.97	GCMS	Uridine	46982	http://funmeta.oebiotech.com/network/46982	HMDB0000296	90		16704	6029	C00299	han00240	Pyrimidine metabolism	58-96-8	OC[C@H]1O[C@H]([C@H](O)[C@@H]1O)N1C=CC(=O)NC1=O	DRTQHJPVMGBUCF-XVFCMESISA-N	Nucleosides, nucleotides, and analogues	Pyrimidine nucleosides	Unclassified	Level 1	90.6	84.4		C9H12N2O6		857522	18872.3	9773.72	14013.1	10924.1	9952.22	12529.1	9881.02	6183.63	6655.87	17824.4	16111.1	14973.5	13724.2	12490.1	12365.9
152.025	8.241	GCMS	4-Pyridinol	258239	http://funmeta.oebiotech.com/network/258239		3232			12290				626-64-2	C1=CNC=CC1=O	GCNTZFIIOFTKIY-UHFFFAOYSA-N	Organoheterocyclic compounds	Pyridines and derivatives	Hydropyridines	Level 1	90.6	84.3		C5H5NO		278119	18044	19195.7	18567.5	27929.7	23138	24554.9	26405.7	24810.6	23180.8	14504.7	16043.6	17929.5	16271.6	15464.8	15918.1
361.199	26.063	GCMS	Palatinitol	267117	http://funmeta.oebiotech.com/network/267117		44799			88735				20942-99-8	C(C1C(C(C(C(O1)OCC(C(C(C(CO)O)O)O)O)O)O)O)O	SERLAGPUMNYUCK-DCUALPFSSA-N	Lipids and lipid-like molecules	Fatty Acyls	Fatty acyl glycosides	Level 1	90.3	91.4		C12H24O11		984363	335498	292805	312985	446716	389510	339816	402579	384732	368033	278198	240958	250768	283722	241164	258028
204.18	19.507	GCMS	Glucose	257422	http://funmeta.oebiotech.com/network/257422	HMDB0304632			4167	5793	C00031	han00010,han00030,han00052,han00500,han00520,han02010	Glycolysis / Gluconeogenesis|Pentose phosphate pathway|Galactose metabolism|Starch and sucrose metabolism|Amino sugar and nucleotide sugar metabolism|ABC transporters		[H]C1(O)O[C@]([H])(CO)[C@@]([H])(O)[C@]([H])(O)[C@@]1([H])O	WQZGKKKJIJFFOK-GASJEMHNSA-N	Organic oxygen compounds	Organooxygen compounds	Carbohydrates and carbohydrate conjugates	Level 1	90.2	86.5		C6H12O6		654234	4.57815e+07	4.43313e+07	4.46272e+07	1.62559e+07	2.63078e+07	3.54508e+07	16507	1.38137e+07	2.59171e+07	3.4281e+07	4.43385e+07	2.01189e+07	927460	3.96585e+07	4.60268e+07
387.194	23.162	GCMS	Beta-D-Glucose 6-Phosphate	48118	http://funmeta.oebiotech.com/network/48118	HMDB0003498	58158		17719	439427	C01172	han00010,han00030	Glycolysis / Gluconeogenesis|Pentose phosphate pathway	15209-12-8	O[C@@H]1O[C@H](COP(O)(O)=O)[C@@H](O)[C@H](O)[C@H]1O	NBSCHQHZLSJFNQ-VFUOTHLCSA-N	Organic oxygen compounds	Organooxygen compounds	Carbohydrates and carbohydrate conjugates	Level 1	90.1	83.7		C6H13O9P		812479	102588	98413.9	100319	150355	146687	131107	161036	164325	146716	73816	59581.4	68632	81904.8	59834.3	49859.5
173.108	16.922	GCMS	Levoglucosan	47135	http://funmeta.oebiotech.com/network/47135	HMDB0000640	4132		30997	2724705				498-07-7	[H][C@@]12OC[C@@H](O1)[C@@H](O)[C@H](O)[C@H]2O	TWNIBLMWSKIRAT-VFUOTHLCSA-N	Organoheterocyclic compounds	Oxepanes	Unclassified	Level 1	90	83.3		C6H10O5		569747	139996	112400	123221	223643	156926	318206	139539	135948	197911	168527	129155	241336	72910.5	104794	132715
176.089	14.299	GCMS	Methionine	58098	http://funmeta.oebiotech.com/network/58098	HMDB0033951			16811		C01733			59-51-8	CSCCC(N)C(O)=O	FFEARJCKVFRZRR-UHFFFAOYSA-N	Organic acids and derivatives	Carboxylic acids and derivatives	Amino acids, peptides, and analogues	Level 1	90	83.4		C5H11NO2S		482136	526526	530851	469945	482991	653255	838695	484717	327164	411158	708385	460301	811802	251457	372565	481437
387.182	22.999	GCMS	Fructose 1-Phosphate	540852	http://funmeta.oebiotech.com/network/540852						C01094	han00051,han00400	Fructose and mannose metabolism|Phenylalanine, tyrosine and tryptophan biosynthesis	15978-08-2	O=P(O)(O)OCC1(O)OC(CO)C(O)C1O	RHKKZBWRNHGJEZ-VRPWFDPXSA-N	Organic oxygen compounds	Organooxygen compounds	Carbohydrates and carbohydrate conjugates	Level 1	89.8	83		C6H13O9P		804451	134611	117804	125403	183354	164024	162859	207408	201492	173981	77058.7	81520.9	74983.4	94199.4	78730.3	65436.3
147.06	10.805	GCMS	Maleic Acid	46912	http://funmeta.oebiotech.com/network/46912	HMDB0000176	4198		18300	444266	C01384	han00350,han00650,han00760	Tyrosine metabolism|Butanoate metabolism|Nicotinate and nicotinamide metabolism	110-16-7	OC(=O)\C=C/C(O)=O	VZCYOOQTPOCHFL-UPHRSURJSA-N	Organic acids and derivatives	Carboxylic acids and derivatives	Dicarboxylic acids and derivatives	Level 1	89.8	83.1		C4H4O4		367410	1.82422e+07	3.82572e+07	2.6638e+07	1.48697e+06	2.30491e+07	2.46245e+07	623038	762384	2.77965e+07	1.39289e+07	1.39975e+07	1.36756e+07	1.3475e+07	1.31356e+07	1.34428e+07
128.058	6.764	GCMS	Cyclohexylamine	55978	http://funmeta.oebiotech.com/network/55978	HMDB0031404			15773	7965	C00571			108-91-8	NC1CCCCC1	PAFZNILMFXTMIY-UHFFFAOYSA-N	Organic nitrogen compounds	Organonitrogen compounds	Cyclohexylamines	Level 1	89.8	84.4		C6H13N		225325	186875	181014	182985	263481	196196	210965	254612	278631	302083	203667	214409	177193	194074	196456	174875
264.134	19.151	GCMS	Adenine	46837	http://funmeta.oebiotech.com/network/46837	HMDB0000034	85		16708	190	C00147	han00230,han00908	Purine metabolism|Zeatin biosynthesis	73-24-5	NC1=C2NC=NC2=NC=N1	GFFGJBXGBJISGV-UHFFFAOYSA-N	Organoheterocyclic compounds	Imidazopyrimidines	Purines and purine derivatives	Level 1	89.7	82.9		C5H5N5		642646	1.22626e+06	1.2918e+06	1.26423e+06	354202	242270	694517	244562	255441	291096	1.44758e+06	1.29683e+06	1.4121e+06	1.31036e+06	1.19789e+06	1.24182e+06
146.088	9.919	GCMS	Dihydroxyacetone	47692	http://funmeta.oebiotech.com/network/47692	HMDB0001882	6368		16016	670	C00184	han00561	Glycerolipid metabolism	96-26-4	OCC(=O)CO	RXKJFZQQPQGTFL-UHFFFAOYSA-N	Organic oxygen compounds	Organooxygen compounds	Carbohydrates and carbohydrate conjugates	Level 1	89.5	83.8		C3H6O3		337340	70255.2	69298.2	69105.6	39800.1	58510.7	41526.7	54567.6	51681.8	26900.6	74304	52974.3	65449.9	55459.7	65090.4	71069.4
247.132	13.506	GCMS	Citramalic Acid	47028	http://funmeta.oebiotech.com/network/47028	HMDB0000426	3273		15584	1081	C00815			597-44-4	CC(O)(CC(O)=O)C(O)=O	XFTRTWQBIOMVPK-UHFFFAOYSA-N	Lipids and lipid-like molecules	Fatty Acyls	Fatty acids and conjugates	Level 1	89.4	82.4		C5H8O5		456212	51291.1	54133	52401.7	49378.9	46785.1	44658.5	45092.2	49376.5	58742.4	55868.7	56103.1	59477.2	45909.8	46992.1	50704.1
147.05	13.23	GCMS	Erythrofuranose	47971	http://funmeta.oebiotech.com/network/47971	HMDB0002649	289		23956	439574	C01796			1758-51-6	[H][C@@]1(O)COC([H])(O)[C@]1([H])O	FMAORJIQYMIRHF-HERZVMAMSA-N	Organic oxygen compounds	Organooxygen compounds	Carbohydrates and carbohydrate conjugates	Level 1	89.3	83.2		C4H8O4		447189	161068	158213	158874	83678.7	79747.4	67839.3	90678.2	117057	111037	298832	235826	59832.8	255583	196833	235799
217.153	25.324	GCMS	Maltose	257742	http://funmeta.oebiotech.com/network/257742	HMDB0000163	413			6255	C00208	han00500,han02010	Starch and sucrose metabolism|ABC transporters	69-79-4	C(C1C(C(C(C(O1)OC2C(OC(C(C2O)O)O)CO)O)O)O)O	GUBGYTABKSRVRQ-QUYVBRFLSA-N	Organic oxygen compounds	Organooxygen compounds	Carbohydrates and carbohydrate conjugates	Level 1	89.2	82.2		C12H22O11		938762	6.12901e+06	6.0747e+06	6.09465e+06	4.14617e+06	3.7465e+06	3.64512e+06	4.17835e+06	4.86897e+06	4.38024e+06	1.23183e+07	7.98176e+06	1.241e+07	7.64452e+06	7.17321e+06	5.63745e+06
240.1	11.568	GCMS	Pyrrole-2-Carboxylic Acid	48264	http://funmeta.oebiotech.com/network/48264	HMDB0004230	3787		36751	12473	C05942	han00330	Arginine and proline metabolism	634-97-9	OC(=O)C1=CC=CN1	WRHZVMBBRYBTKZ-UHFFFAOYSA-N	Organoheterocyclic compounds	Pyrroles	Pyrrole carboxylic acids and derivatives	Level 1	89.2	82.1		C5H5NO2		392854	22966.6	38724.4	32888.1	25090.7	29897.2	25801.6	20587.1	17642.5	18425.3	36434.7	39754.2	41842.2	31223.2	33445.9	45947.3
189.11	13.64	GCMS	1-(2-Hydroxypropylamino)Propan-2-Ol	205981	http://funmeta.oebiotech.com/network/205981	HMDB0251354	44741		143266	8086				110-97-4	CC(O)CNCC(C)O	LVTYICIALWPMFW-UHFFFAOYSA-N	Organic nitrogen compounds	Organonitrogen compounds	Amines	Level 1	89.2	82.2		C6H15NO2		460592	14439.5	13779.8	14108.1	25908.6	22251	23137.2	27203	28647.6	19073.3	959.204	959.204	5562.18	959.204	959.204	5440.6
199.083	18.116	GCMS	3'-O-[3'-O-(5'-Adenylyl)-5'-Cytidylyl]Cytidine	546262	http://funmeta.oebiotech.com/network/546262					446781					C1=CN(C(=O)N=C1N)C2C(C(C(O2)CO)OP(=O)(O)OCC3C(C(C(O3)N4C=CC(=NC4=O)N)O)OP(=O)(O)OCC5C(C(C(O5)N6C=NC7=C(N=CN=C76)N)O)O)O	SYSZGJKBOHEMPB-FIVCZYLNSA-N	Unclassified	Unclassified	Unclassified	Level 1	89.1	84.9		C28H37N11O18P2		608955	23704.5	22755.3	23328.8	51933.4	40978.1	30378.7	47158.1	47063.8	49470.1	16087.7	9498.32	13809.6	14114.3	7484.55	7935.83
142.044	8.078	GCMS	2-Pyrrolidinone	47775	http://funmeta.oebiotech.com/network/47775	HMDB0002039	6452		36592	12025	C11118			616-45-5	O=C1CCCN1	HNJBEVLQSNELDL-UHFFFAOYSA-N	Organoheterocyclic compounds	Pyrrolidines	Pyrrolidones	Level 1	89.1	82		C4H7NO		272292	275776	282245	279710	317670	281720	276472	248945	285350	292101	298579	275683	352546	240545	256329	254270
86.07	8.292	GCMS	L-Leucine	47159	http://funmeta.oebiotech.com/network/47159	HMDB0000687	24		15603	6106	C00123	han00280,han00290,han00966,han00970	Valine, leucine and isoleucine degradation|Valine, leucine and isoleucine biosynthesis|Glucosinolate biosynthesis|Aminoacyl-tRNA biosynthesis	61-90-5	CC(C)C[C@H](N)C(O)=O	ROHFNLRQFUQHCH-YFKPBYRVSA-N	Organic acids and derivatives	Carboxylic acids and derivatives	Amino acids, peptides, and analogues	Level 1	89	88		C6H13NO2		279942	31517.8	26813.2	30605.2	163104	66637.2	77814.6	119207	177814	241904	8751.05	10031.7	11955.3	13483.7	12378	11480.9
207.14	10.964	GCMS	Thymol	35375	http://funmeta.oebiotech.com/network/35375	HMDB0001878	4245	LMPR0102090029	27607	6989	C09908			89-83-8	C1(C(C)C)=CC=C(C)C=C1O	MGSRCZKZVOBKFT-UHFFFAOYSA-N	Lipids and lipid-like molecules	Prenol lipids	Monoterpenoids	Level 1	89	86.8		C10H14O		372807	154317	154781	155011	103772	143114	141960	188610	141678	128470	224186	173925	249296	181354	153922	168485
154.009	7.243	GCMS	1-Butylamine	55896	http://funmeta.oebiotech.com/network/55896	HMDB0031321	72484		43799	8007	C18706			109-73-9	CCCCN	HQABUPZFAYXKJW-UHFFFAOYSA-N	Organic nitrogen compounds	Organonitrogen compounds	Amines	Level 1	89	81.7		C4H11N		242447	52850.1	71111	66288.3	51592.9	74636.8	81007	70232.7	48716.6	48609.7	87856.6	75552.3	102561	60214.4	71967.4	87371.8
204.212	19.535	GCMS	Talose	545784	http://funmeta.oebiotech.com/network/545784					441035					C(C1C(C(C(C(O1)O)O)O)O)O	WQZGKKKJIJFFOK-WHZQZERISA-N	Unclassified	Unclassified	Unclassified	Level 1	88.9	82.4		C6H12O6		655146	4.23547e+07	4.07797e+07	4.11493e+07	1.62841e+07	2.5958e+07	3.82999e+07	1.00497e+07	1.38137e+07	2.57154e+07	3.4281e+07	4.27805e+07	2.01189e+07	4.67931e+07	3.96585e+07	4.60268e+07
361.19	24.867	GCMS	Cellobiose	46847	http://funmeta.oebiotech.com/network/46847	HMDB0000055	3480		36217	10712	C06422			528-50-7	OC[C@H]1O[C@@H](O[C@H]2[C@H](O)[C@@H](O)[C@H](O)O[C@@H]2CO)[C@H](O)[C@@H](O)[C@@H]1O	GUBGYTABKSRVRQ-QRZGKKJRSA-N	Organic oxygen compounds	Organooxygen compounds	Carbohydrates and carbohydrate conjugates	Level 1	88.8	87.3		C12H22O11		910562	97825.8	75336.9	94854.9	134607	139988	147734	157232	176249	187411	446647	646838	330797	276849	410857	587163
215.16	11.783	GCMS	Pelargonic Acid	56	http://funmeta.oebiotech.com/network/56	HMDB0000847	5810	LMFA01010009	29019	8158	C01601			112-05-0	C(CCCCCCC(=O)O)C	FBUKVWPVBMHYJY-UHFFFAOYSA-N	Lipids and lipid-like molecules	Fatty Acyls	Fatty acids and conjugates	Level 1	88.8	81.3		C9H18O2		399883	31319.8	32134.4	31594.8	16775.9	21293.6	23400.3	18162.6	24638.4	24116.1	19888.5	27806.7	27762.5	27282.8	27795.7	26936.1
217.189	25.247	GCMS	Turanose	51508	http://funmeta.oebiotech.com/network/51508	HMDB0011740	62463		32528	5460935	C19636			547-25-1	OC[C@@H](O)[C@@H](O)[C@H](O[C@H]1O[C@H](CO)[C@@H](O)[C@H](O)[C@H]1O)C(=O)CO	RULSWEULPANCDV-PIXUTMIVSA-N	Lipids and lipid-like molecules	Fatty Acyls	Fatty acyl glycosides	Level 1	88.8	85.7		C12H22O11		934010	1.11097e+07	1.09166e+07	1.10039e+07	9.55621e+06	9.45599e+06	8.09636e+06	9.7309e+06	1.09953e+07	1.00859e+07	1.33968e+07	1.20658e+07	1.45258e+07	1.22196e+07	1.18475e+07	1.11279e+07
441.209	21.547	GCMS	Uric Acid	46976	http://funmeta.oebiotech.com/network/46976	HMDB0000289	88		17775	1175	C00366	han00230	Purine metabolism	69-93-2	O=C1NC2=C(N1)C(=O)NC(=O)N2	LEHOTFFKMJEONL-UHFFFAOYSA-N	Organoheterocyclic compounds	Imidazopyrimidines	Purines and purine derivatives	Level 1	88.7	81.9		C5H4N4O3		735171	59226.4	58439.1	58866.3	10091.8	18634.7	15519	30353.9	16348.9	13213.2	71560.3	106790	127351	140520	126549	64406.3
174.113	15.748	GCMS	Glycyl-Glycine	51504	http://funmeta.oebiotech.com/network/51504	HMDB0011733	62458		17201	11163	C02037			556-50-3	NCC(=O)NCC(O)=O	YMAWOPBAYDPSLA-UHFFFAOYSA-N	Organic acids and derivatives	Carboxylic acids and derivatives	Amino acids, peptides, and analogues	Level 1	88.7	82.8		C4H8N2O3		530494	184673	188507	186329	219108	227554	221055	199177	172854	165808	196950	146560	209985	197892	169557	203166
143.07	18.813	GCMS	1,5-Anhydrohexitol	199749	http://funmeta.oebiotech.com/network/199749	HMDB0244228			144042	219984					OCC1OCC(O)C(O)C1O	MPCAJMNYNOGXPB-UHFFFAOYSA-N	Organic oxygen compounds	Organooxygen compounds	Carbohydrates and carbohydrate conjugates	Level 1	88.6	82.9		C6H12O5		631643	274845	276904	277168	150143	236322	209645	188327	174886	161028	287651	276585	275474	384867	287840	339782
117.05	21.188	GCMS	6,10,14-Trimethyl-2-Pentadecanol	545922	http://funmeta.oebiotech.com/network/545922					530418					CC(C)CCCC(C)CCCC(C)CCCC(C)O	HTUZNQGPJMIELO-UHFFFAOYSA-N	Unclassified	Unclassified	Unclassified	Level 1	88.4	82.8		C18H38O		720215	757114	778325	776611	601930	545159	586106	540893	598626	586756	1.1139e+06	50059.7	1.12849e+06	1.08945e+06	979265	6031.16
219.15	24.698	GCMS	Maltotriitol	546276	http://funmeta.oebiotech.com/network/546276					5288441					C(C1C(C(C(C(O1)OC2C(OC(C(C2O)O)OC(C(CO)O)C(C(CO)O)O)CO)O)O)O)O	XJCCHWKNFMUJFE-CGQAXDJHSA-N	Unclassified	Unclassified	Unclassified	Level 1	88.4	80.7		C18H34O16		900134	287756	290682	290907	222546	200274	206057	197919	180701	194509	479205	305965	478581	374572	398354	402051
217.144	25.503	GCMS	Lactitol	64053	http://funmeta.oebiotech.com/network/64053	HMDB0040937			75323	157355				585-86-4	[H][C@@](O[C@@H]1O[C@H](CO)[C@H](O)[C@H](O)[C@H]1O)([C@H](O)CO)[C@H](O)[C@@H](O)CO	VQHSOMBJVWLPSR-JVCRWLNRSA-N	Lipids and lipid-like molecules	Fatty Acyls	Fatty acyl glycosides	Level 1	88.4	80.8		C12H24O11		949807	3.6893e+06	3.5982e+06	3.63885e+06	4.44239e+06	4.0203e+06	3.9318e+06	5.50913e+06	5.93412e+06	4.55622e+06	3.2587e+06	2.49683e+06	2.46771e+06	3.98026e+06	2.74238e+06	2.31715e+06
263.085	5.465	GCMS	Boric Acid	59583	http://funmeta.oebiotech.com/network/59583	HMDB0035731	4168		33118	7628	C12486			10043-35-3	OB(O)O	KGBXLFKZBHKPEV-UHFFFAOYSA-N	Mixed metal/non-metal compounds	Miscellaneous mixed metal/non-metals	Miscellaneous metallic oxoanionic compounds	Level 1	88.3	94		H3BO3		178894	22838.6	29266.4	26971.7	14312.8	13046.2	15081.1	13230.1	9589.7	11395.5	14102.9	11518.6	16761.5	13486.9	13995.7	15504
205.173	18.447	GCMS	3,4,5,6-Tetrahydroxy-2-Methoxyhexanal	546243	http://funmeta.oebiotech.com/network/546243					560150					COC(C=O)C(C(C(CO)O)O)O	QRAXLHLYZJCAKB-UHFFFAOYSA-N	Unclassified	Unclassified	Unclassified	Level 1	88.2	81.2		C7H14O6		619729	6.01029e+06	6.16835e+06	6.10631e+06	201812	300438	2.83287e+06	166640	189083	320048	1.17509e+06	8.17815e+06	373907	6.19603e+06	5.48038e+06	8.31275e+06
267.101	14.128	GCMS	Salicylic Acid	47701	http://funmeta.oebiotech.com/network/47701	HMDB0001895	616		16914	338	C00805	han00360,han04075	Phenylalanine metabolism|Plant hormone signal transduction	69-72-7	OC(=O)C1=C(O)C=CC=C1	YGSDEFSMJLZEOE-UHFFFAOYSA-N	Benzenoids	Benzene and substituted derivatives	Benzoic acids and derivatives	Level 1	87.7	79.4		C7H6O3		476546	48030.7	60041.1	54949.4	39569.1	34910.3	41791.5	42774	43185.2	48165.5	85681.8	77831.8	77813.1	49963.5	59814.6	64878.6
371.322	24.73	GCMS	Mg(16:0/0:0/0:0)	10439	http://funmeta.oebiotech.com/network/10439	HMDB0011564	3855	LMGL01010009	75542	3084463				32899-41-5	OC[C@]([H])(O)COC(CCCCCCCCCCCCCCC)=O	QHZLMUACJMDIAE-SFHVURJKSA-N	Lipids and lipid-like molecules	Glycerolipids	Monoradylglycerols	Level 1	87.7	82.4		C19H38O4		902108	90299.1	89681.8	91014.5	81457.7	81921.3	87060.1	79756	80747	83277.2	114756	95015.7	109044	100512	98173.2	100925
82.0218	5.329	GCMS	3,3-Dimethylacrylic Acid	192	http://funmeta.oebiotech.com/network/192	HMDB0000509	4623	LMFA01020097	37127	10931				541-47-9	C(=C(/C)\C)\C(=O)O	YYPNJNDODFVZLE-UHFFFAOYSA-N	Lipids and lipid-like molecules	Fatty Acyls	Fatty acids and conjugates	Level 1	87.5	97.2		C5H8O2		174033	324827	327695	325814	214003	274627	273482	337060	260103	244839	337795	315347	342423	376453	352428	345917
258.112	12.442	GCMS	Hydroquinone	47943	http://funmeta.oebiotech.com/network/47943	HMDB0002434	505		17594	785	C00530	han00350	Tyrosine metabolism	123-31-9	OC1=CC=C(O)C=C1	QIGBRXMKCJKVMJ-UHFFFAOYSA-N	Benzenoids	Phenols	Benzenediols	Level 1	87.4	79		C6H6O2		421427	24963	27403.1	26144.9	17140.9	17087.8	17438.9	15172.9	15722.1	16999	36966.3	33153.5	34781.7	33535.6	33137.1	36710.4
204.112	18.062	GCMS	Shikimic Acid	48022	http://funmeta.oebiotech.com/network/48022	HMDB0003070	338		16119	8742	C00493	han00400	Phenylalanine, tyrosine and tryptophan biosynthesis	138-59-0	O[C@@H]1CC(=C[C@@H](O)[C@H]1O)C(O)=O	JXOHGGNKMLTUBP-HSUXUTPPSA-N	Organic oxygen compounds	Organooxygen compounds	Alcohols and polyols	Level 1	87.3	79.8		C7H10O5		607197	855023	649075	718288	35739.4	66590.2	337179	38342.4	27743.8	43113.2	461948	1.41743e+06	116312	636979	506562	1.06516e+06
207.135	13.241	GCMS	4-Tert-Amylphenol	201915	http://funmeta.oebiotech.com/network/201915	HMDB0246582	69893			6643	C14226			80-46-6	CCC(C)(C)C1=CC=C(O)C=C1	NRZWYNLTFLDQQX-UHFFFAOYSA-N	Benzenoids	Benzene and substituted derivatives	Phenylpropanes	Level 1	87.3	82.4		C11H16O		447548	102229	105715	103743	156613	134075	118392	61192.2	81621.6	106211	116445	83896.3	114128	95507.6	98266.1	129085
120.06	14.741	GCMS	D-Phenylalanine	205498	http://funmeta.oebiotech.com/network/205498	HMDB0250791	65707		28044	994	C02057			150-30-1	NC(CC1=CC=CC=C1)C(O)=O	COLNVLDHVKWLRT-UHFFFAOYSA-N	Organic acids and derivatives	Carboxylic acids and derivatives	Amino acids, peptides, and analogues	Level 1	87.2	85.7		C9H11NO2		496825	271208	250602	260369	617235	573217	743370	492524	430437	649030	130924	90059.6	138922	81134.5	88727.6	117080
223.11	15.921	GCMS	4-Hydroxybenzoic Acid	47065	http://funmeta.oebiotech.com/network/47065	HMDB0000500	3263		30763	135	C00156	han00130,han00790	Ubiquinone and other terpenoid-quinone biosynthesis|Folate biosynthesis	99-96-7	OC(=O)C1=CC=C(O)C=C1	FJKROLUGYXJWQN-UHFFFAOYSA-N	Benzenoids	Benzene and substituted derivatives	Benzoic acids and derivatives	Level 1	87	79.4		C7H6O3		536279	70695.3	106107	91003.5	96368.3	94362.4	98448.9	100506	99964.6	6603	959.204	97575.1	106258	113112	112593	113958
352.175	21.769	GCMS	2-Hydroxyadenine	47023	http://funmeta.oebiotech.com/network/47023	HMDB0000403	5392		62462	76900				3373-53-3	NC1=NC(O)=NC2=C1NC=N2	DRAVOWXCEBXPTN-UHFFFAOYSA-N	Organoheterocyclic compounds	Imidazopyrimidines	Purines and purine derivatives	Level 1	87	79.1		C5H5N5O		744420	27515.5	26211.7	26889.3	49041.9	26252.5	39100.8	16501.7	24327.9	25873.9	24241.9	35211.3	35183.5	16803.9	23603.5	18186.1
217.129	14.705	GCMS	2,5-Dimethylindole	335028	http://funmeta.oebiotech.com/network/335028		409470			70965					CC1=CC2=C(C=C1)NC(=C2)C	ZFLFWZRPMDXJCW-UHFFFAOYSA-N	Organoheterocyclic compounds	Indoles and derivatives	Indoles	Level 1	86.9	78.3		C10H11N		495621	439840	454075	447112	219076	204729	261859	292829	339335	257976	602411	631638	515714	746877	644764	819568
217.13	16.552	GCMS	D-Ribose	257723	http://funmeta.oebiotech.com/network/257723	HMDB0000283	313			10975657	C00121	han00030,han02010	Pentose phosphate pathway|ABC transporters	50-69-1	C1C(C(C(C(O1)O)O)O)O	SRBFZHDQGSBBOR-SOOFDHNKSA-N	Organic oxygen compounds	Organooxygen compounds	Carbohydrates and carbohydrate conjugates	Level 1	86.8	78		C5H10O5		557376	421579	423076	421949	695169	497853	454601	708345	691102	632301	366524	292924	955618	411750	339773	287421
174.112	12.868	GCMS	Diethyl Aminomalonate	545816	http://funmeta.oebiotech.com/network/545816					81272					CCOC(=O)C(C(=O)OCC)N	WLTCKEHCTUYJGI-UHFFFAOYSA-N	Unclassified	Unclassified	Unclassified	Level 1	86.6	81.2		C7H13NO4		435354	1.23877e+06	1.27527e+06	1.25997e+06	948762	985331	1.03038e+06	1.02228e+06	951992	980967	1.08988e+06	1.07823e+06	1.15301e+06	1.03037e+06	1.0765e+06	1.04056e+06
103.01	16.236	GCMS	Xylose	540805	http://funmeta.oebiotech.com/network/540805						C01394			25990-60-7	OC1OCC(O)C(O)C1O	SRBFZHDQGSBBOR-LECHCGJUSA-N	Organic oxygen compounds	Organooxygen compounds	Carbohydrates and carbohydrate conjugates	Level 1	86.6	78.6		C5H10O5		546811	9.27637e+06	9.45744e+06	9.3263e+06	1.53456e+07	9.5776e+06	7.6223e+06	3.57568e+06	1.46431e+07	959.204	6.40968e+06	6.5708e+06	5.94744e+06	1.17696e+07	8.18533e+06	5.17466e+06
103.02	12.569	GCMS	2,4-Dihydroxy-Butanoic Acid	1871	http://funmeta.oebiotech.com/network/1871	HMDB0000360	3782	LMFA01050385	86348	192742				1518-62-3	C(=O)(O)C(O)CCO	UFYGCFHQAXXBCF-UHFFFAOYSA-N	Organic acids and derivatives	Hydroxy acids and derivatives	Short-chain hydroxy acids and derivatives	Level 1	86.6	77.8		C4H8O4		425579	105843	111284	108413	115774	90068.7	113384	100909	123219	106509	131105	122458	123478	90086.5	102113	94978.6
361.207	26.135	GCMS	Maltotriose	47479	http://funmeta.oebiotech.com/network/47479	HMDB0001262	3585		140999	439586	C01835			1109-28-0	OC[C@H]1O[C@H](O[C@H]2[C@H](O)[C@@H](O)[C@@H](O[C@H]3[C@H](O)[C@@H](O)C(O)O[C@@H]3CO)O[C@@H]2CO)[C@H](O)[C@@H](O)[C@@H]1O	FYGDTMLNYKFZSV-DZOUCCHMSA-N	Organic oxygen compounds	Organooxygen compounds	Carbohydrates and carbohydrate conjugates	Level 1	86.5	80.4		C18H32O16		988806	373318	433756	408306	232673	229441	267315	279337	385277	270525	615958	559431	537597	104577	535318	538798
198.056	15.125	GCMS	Oxoglutaric Acid	46929	http://funmeta.oebiotech.com/network/46929	HMDB0000208	119		30915	51	C00026	han00020,han00040,han00053,han00220,han00250,han00300,han00310,han00340,han00430,han00630,han00650,han00660	Citrate cycle (TCA cycle)|Pentose and glucuronate interconversions|Ascorbate and aldarate metabolism|Arginine biosynthesis|Alanine, aspartate and glutamate metabolism|Lysine biosynthesis|Lysine degradation|Histidine metabolism|Taurine and hypotaurine metabolism|Glyoxylate and dicarboxylate metabolism|Butanoate metabolism|C5-Branched dibasic acid metabolism	328-50-7	OC(=O)CCC(=O)C(O)=O	KPGXRSRHYNQIFN-UHFFFAOYSA-N	Organic acids and derivatives	Keto acids and derivatives	Gamma-keto acids and derivatives	Level 1	86.2	77.4		C5H6O5		509664	41591.8	37418.6	38742.7	32944.7	27017.6	28164.8	27171.1	33807.3	37064	25824.3	38573.5	29800.8	38406.1	31086.8	35563.5
204.12	20.806	GCMS	Ethyl-Alpha-D-Glucopyranoside	545783	http://funmeta.oebiotech.com/network/545783					91694274					CCOC1C(C(C(C(O1)CO)O)O)O	WYUFTYLVLQZQNH-BJNUKLAGSA-N	Unclassified	Unclassified	Unclassified	Level 1	86.2	79.4		C8H16O6		704300	227438	241920	236480	206355	211096	208921	199574	157781	186927	345546	268613	371914	256123	237310	315607
203.153	20.159	GCMS	D-Gulose	205483	http://funmeta.oebiotech.com/network/205483	HMDB0250761				206	C00738				OCC1OC(O)C(O)C(O)C1O	WQZGKKKJIJFFOK-UHFFFAOYSA-N	Organic oxygen compounds	Organooxygen compounds	Carbohydrates and carbohydrate conjugates	Level 1	85.9	76.6		C6H12O6		677344	433633	492056	458769	227920	222911	328976	218647	195978	276448	306359	390970	331161	5772.8	331882	384840
333.159	21.17	GCMS	Caproic Acid	53	http://funmeta.oebiotech.com/network/53	HMDB0000535	111	LMFA01010006	30776	8892	C01585			142-62-1	CCCCCC(=O)O	FUZZWVXGSFPDMH-UHFFFAOYSA-N	Lipids and lipid-like molecules	Fatty Acyls	Fatty acids and conjugates	Level 1	85.9	77.2		C6H12O2		719465	118049	104046	110251	79208.3	96267.1	108053	82036.1	69875.2	62819.8	110590	147301	114999	113832	103541	142744
147.13	19.547	GCMS	Gluconolactone	46897	http://funmeta.oebiotech.com/network/46897	HMDB0000150	353		16217	7027	C00198	han00030	Pentose phosphate pathway	90-80-2	OC[C@H]1OC(=O)[C@H](O)[C@@H](O)[C@@H]1O	PHOQVHQSTUBQQK-SQOUGZDYSA-N	Organic oxygen compounds	Organooxygen compounds	Carbohydrates and carbohydrate conjugates	Level 1	85.6	76.1		C6H10O6		655536	5.60474e+07	5.61971e+07	5.60117e+07	4.42381e+07	5.08359e+07	4.89282e+07	4.57002e+07	4.13472e+07	4.49687e+07	5.20303e+07	6.21601e+07	4.63946e+07	6.55324e+07	5.79273e+07	6.63876e+07
245.123	16.151	GCMS	Methyl Xyloside	561213	http://funmeta.oebiotech.com/network/561213									612-05-5	CO[C@H]1[C@@H]([C@H]([C@@H](CO1)O)O)O	ZBDGHWFPLXXWRD-JGWLITMVSA-N	Unclassified	Unclassified	Unclassified	Level 1	85.4	76.5				543969	76341.3	79657.5	77761.9	75638.1	72633.6	77660.5	73676.8	70964.8	69341.7	95108.1	85961.5	83696.3	75799.8	76297.6	107208
231.138	17.6	GCMS	3,6-Anhydrogalactose	275333	http://funmeta.oebiotech.com/network/275333		66407			16069996	C06474			14122-18-0	C1C(C(C(O1)C(C=O)O)O)O	WZYRMLAWNVOIEX-BGPJRJDNSA-N	Organoheterocyclic compounds	Tetrahydrofurans	Unclassified	Level 1	85.3	75.7		C6H10O5		592158	198462	205859	202283	403755	335630	253107	344442	328745	369575	146362	93195.2	115404	105970	77193.3	75238.8
232.178	14.73	GCMS	L-2-Amino-5-Hydroxypentanoic Acid	56146	http://funmeta.oebiotech.com/network/56146	HMDB0031658	87840			95562					NC(CCCO)C(O)=O	CZWARROQQFCFJB-UHFFFAOYSA-N	Organic acids and derivatives	Carboxylic acids and derivatives	Amino acids, peptides, and analogues	Level 1	85.1	75.7		C5H11NO3		496457	379471	402288	390470	509040	530254	611036	381986	501042	444973	270470	292150	313248	264975	256615	319473
353.269	10.4224	LCMS-pos	MG(0:0/18:3(9Z,12Z,15Z)/0:0)	51360	http://funmeta.oebiotech.com/network/51360	HMDB0011540	62324		75474	11674746					[H]C(CO)(CO)OC(=O)CCCCCCC\C=C/C\C=C/C\C=C/CC	ZCCLDKGWJIREQF-PDBXOOCHSA-N	Lipids and lipid-like molecules	Fatty Acyls	Lineolic acids and derivatives	Level 1	76.6	96.5	M+H	C21H36O4	-0.0474609		100395	110685	106538	180883	119812	123909	139672	134887	130521	105295	154246	69399	71774.5	64754.1	67177.9
205.195	10.9593	LCMS-pos	(1e,6z)-Gamma-Humulene	35566	http://funmeta.oebiotech.com/network/35566		53395	LMPR0103110003	49297	24798696	C16829	han00909	Sesquiterpenoid and triterpenoid biosynthesis		CC1CCCC(C)(C)C=CC(=C)CCC=1	FNXUOGPQAOCFKU-GNEBIQABSA-N	Lipids and lipid-like molecules	Prenol lipids	Sesquiterpenoids	Level 1	75.4	95.5	M+H	C15H24	0.214778		1.18346e+07	1.17595e+07	1.18027e+07	9.8133e+06	1.17055e+07	1.09157e+07	1.16198e+07	1.09196e+07	1.05279e+07	1.34912e+07	1.07597e+07	1.22851e+07	1.41718e+07	1.31008e+07	1.14862e+07
364.321	10.0403	LCMS-pos	Hexadecadienylcarnitine	207505	http://funmeta.oebiotech.com/network/207505	HMDB0253126				132278029					CCCCCCCCCCCCC=CC=CC(O)(CC([O-])=O)C[N+](C)(C)C	HVWOQFIBWDACQA-UHFFFAOYSA-N	Lipids and lipid-like molecules	Fatty Acyls	Fatty acids and conjugates	Level 1	75.1	85.3	M+H-H2O	C23H43NO3	-0.238162		214742	185779	199740	185720	135814	128713	103800	111830	99970.5	475133	309079	286133	154123	180232	192822
310.31	13.7325	LCMS-pos	6r,7s-Epoxy-3z,9z-Eicosadiene	10096	http://funmeta.oebiotech.com/network/10096		98301	LMFA12000311		56936261					CC/C=C\C[C@@H]1O[C@@H]1C/C=C\CCCCCCCCCC	QBCBDINXYRUHGT-QEZHFABXSA-N	Organoheterocyclic compounds	Epoxides	Unclassified	Level 1	74.6	88.9	M+NH4	C20H36O	-0.377344		2.21107e+06	2.30804e+06	2.28216e+06	2.79572e+06	1.91625e+06	2.45455e+06	1.70721e+06	2.60936e+06	2.44208e+06	2.37655e+06	2.99824e+06	2.59665e+06	2.86447e+06	2.69519e+06	2.03226e+06
309.207	10.1153	LCMS-neg	Octadeca-2,4-Dienedioic Acid	198679	http://funmeta.oebiotech.com/network/198679	HMDB0242188				54552159					OC(=O)CCCCCCCCCCCCC=CC=CC(O)=O	ZKQNWTGXRAIVGG-UHFFFAOYSA-N	Lipids and lipid-like molecules	Fatty Acyls	Fatty acids and conjugates	Level 1	74	76.6	M-H	C18H30O4	0.228684		102967	106560	106475	81274.5	66750.2	70202.9	64087.2	67493.7	68743.8	137333	140236	138638	115810	125992	141746
425.378	12.6884	LCMS-pos	Alpha-Amyrone	60339	http://funmeta.oebiotech.com/network/60339	HMDB0036659	91701			612828				638-96-0	CC1CCC2(C)CCC3(C)C(=CCC4C5(C)CCC(=O)C(C)(C)C5CCC34C)C2C1C	DIFWJJFSELKWGA-UHFFFAOYSA-N	Lipids and lipid-like molecules	Prenol lipids	Triterpenoids	Level 1	73.9	78.5	M+H-H2O, M+H	C30H48O	-0.20474		1.19667e+06	1.26144e+06	1.21641e+06	1.15522e+06	1.13058e+06	1.13934e+06	1.35755e+06	1.03851e+06	1.1371e+06	842046	1.11944e+06	1.04207e+06	909872	1.00796e+06	1.32476e+06
203.18	10.9951	LCMS-pos	Preisocalamendiol	59270	http://funmeta.oebiotech.com/network/59270	HMDB0035391				12305704				25645-19-6	CC(C)C1CC\C(C)=C/CCC(=C)CC1=O	QTFJNWQFKJITEE-SDQBBNPISA-N	Lipids and lipid-like molecules	Prenol lipids	Sesquiterpenoids	Level 1	73.5	84.4	M+H-H2O	C15H24O	0.488426		2.21403e+06	2.22867e+06	2.22896e+06	2.32762e+06	2.34749e+06	2.08935e+06	2.24311e+06	2.08121e+06	1.90354e+06	2.44025e+06	2.22421e+06	2.55101e+06	2.26478e+06	2.14936e+06	2.31097e+06
193.05	5.53373	LCMS-neg	2,5-Dihydroxycinnamic Acid Methyl Ester	83274	http://funmeta.oebiotech.com/network/83274	HMDB0061686	45228		84089	5353609				63177-57-1	COC(=O)\C=C\C1=CC(O)=CC=C1O	BQCNSTFWSKOWMA-GORDUTHDSA-N	Phenylpropanoids and polyketides	Cinnamic acids and derivatives	Hydroxycinnamic acids and derivatives	Level 1	73.3	81.5	M-H	C10H10O4	-2.77538		85542.4	84362.2	84282.7	108125	76769.8	79389.9	79704.4	89002.9	78731	74171.8	83184.6	86011.8	74475	86756.8	116965
307.192	8.8123	LCMS-neg	9-B1-Phytop	3415	http://funmeta.oebiotech.com/network/3415			LMFA02030025		131839828					C(CCCCCCC[C@H](O)/C=C/C1C(=O)CCC=1CC)(=O)O	FBBJRRDLBWJGIR-RUMSDORHSA-N	Lipids and lipid-like molecules	Fatty Acyls	Fatty acids and conjugates	Level 1	72.9	93.8	M-H	C18H28O4	0.145731		51955.1	52730.9	52536.2	21296.6	16282	19452.1	16035.1	19199.8	15872.7	109510	93043.7	102817	52667.3	65148.9	68361.2
293.247	11.745	LCMS-pos	13(S)-Hode Methyl Ester	267277	http://funmeta.oebiotech.com/network/267277		45152			31868				109837-85-6	CCCCCC(C=CC=CCCCCCCCC(=O)OC)O	ZVMLLPSSQZSZOA-UHFFFAOYSA-N	Lipids and lipid-like molecules	Fatty Acyls	Lineolic acids and derivatives	Level 1	72.4	78.2	M+H-H2O	C19H34O3	-0.101981		33882.9	31977.4	32969.6	12940	8698.6	7220.88	12359.9	14825.9	12075.4	44268.3	50476.4	48671.8	88609.1	67189.9	41838.4
395.192	4.15488	LCMS-neg	(1r,2r,4s)-P-Menthane-1,2,8-Triol 8-Glucoside	63130	http://funmeta.oebiotech.com/network/63130	HMDB0039894	94438		168884	73809750				378254-09-2	CC(C)(OC1OC(CO)C(O)C(O)C1O)C1CCC(C)(O)C(O)C1	RPCUMNYZTIHHPA-UHFFFAOYSA-N	Organic oxygen compounds	Organooxygen compounds	Carbohydrates and carbohydrate conjugates	Level 1	72.4	86.3	M+FA-H	C16H30O8	0.0549137		363291	358129	361974	352910	300245	312337	279849	281640	317280	336270	348280	499519	344154	393567	436830
311.186	8.67215	LCMS-neg	5-Hydroxy-4-Methoxybisabola-2,10-Dien-9-One	255545	http://funmeta.oebiotech.com/network/255545	HMDB0302604				14633008					[H][C@@]1(C[C@H](O)[C@@](C)(OC)C=C1)[C@@H](C)CC(=O)C=C(C)C	XQXANAYBQDKOBU-XRGAULLZSA-N	Lipids and lipid-like molecules	Prenol lipids	Sesquiterpenoids	Level 1	72.1	90.2	M+FA-H	C16H26O3	0.245251		68716.8	68767.9	71925.3	17354.9	27647	25231.2	28632	29562.3	27481.3	123601	109364	90267.7	104416	92207.8	98513.8
221.19	11.4302	LCMS-pos	Caryophyllene Alpha-Oxide	60464	http://funmeta.oebiotech.com/network/60464	HMDB0036789	71423			14350	C16908			1139-30-6	CC12CCC3C(CC3(C)C)C(=C)CCC1O2	NVEQFIOZRFFVFW-UHFFFAOYSA-N	Lipids and lipid-like molecules	Prenol lipids	Sesquiterpenoids	Level 1	72	92.4	M+H	C15H24O	0.128123		1.498e+06	1.53655e+06	1.5166e+06	1.25259e+06	1.41246e+06	1.32174e+06	1.5097e+06	1.43286e+06	1.31443e+06	1.60999e+06	1.52444e+06	1.73563e+06	1.68157e+06	1.48005e+06	1.43612e+06
318.129	0.702667	LCMS-pos	Pro Ser Asp	265907	http://funmeta.oebiotech.com/network/265907		23423			145457568					C1CC(NC1)C(=O)NC(CO)C(=O)NC(CC(=O)O)C(=O)O	GMJDSFYVTAMIBF-FXQIFTODSA-N	Unclassified	Unclassified	Unclassified	Level 1	71.9	92.6	M+H	C12H19N3O7	-0.670712		193670	221046	206376	480500	403121	278315	388064	471224	403516	100857	81803.1	76931.4	93614.2	66632.1	46435.9
149.133	10.9593	LCMS-pos	Pentylbenzene	81870	http://funmeta.oebiotech.com/network/81870	HMDB0059834				10864					CCCCCC1=CC=CC=C1	PWATWSYOIIXYMA-UHFFFAOYSA-N	Benzenoids	Benzene and substituted derivatives	Unclassified	Level 1	71.9	78.6	M+H	C11H16	0.340089		561424	564518	562676	469891	564394	522023	550041	527949	502005	637568	523777	598660	694766	642796	542631
257.19	9.21473	LCMS-pos	Apo-13-Zeaxanthinone	255019	http://funmeta.oebiotech.com/network/255019	HMDB0302026				44482347					O[C@@H]1CC(C)=C(\C=C\C(\C)=C\C=C\C(C)=O)C(C)(C)C1	JLNMEHQAHDSEEE-YSAUQHOWSA-N	Lipids and lipid-like molecules	Prenol lipids	Sesquiterpenoids	Level 1	71.9	67.7	M+H-H2O	C18H26O2	0.0291505		44945.7	44401.7	44666.5	58026.5	43929.5	47229.3	40384.7	46461.4	47454.8	50429.1	57038.3	50437.9	42690.8	43715.8	48299.8
250.129	1.07325	LCMS-pos	Voglibosa	203578	http://funmeta.oebiotech.com/network/203578	HMDB0248497				5677					OCC(CO)NC1CC(O)(CO)C(O)C(O)C1O	FZNCGRZWXLXZSZ-UHFFFAOYSA-N	Organic oxygen compounds	Organooxygen compounds	Alcohols and polyols	Level 1	71.8	91.4	M+H-H2O	C10H21NO7	0.0199786		459699	483114	475234	918617	709908	711148	850380	994448	1.15172e+06	199836	237570	204241	228940	238558	179626
203.18	9.67162	LCMS-pos	(-)-1(10),11-Eremophiladien-9beta-Ol	35614	http://funmeta.oebiotech.com/network/35614		53419	LMPR0103250001		42608146					C1C=C2[C@@H](O)C[C@@H](C(=C)C)C[C@]2(C)[C@@H](C)C1	DPDBSHAVHRQWMU-MYZSUADSSA-N	Lipids and lipid-like molecules	Prenol lipids	Sesquiterpenoids	Level 1	71.7	80.4	M+H-H2O, M+H	C15H24O	0.393267		4.1819e+06	4.1412e+06	4.172e+06	3.26611e+06	4.1975e+06	3.75727e+06	4.61214e+06	4.17665e+06	4.12946e+06	4.18068e+06	4.33878e+06	4.3185e+06	4.31225e+06	4.23431e+06	4.00726e+06
566.347	10.8111	LCMS-neg	PC(18:1(11Z)/0:0)	19887	http://funmeta.oebiotech.com/network/19887	HMDB0010385	61695	LMGP01050138	86255	53480465	C04230	han00564	Glycerophospholipid metabolism		C(OP(OCC[N+](C)(C)C)(=O)[O-])[C@@](O)([H])COC(=O)CCCCCCCCC/C=C\CCCCCC	PZRFVAHZNWPPAC-VBKSFVIKSA-N	Lipids and lipid-like molecules	Glycerophospholipids	Glycerophosphocholines	Level 1	71.6	98.9	M+FA-H	C26H52NO7P	0.474556		168610	160836	160694	261158	257365	231022	244190	233949	249912	89608.6	97037.8	94678.2	131512	110902	104690
249.185	10.7543	LCMS-pos	2e,6z,8z,12e-Hexadecatetraenoic Acid	771	http://funmeta.oebiotech.com/network/771		34941	LMFA01030277		5312429					C(/C=C/CC/C=C\C=C/CC/C=C/CCC)(=O)O	RJEBRGXXVDPTCM-LIJSHLLPSA-N	Lipids and lipid-like molecules	Fatty Acyls	Fatty acids and conjugates	Level 1	71.6	70.8	M+H	C16H24O2	0.0224349		92548.3	89445.9	90190.8	134945	142832	127115	135303	158624	146345	107555	116650	125568	115616	132938	108045
181.05	5.21693	LCMS-neg	2',6'-Dihydroxy-4'-Methoxyacetophenone	54556	http://funmeta.oebiotech.com/network/54556	HMDB0029646	68489		562351	24135	C10680			7507-89-3	COC1=CC(O)=C(C(C)=O)C(O)=C1	GKSGTWUNURZTKD-UHFFFAOYSA-N	Organic oxygen compounds	Organooxygen compounds	Carbonyl compounds	Level 1	71.3	81.7	M-H	C9H10O4	-3.37016		38539	38565.5	37411.6	47459.4	44603	48864.3	53890.5	45370.4	54285.3	31348.6	33595.7	25280.2	28533.3	34581.9	39151.7
311.222	10.1118	LCMS-pos	9s-Hydroxy-10s,11s-Epoxy-12z,15z-Octadecadienoic Acid	2979	http://funmeta.oebiotech.com/network/2979		74947	LMFA02000019		16061053					C(CCCCCCC[C@H](O)[C@@H]1O[C@H]1/C=C\C/C=C\CC)(=O)O	OAIJQUCVLFETGX-OYWKBIDZSA-N	Organic acids and derivatives	Hydroxy acids and derivatives	Medium-chain hydroxy acids and derivatives	Level 1	71.2	78	M+H	C18H30O4	-0.505417		68959.7	66331	66509.3	39316.3	29465	28720	20809.9	22151.3	32968.3	87225.5	103887	103844	71393.8	88564.8	106576
235.169	10.7305	LCMS-pos	3-Methyl-5-Propyl-2-Furanheptanoic Acid	132595	http://funmeta.oebiotech.com/network/132595	HMDB0112094				131819626					CCCC1=CC(C)=C(CCCCCCC(O)=O)O1	KADQLABOEAJORF-UHFFFAOYSA-N	Lipids and lipid-like molecules	Fatty Acyls	Fatty acids and conjugates	Level 1	70.8	64.5	M+H-H2O	C15H24O3	-0.0703707		289428	263236	275978	292347	288233	296746	316946	348520	340133	264402	284323	265822	282489	272468	260599
199.097	5.57367	LCMS-neg	Callosobruchusic Acid	2932	http://funmeta.oebiotech.com/network/2932		96876	LMFA01170131		11745660					C(/C=C(\C)/CCCC(C)C(O)=O)(=O)O	VNSKHKIHRLWODC-VOTSOKGWSA-N	Lipids and lipid-like molecules	Fatty Acyls	Fatty acids and conjugates	Level 1	70.7	89.7	M-H	C10H16O4	-2.32564		21715.6	21703.9	21330.3	31465.6	28007.1	24837.7	24481.3	27639.8	24840.1	17172.9	20692.4	18516.5	15049.7	15804.2	14663
589.192	4.89715	LCMS-pos	Pinocembrin 7-O-Neohesperidoside 3'''-O-Acetate	34321	http://funmeta.oebiotech.com/network/34321		52629	LMPK12140140		42607858					C1(OC2C(OC3OC(C)C(O)C(OC(=O)C)C3O)C(O)C(O)C(CO)O2)=CC2OC(C3C=CC=CC=3)CC(=O)C=2C(O)=C1	WNCCOUHWSQKGPO-UHFFFAOYSA-N	Phenylpropanoids and polyketides	Flavonoids	Flavonoid glycosides	Level 1	70.6	71.2	M+H-H2O, M+Na, M+NH4	C29H34O14	0.340874		720206	732036	727252	904034	801485	736821	700598	905506	706085	720277	622960	693946	824766	858597	946643
476.277	9.87363	LCMS-pos	PE(18:3(6Z,9Z,12Z)/0:0)	21178	http://funmeta.oebiotech.com/network/21178	HMDB0011508	62293	LMGP02050017		52925136					[C@](COP(=O)(O)OCCN)([H])(O)COC(CCCC/C=C\C/C=C\C/C=C\CCCCC)=O	QULMFYLWLOKODU-CSLWLMPESA-N	Lipids and lipid-like molecules	Glycerophospholipids	Glycerophosphoethanolamines	Level 1	70.6	84.6	M+H, M+Na	C23H42NO7P	0.286262		3.18102e+06	3.15527e+06	3.17504e+06	4.1007e+06	3.34734e+06	4.01916e+06	3.19096e+06	3.54273e+06	3.89137e+06	2.05298e+06	3.25896e+06	2.2328e+06	3.54099e+06	2.99349e+06	2.93694e+06
253.144	8.37422	LCMS-neg	3-Oxo-Alpha-Ionol	256655	http://funmeta.oebiotech.com/network/256655	HMDB0303805	340051			5370052					CC(O)\C=C\C1C(C)=CC(=O)CC1(C)C	MDCGEAGEQVMWPE-AATRIKPKSA-N	Lipids and lipid-like molecules	Prenol lipids	Sesquiterpenoids	Level 1	70.5	72.3	M+FA-H	C13H20O2	-0.297016		9469.62	8842.15	9070.72	10422	9740.44	9594.59	9575.33	9436.87	10720.7	8236.99	9173.77	7401.69	8264.61	8702.89	8345.85
421.075	4.04318	LCMS-neg	Mangiferin	58445	http://funmeta.oebiotech.com/network/58445	HMDB0034410			6682	5358385	C10077			4773-96-0	OCC1OC(C(O)C(O)C1O)C1=C(O)C2=C(OC3=C(C=C(O)C(O)=C3)C2=O)C=C1O	AEDDIBAIWPIIBD-UHFFFAOYSA-N	Organoheterocyclic compounds	Benzopyrans	1-benzopyrans	Level 1	70.4	96.4	M-H	C19H18O11	-5.56707		1.68601e+06	1.67369e+06	1.67731e+06	2.13823e+06	1.95478e+06	1.99644e+06	1.99055e+06	2.22545e+06	2.29899e+06	1.3548e+06	1.58371e+06	1.35242e+06	1.41945e+06	1.58672e+06	1.40072e+06
219.066	6.14665	LCMS-neg	Velaresol	213020	http://funmeta.oebiotech.com/network/213020	HMDB0259776									OC(=O)CCCCOC1=CC=CC(O)=C1C=O	NSUDGNLOXMLAEB-UHFFFAOYSA-N	Organic oxygen compounds	Organooxygen compounds	Carbonyl compounds	Level 1	70.4	78.9	M-H2O-H	C12H14O5	-1.53546		84146.9	81319.8	88431.7	171753	173741	148394	155743	176514	172074	117284	128977	127120	128397	131491	130449
243.124	5.21693	LCMS-neg	4-Oxododecanedioic Acid	534658	http://funmeta.oebiotech.com/network/534658		984907			13213508					C(CCCC(=O)CCC(=O)O)CCCC(=O)O	HHXMOTDTSDYYEI-UHFFFAOYSA-N	Organic acids and derivatives	Keto acids and derivatives	Medium-chain keto acids and derivatives	Level 1	70.2	74.3	M-H	C12H20O5	-0.77326		93958.4	92996.2	95085.6	55262.2	46071.3	48282.9	38428.1	49336.3	43648.6	159056	150715	157394	110387	138408	122399
296.295	13.195	LCMS-pos	Cis-6s,7r-Epoxy-9z,12z-Nonadecadiene	10087	http://funmeta.oebiotech.com/network/10087		98292	LMFA12000302		56936254					CCCCC[C@@H]1O[C@@H]1C/C=C\C/C=C\CCCCCC	POOQINPZQWHSMY-BLHNFABKSA-N	Organoheterocyclic compounds	Epoxides	Unclassified	Level 1	70.1	62.2	M+NH4	C19H34O	-0.07334		57761.8	57502.3	56800.5	67637.3	53969.6	63044	47560.8	79640	61372.9	73667.9	71881.6	62436.2	78489.3	71922.1	52655.8
427.394	14.0615	LCMS-pos	3beta-12,21-Baccharadien-3-Ol	63909	http://funmeta.oebiotech.com/network/63909	HMDB0040777	95242		175469	131752934				160598-94-7	CC(C)=CCCC1(C)CCC2(C)C(C1)=CCC1C3(C)CCC(O)C(C)(C)C3CCC21C	PLCSXUZKJJNYDO-UHFFFAOYSA-N	Lipids and lipid-like molecules	Prenol lipids	Triterpenoids	Level 1	70.1	61.7	M+H-H2O, M+H	C30H50O	0.791979		1.26523e+06	1.23436e+06	1.23936e+06	1.20422e+06	1.13865e+06	1.24638e+06	1.19197e+06	1.07764e+06	1.3649e+06	1.08857e+06	1.18954e+06	1.25772e+06	1.18031e+06	1.28113e+06	1.4019e+06
293.211	9.8276	LCMS-pos	13s-Hodta	3324	http://funmeta.oebiotech.com/network/3324			LMFA02000373		101936069					C(CCCC/C=C\C/C=C\C=C\[C@@H](O)C/C=C\CC)(=O)O	NGBYXHBSPUAWMR-AYGRKINNSA-N	Lipids and lipid-like molecules	Fatty Acyls	Lineolic acids and derivatives	Level 1	70	80.6	M+H, M+Na	C18H28O3	-0.374115		905829	1.01729e+06	962034	648943	822655	867302	939383	762068	757664	860965	908685	927177	950579	1.1725e+06	1.41081e+06
535.108	4.99665	LCMS-pos	6''-Malonylastragalin	60995	http://funmeta.oebiotech.com/network/60995	HMDB0037434	92339		142248	14162698				81149-02-2	OC1C(O)C(COC(=O)CC(O)=O)OC(OC2=C(OC3=CC(O)=CC(O)=C3C2=O)C2=CC=C(O)C=C2)C1O	XEXCLTHHXIWUHO-UHFFFAOYSA-N	Phenylpropanoids and polyketides	Flavonoids	Flavonoid glycosides	Level 1	69.6	87.2	M+H	C24H22O14	0.13839		4.10892e+07	4.07849e+07	4.10516e+07	4.32053e+07	4.21762e+07	4.50282e+07	4.29976e+07	4.41102e+07	4.51389e+07	3.19119e+07	3.96039e+07	3.28973e+07	3.39869e+07	3.78355e+07	3.99039e+07
295.228	10.6382	LCMS-neg	9-Hydroxylinoleic Acid	202811	http://funmeta.oebiotech.com/network/202811	HMDB0247599				73226949					CCCCCC=CCC=C(O)CCCCCCCC(O)=O	JDOLBVXUTAGQDQ-UHFFFAOYSA-N	Lipids and lipid-like molecules	Fatty Acyls	Lineolic acids and derivatives	Level 1	69.4	56.8	M-H, 2M-H, M+FA-H, M-H2O-H	C18H32O3	-0.388726		2.15332e+06	2.32213e+06	2.29345e+06	2.15408e+06	1.70116e+06	1.82575e+06	1.58451e+06	1.77467e+06	1.64717e+06	3.30142e+06	2.54784e+06	2.82042e+06	2.56315e+06	2.466e+06	2.30447e+06
295.227	10.9027	LCMS-pos	9-Oxoode	3228	http://funmeta.oebiotech.com/network/3228	HMDB0004669	35860	LMFA02000274	72842	9839084	C14766	han00591	Linoleic acid metabolism	54232-59-6	OC(=O)CCCCCCCC(=O)/C=C/C=C\CCCCC	LUZSWWYKKLTDHU-ZJHFMPGASA-N	Lipids and lipid-like molecules	Fatty Acyls	Lineolic acids and derivatives	Level 1	69.3	84	M+H, M+Na	C18H30O3	0.00787309		3.57057e+06	3.6139e+06	3.59447e+06	2.97617e+06	2.16717e+06	2.4779e+06	2.10308e+06	2.32223e+06	2.40249e+06	5.28983e+06	4.64839e+06	4.5654e+06	4.27358e+06	4.32422e+06	3.83779e+06
203.18	11.4196	LCMS-pos	Humuladienone	61636	http://funmeta.oebiotech.com/network/61636	HMDB0038208	92940			101297706				24405-90-1	CC1C\C=C/C(C)(C)C\C=C(C)/CCC1=O	XWFINABYEHNSEP-CGBKSYCJSA-N	Lipids and lipid-like molecules	Prenol lipids	Sesquiterpenoids	Level 1	69.3	65.6	M+H-H2O	C15H24O	0.394899		5.44832e+06	5.5282e+06	5.46431e+06	4.32399e+06	5.0647e+06	4.61894e+06	5.31833e+06	5.04767e+06	4.61547e+06	5.72164e+06	5.80552e+06	6.3787e+06	6.04419e+06	5.34398e+06	5.38001e+06
309.207	9.4851	LCMS-neg	9h-12(13)-Epode	2980	http://funmeta.oebiotech.com/network/2980		36027	LMFA02000020		16061054					C(CCCCCCC[C@H](O)/C=C/[C@H]1O[C@H]1C/C=C\CC)(=O)O	MGYJEJUWQRJNBN-OADLNGDBSA-N	Lipids and lipid-like molecules	Fatty Acyls	Fatty acids and conjugates	Level 1	69.3	65.4	M-H	C18H30O4	0.329941		138704	140379	139121	161978	123713	133051	116164	128104	112387	181372	187472	160820	131795	143806	141137
205.195	11.0973	LCMS-pos	Humulene	35564	http://funmeta.oebiotech.com/network/35564	HMDB0036467	43510	LMPR0103110001	5768	5281520	C09684	han00909	Sesquiterpenoid and triterpenoid biosynthesis	6753-98-6	C1C(C)(C)CC=C(C)CCC=C(C)CC=1	FAMPSKZZVDUYOS-HRGUGZIWSA-N	Lipids and lipid-like molecules	Prenol lipids	Sesquiterpenoids	Level 1	69.2	70.6	M+H	C15H24	0.338616		3.20301e+06	3.33909e+06	3.29736e+06	2.59596e+06	3.18481e+06	2.95694e+06	3.45613e+06	2.93555e+06	2.80391e+06	3.6393e+06	3.28129e+06	3.67187e+06	4.09303e+06	3.61522e+06	3.25793e+06
313.237	8.26077	LCMS-pos	9,12,13-Trihome	2974	http://funmeta.oebiotech.com/network/2974	HMDB0004708	36021	LMFA02000014	34506	9858729	C14833	han00591	Linoleic acid metabolism		C(CCCCCCC[C@H](O)/C=C/[C@H](O)[C@@H](O)CCCCC)(=O)O	MDIUMSLCYIJBQC-MVFSOIOZSA-N	Lipids and lipid-like molecules	Fatty Acyls	Fatty acids and conjugates	Level 1	69.1	97.1	M+H-H2O	C18H34O5	0.014276		121674	109051	115103	72997	56743.1	59869.4	51053.2	62590.5	66028.4	193608	189814	151440	161592	151350	130396
583.107	4.90618	LCMS-neg	Quercetin 3-(6''-P-Hydroxybenzoylgalactoside)	32157	http://funmeta.oebiotech.com/network/32157			LMPK12112070	85151	91666354					C1(O)=CC2OC(C3C=C(O)C(O)=CC=3)=C(O[C@H]3[C@H](O)[C@@H](O)[C@@H](O)[C@@H](COC(C4C=CC(O)=CC=4)=O)O3)C(=O)C=2C(O)=C1	ODOAOGXWFNLKLU-LPLXGARPSA-N	Phenylpropanoids and polyketides	Flavonoids	Flavonoid glycosides	Level 1	69.1	89.2	M-H	C28H24O14	-3.61995		431440	438115	421403	573448	603670	599074	532368	650637	734631	310413	383782	277169	288571	320041	297758
313.238	9.80713	LCMS-neg	9-Hydroxy-10-Ketooctadecanoic Acid	2200	http://funmeta.oebiotech.com/network/2200			LMFA01060213		12235236					C(CCCCCCCC(O)C(=O)CCCCCCCC)(=O)O	VDWGDORPPCKMFR-UHFFFAOYSA-N	Lipids and lipid-like molecules	Fatty Acyls	Fatty acids and conjugates	Level 1	69.1	78.9	M-H	C18H34O4	0.196775		102817	104438	106770	66134.4	37851.2	45171.4	31181.4	45685.8	50137	212979	172149	161472	128889	129289	93203.3
309.207	7.72463	LCMS-neg	Plasmodiophorol C	3339	http://funmeta.oebiotech.com/network/3339			LMFA02000388							C(CCCCCCC/C=C\[C@H]1[C@]([H])([C@@H](O)CC)C[C@@H](O)[C@@H]1O)(=O)O	QFAVOSCGUOCENL-FNIQTPRVSA-N	Organic acids and derivatives	Hydroxy acids and derivatives	Medium-chain hydroxy acids and derivatives	Level 1	69	81.3	M-H2O-H	C18H32O5	0.227236		28919.3	28878.8	28396.6	41407.6	32381.7	33428.9	32388	30919.3	29117.7	33877.6	31010.9	26077.5	23335.9	26531.8	25983
193.159	10.6987	LCMS-pos	7-Tridecynoic Acid	1085	http://funmeta.oebiotech.com/network/1085		74257	LMFA01030600		5312721					C(CCCCCC#CCCCCC)(=O)O	UKKKJMVUWWRRTL-UHFFFAOYSA-N	Lipids and lipid-like molecules	Fatty Acyls	Fatty acids and conjugates	Level 1	68.7	76	M+H-H2O	C13H22O2	0.457567		38640.9	37119.8	37686.9	49145.5	39346.5	42603.2	39946.5	41473.3	39629.3	46314.3	50461.2	36818.8	32786.9	29032.4	32417.7
311.296	14.6452	LCMS-neg	Ethyl Stearate	7549	http://funmeta.oebiotech.com/network/7549	HMDB0034156	45003	LMFA07010883	84936	8122				111-61-5	CCOC(=O)CCCCCCCCCCCCCCCCC	MVLVMROFTAUDAG-UHFFFAOYSA-N	Lipids and lipid-like molecules	Fatty Acyls	Fatty acid esters	Level 1	68.6	90.9	M-H	C20H40O2	-0.00371183		5375.6	7875.41	6853.34	2520.09	2973.22	3147.04	1577.33	5524.48	5024.19	10472.7	10761.4	10408.6	6856.01	10388.8	11502.8
311.223	9.35145	LCMS-neg	5s,8r-Dihode	3238	http://funmeta.oebiotech.com/network/3238		96917	LMFA02000284	63216	25755602					C(CCC[C@H](O)CC[C@@H](O)/C=C\C/C=C\CCCCC)(=O)O	CVXOCQUHJDKXHR-JFKQHRMJSA-N	Lipids and lipid-like molecules	Fatty Acyls	Lineolic acids and derivatives	Level 1	68.6	76.3	M-H	C18H32O4	0.238896		195829	195647	197155	175180	115579	142354	126006	146690	157940	299599	258594	252316	207741	221227	188645
311.223	10.7103	LCMS-neg	13s-Hpode	2989	http://funmeta.oebiotech.com/network/2989	HMDB0003871	36036	LMFA02000034	15655	5280720	C04717	han00591	Linoleic acid metabolism	33964-75-9	C(CCCCCCC/C=C\C=C\[C@@H](OO)CCCCC)(=O)O	JDSRHVWSAMTSSN-IRQZEAMPSA-N	Lipids and lipid-like molecules	Fatty Acyls	Lineolic acids and derivatives	Level 1	68.5	92.6	M-H	C18H32O4	0.211593		101556	104496	105388	91755	77057	87967.8	86673.9	115625	93276.2	108669	115846	116608	121215	128824	127374
325.092	4.60987	LCMS-pos	Mahaleboside	57246	http://funmeta.oebiotech.com/network/57246	HMDB0032984	88883		175126	131751353					OCC1OC(OC2=CC=CC3=C2C=CC(=O)O3)C(O)C(O)C1O	UMXDJWMIEHQSHF-UHFFFAOYSA-N	Phenylpropanoids and polyketides	Coumarins and derivatives	Coumarin glycosides	Level 1	68.5	89.2	M+H	C15H16O8	-0.0752762		484540	474427	479209	355315	335665	334136	365150	356771	349855	586900	586825	574825	613139	592789	622679
269.176	11.1577	LCMS-neg	12-Tetradecynoic Acid	1078	http://funmeta.oebiotech.com/network/1078		74250	LMFA01030593		5312714					C(CCCCCCCCCCC#CC)(=O)O	OLBKDQUSKBUKEP-UHFFFAOYSA-N	Lipids and lipid-like molecules	Fatty Acyls	Fatty acids and conjugates	Level 1	68.4	89.2	M+FA-H	C14H24O2	0.230795		530595	516585	543264	836060	852152	828208	767723	850574	943371	672032	706823	625066	707187	708139	704109
297.207	12.6099	LCMS-neg	2-Hexadecynoic Acid	979	http://funmeta.oebiotech.com/network/979		74151	LMFA01030494		151047					C(C#CCCCCCCCCCCCCC)(=O)O	MECFGCCEVOFCNS-UHFFFAOYSA-N	Lipids and lipid-like molecules	Fatty Acyls	Fatty acids and conjugates	Level 1	68.4	85.9	M+FA-H	C16H28O2	-0.324891		102469	105315	106314	139198	131644	135389	120755	129450	143791	129695	133709	121198	139483	133737	123568
512.3	9.82095	LCMS-neg	1-(2-Methoxy-5z-Hexadecenyl)-Sn-Glycero-3-Phosphoethanolamine	21251	http://funmeta.oebiotech.com/network/21251			LMGP02060018		137323921					[C@](COP(=O)(O)OCCN)([H])(O)COCC(OC)CC/C=C\CCCCCCCCCC	GIYHJKMZJHZKIU-WWKOBSEMSA-N	Lipids and lipid-like molecules	Glycerophospholipids	Glycerophosphoethanolamines	Level 1	68.4	86.5	M+FA-H	C22H46NO7P	0.250476		86635.9	83082.8	83248.9	124136	124259	125812	114988	117667	113552	42467.9	58188.1	46311.2	71141.6	62279.2	55401.7
397.221	8.0743	LCMS-neg	15-Dehydro-Prostaglandin E1(1-)	83733	http://funmeta.oebiotech.com/network/83733	HMDB0062691				14					CCCCCC(=O)C=CC1C(O)CC(=O)C1CCCCCCC(O)=O	VXPBDCBTMSKCKZ-UHFFFAOYSA-N	Lipids and lipid-like molecules	Fatty Acyls	Eicosanoids	Level 1	68	66.9	M+FA-H	C20H32O5	-6.7703		21730.9	21229	21878.8	24560.2	13176.6	15309.2	11164.1	14670.9	19036.5	31548.1	27416.1	26031.7	24557.2	24351.9	19930.6
209.154	4.962	LCMS-pos	4,5-Dihydrovomifoliol	63758	http://funmeta.oebiotech.com/network/63758	HMDB0040615			138758	23136584				142173-08-8	CC(O)\C=C\C1(O)C(C)CC(=O)CC1(C)C	IHDJYDVWNNFPHR-AATRIKPKSA-N	Lipids and lipid-like molecules	Prenol lipids	Sesquiterpenoids	Level 1	67.9	59.1	M+H-H2O	C13H22O3	0.0977476		333560	331704	331592	361474	324320	351170	322450	336537	335300	327858	359013	328986	301537	352938	307396
447.128	6.0448	LCMS-pos	Prunetin 5-O-Glucoside	267809	http://funmeta.oebiotech.com/network/267809		47856			44257332					COC1=CC2=C(C(=C1)OC3C(C(C(C(O3)CO)O)O)O)C(=O)C(=CO2)C4=CC=C(C=C4)O	AJAGLPDYKVWJQE-AKJGCJRBSA-N	Phenylpropanoids and polyketides	Isoflavonoids	Isoflavonoid O-glycosides	Level 1	67.9	94.7	M+H, M+Na	C22H22O10	-0.417906		4.42096e+07	4.87381e+07	4.63908e+07	4.20591e+07	4.29308e+07	4.32388e+07	4.77258e+07	4.07911e+07	4.66281e+07	4.71054e+07	5.00807e+07	4.28375e+07	4.29338e+07	5.1061e+07	5.03513e+07
283.061	6.78165	LCMS-neg	Cynandione A	205438	http://funmeta.oebiotech.com/network/205438	HMDB0250693				10063465					CC(=O)C1=CC=C(O)C(=C1O)C1=C(O)C=CC(O)=C1C(C)=O	DYQDHRLBSZIKEM-UHFFFAOYSA-N	Benzenoids	Benzene and substituted derivatives	Biphenols	Level 1	67.7	84.9	M-H2O-H	C16H14O6	-0.226773		1.79313e+06	1.79015e+06	1.7999e+06	1.7496e+06	1.81862e+06	1.71168e+06	1.60989e+06	1.56989e+06	1.93452e+06	1.77627e+06	1.89383e+06	1.90567e+06	1.83611e+06	2.03429e+06	2.00348e+06
252.087	4.45248	LCMS-pos	N-Phenylacetylaspartic Acid	54322	http://funmeta.oebiotech.com/network/54322	HMDB0029355	86216		174316	562665				2752-32-1	OC(=O)CC(NC(=O)CC1=CC=CC=C1)C(O)=O	SVFKZPQPMMZHLZ-UHFFFAOYSA-N	Organic acids and derivatives	Carboxylic acids and derivatives	Amino acids, peptides, and analogues	Level 1	67.6	89.2	M+H, M+Na	C12H13NO5	0.0397336		282814	289260	287039	97541.7	106757	125582	78968.7	111412	148293	419133	498743	501110	259368	412439	448143
359.077	7.33792	LCMS-neg	Centaureidin	33085	http://funmeta.oebiotech.com/network/33085	HMDB0130255	51412	LMPK12113000	69356	5315773					C1(O)=CC2OC(C3C=C(O)C(OC)=CC=3)=C(OC)C(=O)C=2C(O)=C1OC	BZXULYMZYPRZOG-UHFFFAOYSA-N	Phenylpropanoids and polyketides	Flavonoids	O-methylated flavonoids	Level 1	67.6	94.2	M-H, 2M-H	C18H16O8	0.142374		1.04453e+06	1.03949e+06	1.07912e+06	729409	878672	841534	1.01015e+06	860089	941663	1.28961e+06	913267	1.08437e+06	1.3319e+06	1.13782e+06	917338
638.33	9.66038	LCMS-pos	Milbemycin Alpha9	208804	http://funmeta.oebiotech.com/network/208804	HMDB0254726				85083831					CC1CCC2(CC3CC(CC=C(C)CC(C)C=CC=C4COC5C(O)C(COC(=O)C6=CC=CN6)=CC(C(=O)O3)C45O)O2)OC1C	CKRJPYYQWZCUGP-UHFFFAOYSA-N	Phenylpropanoids and polyketides	Macrolides and analogues	Milbemycins	Level 1	67.6	82.2	M+H	C36H47NO9	-3.2864		118906	126140	124807	307537	220029	203869	252450	283606	315413	7030.64	52057.6	35653.7	99445.8	29826.6	30297.6
433.235	11.1395	LCMS-pos	LysoPA(18:3(9Z,12Z,15Z)/0:0)	134847	http://funmeta.oebiotech.com/network/134847	HMDB0114744				20833812					CC\C=C/C\C=C/C\C=C/CCCCCCCC(=O)OCC(O)COP(O)(O)=O	DVNZKWQUAXJYGB-PDBXOOCHSA-N	Lipids and lipid-like molecules	Glycerophospholipids	Glycerophosphates	Level 1	67.5	85.4	M+H	C21H37O7P	0.232208		820779	855451	838925	443938	325826	466875	302274	397290	364623	2.06034e+06	1.28463e+06	993803	1.19765e+06	1.17186e+06	850422
441.373	14.8335	LCMS-pos	Ursolic Aldehyde	256315	http://funmeta.oebiotech.com/network/256315	HMDB0303442				14423519					CC1CCC2(CCC3(C)C(=CCC4C5(C)CCC(O)C(C)(C)C5CCC34C)C2C1C)C=O	VLFUANNVMXKBPF-UHFFFAOYSA-N	Lipids and lipid-like molecules	Prenol lipids	Triterpenoids	Level 1	67.5	82.7	M+H-H2O, M+H	C30H48O2	0.193065		473326	528889	493094	186492	198998	195799	234371	331376	306024	598192	882447	757825	557234	743442	630307
723.382	10.0691	LCMS-neg	Gingerglycolipid B	64202	http://funmeta.oebiotech.com/network/64202	HMDB0041094				131753023				88168-90-5	CCCCC\C=C/C\C=C/CCCCCCCC(=O)OCC(O)COC1OC(COC2OC(CO)C(O)C(O)C2O)C(O)C(O)C1O	UHISGSDYAIIBMO-HZJYTTRNSA-N	Lipids and lipid-like molecules	Glycerolipids	Glycosylglycerols	Level 1	67.4	92.6	M+FA-H	C33H58O14	1.34555		247618	251725	263225	234447	201824	196851	257561	233696	245567	345679	254999	247868	362205	359973	241879
773.52	12.4532	LCMS-pos	MGDG(18:3(9Z,12Z,15Z)/18:4(6Z,9Z,12Z,15Z))	18046	http://funmeta.oebiotech.com/network/18046			LMGL05010014		52922092					C(O[C@H]1[C@H](O)[C@@H](O)[C@@H](O)[C@@H](CO)O1)[C@]([H])(OC(CCCC/C=C\C/C=C\C/C=C\C/C=C\CC)=O)COC(CCCC/C=C\C/C=C\C/C=C\CCCCC)=O	LZFLJEULTRPJGF-SSFHKQLXSA-N	Lipids and lipid-like molecules	Glycerolipids	Glycosylglycerols	Level 1	67.4	63.2	M+H	C45H72O10	-0.276817		193758	190767	190625	186952	118672	105207	103855	94239.8	74057.3	245723	453568	241433	170627	150451	222799
359.113	9.33972	LCMS-pos	5-Hydroxy-3,7,8,2'-Tetramethoxyflavone	33154	http://funmeta.oebiotech.com/network/33154		51481	LMPK12113069		14887327					C1(OC)=C(OC)C2OC(C3C(OC)=CC=CC=3)=C(OC)C(=O)C=2C(O)=C1	NDPLDNPWMUMQNB-UHFFFAOYSA-N	Phenylpropanoids and polyketides	Flavonoids	O-methylated flavonoids	Level 1	67.2	85.9	M+H, M+Na	C19H18O7	-0.0449549		657819	646322	649645	429020	545342	487459	627707	554740	580918	710653	799923	642790	619616	559165	635364
351.253	9.7313	LCMS-pos	MG(18:3(10,12,15)-OH(9)/0:0/0:0)	213620	http://funmeta.oebiotech.com/network/213620	HMDB0260507									CC\C=C\C\C=C\C=C\C(O)CCCCCCCC(=O)OC[C@@H](O)CO	SYCUNOXKOWQPSO-FYNSLILUSA-N	Unclassified	Unclassified	Unclassified	Level 1	67.2	49.6	M+H-H2O	C21H36O5	-0.105772		601439	625104	613177	331888	248167	314614	247946	260836	270827	913477	1.14659e+06	1.03452e+06	538221	849218	825990
423.166	6.30632	LCMS-neg	Taraxinic Acid Glucosyl Ester	59135	http://funmeta.oebiotech.com/network/59135	HMDB0035249	90559		172666	131751687				75911-14-7	C\C1=C\C2OC(=O)C(=C)C2CC\C(=C/CC1)C(=O)OC1OC(CO)C(O)C(O)C1O	SIOXYUXOHTZOOM-INAGUISBSA-N	Lipids and lipid-like molecules	Prenol lipids	Terpene lactones	Level 1	67.1	90.9	M-H	C21H28O9	-0.244909		799108	811082	808740	695191	862967	814479	958052	872389	819710	755729	822192	870799	823577	788131	738926
271.228	12.016	LCMS-neg	9-Methoxy-Pentadecanoic Acid	2276	http://funmeta.oebiotech.com/network/2276		96774	LMFA01080013		15389269					C(CCCCCCCC(OC)CCCCCC)(=O)O	QWMAMXJYEIAKRF-UHFFFAOYSA-N	Lipids and lipid-like molecules	Fatty Acyls	Fatty acids and conjugates	Level 1	67	97.7	M-H	C16H32O3	0.0779497		327517	344913	350672	205294	134959	185078	123848	172410	194346	472930	611363	487484	427099	493854	518095
338.342	14.8999	LCMS-pos	Erucamide	8591	http://funmeta.oebiotech.com/network/8591		64926	LMFA08010028	142245	5365371				112-84-5	O=C(CCCCCCCCCCC/C=C\CCCCCCCC)N	UAUDZVJPLUQNMU-KTKRTIGZSA-N	Lipids and lipid-like molecules	Fatty Acyls	Fatty amides	Level 1	66.9	99.3	M+H	C22H43NO	-0.317756		1.59444e+07	1.75695e+07	1.66798e+07	1.65504e+07	1.72185e+07	1.96061e+07	1.46386e+07	1.97597e+07	1.92422e+07	1.39013e+07	1.63427e+07	1.29284e+07	1.49988e+07	1.51358e+07	1.21789e+07
316.285	9.17558	LCMS-pos	Dehydrophytosphingosine	38926	http://funmeta.oebiotech.com/network/38926		53897	LMSP01030002	20386	14757418					OC[C@]([H])(N)[C@]([H])(O)[C@@](O)([H])CCC/C=C/CCCCCCCCC	CQKNELOTFUSOTP-HMTIOLNVSA-N	Organic nitrogen compounds	Organonitrogen compounds	Amines	Level 1	66.9	95.1	M+H	C18H37NO3	0.186072		1.89945e+06	1.91036e+06	1.90558e+06	1.20593e+06	925718	1.16401e+06	836493	1.04529e+06	1.40306e+06	3.04484e+06	2.52218e+06	2.98808e+06	2.25642e+06	2.93257e+06	2.37561e+06
313.237	9.26205	LCMS-pos	7s,8s-Dihode	3178	http://funmeta.oebiotech.com/network/3178		35692	LMFA02000224	15658	5460412	C07354	han00591	Linoleic acid metabolism		OC(=O)CCCCC[C@H](O)[C@@H](O)/C=C\C/C=C\CCCCC	NMONGVDUESEHOK-MPOZZNMKSA-N	Lipids and lipid-like molecules	Fatty Acyls	Lineolic acids and derivatives	Level 1	66.8	53.1	M+H	C18H32O4	-0.238082		38417.2	42716.3	40360.1	15949.4	8859.69	13465.9	7839.92	12137.2	16269.8	96170.1	68556.9	62240.1	50703.3	54611.1	38714.9
311.223	9.57267	LCMS-neg	9,10-Epoxy-13-Hydroxy-11-Octadecenoic Acid	3232	http://funmeta.oebiotech.com/network/3232		74806	LMFA02000278	34504	5283016	C14834	han00591	Linoleic acid metabolism		C1(OC1CCCCCCCC(=O)O)/C=C/C(O)CCCCC	BWLQUNFALXKBSJ-BUHFOSPRSA-N	Organic acids and derivatives	Hydroxy acids and derivatives	Medium-chain hydroxy acids and derivatives	Level 1	66.8	62.8	M-H	C18H32O4	0.301957		113261	103182	109352	116426	85854.4	93889.6	77168.3	87966.2	92057.9	126715	129153	116414	123085	114561	108896
257.212	11.5167	LCMS-neg	2-Methoxytetradecanoic Acid	2283	http://funmeta.oebiotech.com/network/2283			LMFA01080020		611552					C(C(OC)CCCCCCCCCCCC)(=O)O	SVEUDKQPMQGCGQ-UHFFFAOYSA-N	Lipids and lipid-like molecules	Fatty Acyls	Fatty acids and conjugates	Level 1	66.8	54.8	M-H	C15H30O3	-0.357605		8625.3	9361.33	9202.57	7727.39	3734.03	6001.81	4852.15	7217.15	5389.07	11023.8	14841.7	12545	10901.2	10747.3	12010.4
481.132	4.2478	LCMS-pos	7-Hydroxy-4-Methylphthalide O-[Arabinosyl-(1->6)-Glucoside]	64428	http://funmeta.oebiotech.com/network/64428	HMDB0041336	95744			22297293				170473-74-2	CC1=C2COC(=O)C2=C(OC2OC(COC3OCC(O)C(O)C3O)C(O)C(O)C2O)C=C1	QSTWATBAAMDBSL-UHFFFAOYSA-N	Organic oxygen compounds	Organooxygen compounds	Carbohydrates and carbohydrate conjugates	Level 1	66.7	88.6	M+NH4, M+Na	C20H26O12	0.0993325		612217	642824	623512	623947	652640	593538	586770	597489	543947	630276	749650	593297	585228	591064	770164
153.127	5.95977	LCMS-pos	Trans-P-Menth-2-Ene-1,4-Diol	60672	http://funmeta.oebiotech.com/network/60672	HMDB0037021	92004			300085				21473-37-0	CC(C)C1(O)CCC(C)(O)C=C1	WHOYVNZMAORLBI-UHFFFAOYSA-N	Lipids and lipid-like molecules	Prenol lipids	Monoterpenoids	Level 1	66.7	87.5	M+H-H2O	C10H18O2	0.256013		179229	188097	182805	164541	191464	201502	218883	197523	190647	190215	163336	195432	213473	186603	185534
287.186	10.159	LCMS-neg	L-Menthyl (R,S)-3-Hydroxybutyrate	56724	http://funmeta.oebiotech.com/network/56724	HMDB0032370	88397			10220444				108766-16-1	CC(O)CC(=O)O[C@@H]1C[C@H](C)CC[C@H]1C(C)C	XSJPRWBZLUYOOI-IBSWDFHHSA-N	Lipids and lipid-like molecules	Prenol lipids	Monoterpenoids	Level 1	66.6	72.7	M+FA-H	C14H26O3	0.245104		9125.97	8756.54	9522.2	15797.3	16358.3	14360.7	14428.3	14750.5	16683	13522.5	13247.7	13252.2	13831.8	13457.1	13830.6
478.294	10.6669	LCMS-neg	PE(18:1(9Z)/0:0)	21166	http://funmeta.oebiotech.com/network/21166	HMDB0011506	40778	LMGP02050004	74971	9547071				89576-29-4	[C@](COP(=O)(O)OCCN)([H])(O)COC(CCCCCCC/C=C\CCCCCCCC)=O	PYVRVRFVLRNJLY-MZMPXXGTSA-N	Lipids and lipid-like molecules	Glycerophospholipids	Glycerophosphoethanolamines	Level 1	66.6	85.5	M-H	C23H46NO7P	0.0785437		97905.7	69587.1	80290.2	85989.4	93598.3	84742.9	84983.4	80823.8	91200	62008	60018	49869.2	65781.8	62673	50302.7
205.195	12.294	LCMS-pos	Epimuurolene	255674	http://funmeta.oebiotech.com/network/255674	HMDB0302757	92939		63205	6432404	C20173			483-74-9	[H][C@@]12CCC(C)=C[C@@]1([H])[C@@H](CCC2=C)C(C)C	WRHGORWNJGOVQY-KKUMJFAQSA-N	Lipids and lipid-like molecules	Prenol lipids	Sesquiterpenoids	Level 1	66.5	81.8	M+H	C15H24	0.412275		984739	977267	976941	749116	964064	944099	939077	875383	800079	1.04223e+06	912966	1.01279e+06	1.14317e+06	1.05277e+06	962546
441.373	14.0029	LCMS-pos	Ganoderol B	59196	http://funmeta.oebiotech.com/network/59196	HMDB0035314	90617			13934285				104700-96-1	CC(CC\C=C(/C)CO)C1CCC2(C)C3=CCC4C(C)(C)C(O)CCC4(C)C3=CCC12C	AOXXVRDKZLRGTJ-AWQFTUOYSA-N	Lipids and lipid-like molecules	Prenol lipids	Triterpenoids	Level 1	66.5	53.1	M+H	C30H48O2	0.0528193		436439	406441	419400	231863	233717	259034	277159	335594	320028	486113	608780	455155	400018	511185	499331
524.299	9.90873	LCMS-neg	PC(15:1(9Z)/0:0)	19875	http://funmeta.oebiotech.com/network/19875		76567	LMGP01050125		52924041					[C@](COP(=O)([O-])OCC[N+](C)(C)C)([H])(O)COC(CCCCCCC/C=C\CCCCC)=O	SUCJIOBGMPMVBJ-MZMPXXGTSA-N	Lipids and lipid-like molecules	Glycerophospholipids	Glycerophosphocholines	Level 1	66.5	90.6	M+FA-H	C23H46NO7P	-0.191018		18282.6	17530.5	17300.3	24770.1	26524.5	22764.8	24650.4	28868.8	28199.4	9443.33	11449.7	10526.6	13181.9	16333.7	12108
177.04	1.06148	LCMS-neg	2-Deoxy-L-Ribono-1,4-Lactone	58104	http://funmeta.oebiotech.com/network/58104	HMDB0033958	89640		173532	4635870				38996-14-4	OCC1OC(=O)CC1O	YIXDEYPPAGPYDP-UHFFFAOYSA-N	Organoheterocyclic compounds	Lactones	Gamma butyrolactones	Level 1	66.2	99.1	M+FA-H	C5H8O4	-4.97487		331442	250026	292606	287127	215056	232284	174416	474726	394817	297018	256799	269419	343529	424049	384183
335.061	1.6564	LCMS-neg	Glucose Pyruvate Lactate	207224	http://funmeta.oebiotech.com/network/207224	HMDB0252788									CC(=O)C(=O)OOC(=O)C(C)(O)C1(O)OC(CO)C(O)C(O)C1O	KFQNTCARAVTGMW-UHFFFAOYSA-N	Organic oxygen compounds	Organooxygen compounds	Carbohydrates and carbohydrate conjugates	Level 1	66.2	93.4	M-H2O-H	C12H18O12	-2.52908		12616.8	14050.5	13470.1	3906.16	7407.77	4892.15	7664.55	3898.76	3406.35	19930.3	12113.7	24655.8	14593.5	25285.4	16172.1
449.108	4.7644	LCMS-pos	Kaempferol 3-Alpha-D-Galactoside	268777	http://funmeta.oebiotech.com/network/268777		50078			44258736					C1=CC(=CC=C1C2=C(C(=O)C3=C(C=C(C=C3O2)O)O)OC4C(C(C(C(O4)CO)O)O)O)O	JPUKWEQWGBDDQB-DHTVHLPASA-N	Phenylpropanoids and polyketides	Flavonoids	Flavonoid glycosides	Level 1	66.2	67.6	M+H	C21H20O11	0.0795545		8.1936e+06	7.9004e+06	8.04417e+06	9.39959e+06	8.8252e+06	9.33905e+06	9.37176e+06	9.49496e+06	9.95261e+06	6.28089e+06	7.34163e+06	7.4055e+06	6.0332e+06	7.55612e+06	7.94418e+06
255.232	10.4661	LCMS-pos	Juniperic Acid	1695	http://funmeta.oebiotech.com/network/1695	HMDB0006294	58386	LMFA01050051	55328	10466	C18218	han00073	Cutin, suberine and wax biosynthesis	506-13-8	C(CCCCCCCCCCCCCO)CC(=O)O	UGAGPNKCDRTDHP-UHFFFAOYSA-N	Lipids and lipid-like molecules	Fatty Acyls	Fatty acids and conjugates	Level 1	66.1	55	M+H-H2O	C16H32O3	-0.201705		56774.3	60176.2	58014.5	66867.5	59455.6	58437.1	57665.5	59102.3	64497.2	46978.8	50940	41665.2	60573.9	56801.3	53159.6
225.088	2.43543	LCMS-neg	3'-Deoxythymidine	201463	http://funmeta.oebiotech.com/network/201463	HMDB0246094				5280					CC1=CN(C2CCC(CO)O2)C(=O)NC1=O	XKKCQTLDIPIRQD-UHFFFAOYSA-N	Nucleosides, nucleotides, and analogues	Pyrimidine nucleosides	Pyrimidine 2',3'-dideoxyribonucleosides	Level 1	66.1	61.9	M-H	C10H14N2O4	-1.61094		79071.8	78403.5	79147	53776.2	52413.1	52630.2	42555	47131.8	48698.1	116853	113330	118246	83584.5	95949.2	98887.3
268.264	12.0771	LCMS-pos	8,11-Heptadecadienal	64427	http://funmeta.oebiotech.com/network/64427	HMDB0041334				131753110				56797-42-3	CCCCC\C=C/C\C=C\CCCCCCC=O	JEBIMSVVDVTZIY-IXWMQOLASA-N	Lipids and lipid-like molecules	Fatty Acyls	Fatty aldehydes	Level 1	66	76.8	M+NH4	C17H30O	0.0877328		52850.8	53192.3	53369.8	69606.4	58155.2	60826.8	51698.1	71205.8	67477.8	62712.6	68854.5	59779.5	66893	72644.4	47592.7
587.138	4.37063	LCMS-pos	Vitexin 2''-O-Alpha-D-Arabinofuranoside	30303	http://funmeta.oebiotech.com/network/30303			LMPK12110210		44257666					O([C@@H]1[C@@H](O)[C@H](O)[C@@H](CO)O[C@H]1C1=C(O)C=C(O)C2C(=O)C=C(C3C=CC(O)=CC=3)OC=21)[C@@H]1[C@H](O)[C@H](O)[C@@H](CO)O1	BBUDILRMCLBZGM-UFHVVHIFSA-N	Phenylpropanoids and polyketides	Flavonoids	Flavonoid glycosides	Level 1	66	57.8	M+Na	C26H28O14	0.946279		531572	523381	526208	513515	583161	441628	557253	470141	614455	518590	497134	508769	449683	533769	509104
566.347	10.9833	LCMS-neg	PC(0:0/18:1(6Z))	19861	http://funmeta.oebiotech.com/network/19861		40345	LMGP01050079		24779492					[C@](COP(=O)([O-])OCC[N+](C)(C)C)([H])(OC(CCCC/C=C\CCCCCCCCCCC)=O)CO	LXHJYOQXXHUOHA-UPTOSOBMSA-N	Lipids and lipid-like molecules	Glycerophospholipids	Glycerophosphocholines	Level 1	65.9	97.7	M+FA-H	C26H52NO7P	0.591968		274432	307908	288947	434129	421407	410741	384579	387732	453710	142474	198387	202036	233605	219792	222913
597.183	4.64815	LCMS-neg	10-Acetoxyoleuropein	59106	http://funmeta.oebiotech.com/network/59106	HMDB0035216	90531		168341	131751685					COC(=O)C1=COC(OC2OC(CO)C(O)C(O)C2O)\C(=C\COC(C)=O)C1CC(=O)OCCC1=CC(O)=C(O)C=C1	YLCGBFYGDVDQTI-GIDUJCDVSA-N	Lipids and lipid-like molecules	Prenol lipids	Terpene glycosides	Level 1	65.8	87.7	M-H	C27H34O15	0.502393		124660	129948	125906	116059	122324	136853	142326	106626	114769	120163	141322	102908	114229	125528	138465
568.362	11.6755	LCMS-neg	PE(21:0/0:0)	21187	http://funmeta.oebiotech.com/network/21187		77692	LMGP02050026	138536	52925145					[C@](COP(=O)(O)OCCN)([H])(O)COC(CCCCCCCCCCCCCCCCCCCC)=O	JPTRRYQAYCFMLQ-RUZDIDTESA-N	Lipids and lipid-like molecules	Glycerophospholipids	Glycerophosphoethanolamines	Level 1	65.7	92.1	M+FA-H	C26H54NO7P	0.475597		46428.4	46711.9	47343.4	60334.5	61669.4	56396.8	53049.5	58916.5	63508.8	31538.7	38691.5	38219.2	51234.8	39257.1	37405.3
308.295	12.7875	LCMS-pos	(+)-Verticillol	36102	http://funmeta.oebiotech.com/network/36102		53696	LMPR0104380001		15119671					C1C[C@](O)(C)[C@@H]2CCC(C)=CCCC(C)=CC[C@@H]1C2(C)C	CQWSCMMFUZYKBO-CXFBFUJHSA-N	Lipids and lipid-like molecules	Prenol lipids	Diterpenoids	Level 1	65.7	48.8	M+NH4	C20H34O	-0.320552		1.84674e+06	1.81814e+06	1.82653e+06	2.26821e+06	1.91681e+06	1.80029e+06	1.46828e+06	1.73844e+06	1.56619e+06	1.68185e+06	1.71925e+06	1.92616e+06	1.68981e+06	1.69692e+06	1.65962e+06
201.113	5.90592	LCMS-neg	6-Hydroxy-4,6-Dimethyl-3-Hepten-2-One	62991	http://funmeta.oebiotech.com/network/62991	HMDB0039736	94288		171763	11615204				83348-17-8	CC(=O)\C=C(\C)CC(C)(C)O	OAHJSCYHJQJALB-ALCCZGGFSA-N	Organic oxygen compounds	Organooxygen compounds	Alcohols and polyols	Level 1	65.7	58.1	M+FA-H	C9H16O2	-3.04162		14995.8	14960.7	15208.1	16474.5	11257.4	12224.2	10192	12003.6	11879.2	17457.9	21062	14718.4	16866.8	14947	14333.5
181.05	6.38037	LCMS-neg	2',4'-Dihydroxy-6'-Methoxyacetophenone	64369	http://funmeta.oebiotech.com/network/64369	HMDB0041270	95684			10965145				3602-54-8	COC1=CC(O)=CC(O)=C1C(C)=O	IETZAWFZIAOWQX-UHFFFAOYSA-N	Organic oxygen compounds	Organooxygen compounds	Carbonyl compounds	Level 1	65.7	69.5	M-H	C9H10O4	-3.64101		9309.93	8986.83	8974.68	5417.47	4954.6	7406.17	5246.71	7512.1	6510.03	12438.5	13778.5	16806.1	5665.27	12241.5	8121.58
235.169	8.08807	LCMS-pos	2,7(14)-Illudadiene-10,15-Diol	62148	http://funmeta.oebiotech.com/network/62148	HMDB0038796	93439			131752467				141940-52-5	CC1(C)CC2=C(CO)C3(CC3)C(=C)CC2C1O	ZVWRQSVBGORCLN-UHFFFAOYSA-N	Organic oxygen compounds	Organooxygen compounds	Alcohols and polyols	Level 1	65.7	60.1	M+H	C15H22O2	0.104405		861267	824490	846822	764137	776371	840805	892112	832830	946137	899969	888033	858982	910156	846195	824166
474.263	9.86553	LCMS-neg	PE(0:0/18:3(6Z,9Z,12Z))	21203	http://funmeta.oebiotech.com/network/21203	HMDB0011478	62266	LMGP02050042		53480927					C(OP(OCCN)(O)=O)[C@]([H])(OC(=O)CCCC/C=C\C/C=C\C/C=C\CCCCC)CO	QYXNIRQICOBIAE-CSLWLMPESA-N	Lipids and lipid-like molecules	Glycerophospholipids	Glycerophosphoethanolamines	Level 1	65.7	89.9	M-H	C23H42NO7P	0.0950743		945684	942894	961591	1.19217e+06	936625	1.08258e+06	986582	987337	1.03958e+06	686870	938474	819865	1.13262e+06	959563	926018
323.187	8.40292	LCMS-neg	12-Oxo-14,18-Dihydroxy-9z,13e,15z-Octadecatrienoic Acid	3223	http://funmeta.oebiotech.com/network/3223		74764	LMFA02000269		5312914					C(CCCCCCC/C=C\CC(=O)/C=C(\O)/C=C\CCO)(=O)O	LFTUCYCUYUJMJB-PBBFMNGQSA-N	Lipids and lipid-like molecules	Fatty Acyls	Lineolic acids and derivatives	Level 1	65.6	49.4	M-H	C18H28O5	0.354433		11443.2	10859.2	11019.6	11110.3	7535.37	8533.13	7744.17	11618.5	10100.5	13696.9	14135.3	11099.4	10686.2	10492	10318.4
562.315	9.79295	LCMS-neg	PC(18:3(9Z,12Z,15Z)/0:0)	19840	http://funmeta.oebiotech.com/network/19840	HMDB0010388	40304	LMGP01050038	133456	24779469					[C@](COP(=O)([O-])OCC[N+](C)(C)C)([H])(O)COC(CCCCCCC/C=C\C/C=C\C/C=C\CC)=O	WKQNRCYKYCKESD-YVHLTTHBSA-N	Lipids and lipid-like molecules	Glycerophospholipids	Glycerophosphocholines	Level 1	65.5	99.4	M+FA-H	C26H48NO7P	0.269995		1.56402e+06	1.5705e+06	1.6999e+06	1.31729e+06	1.06643e+06	1.10898e+06	1.10291e+06	1.09309e+06	1.14778e+06	1.3428e+06	1.89766e+06	1.67817e+06	2.73939e+06	1.95834e+06	1.62056e+06
295.228	11.5888	LCMS-neg	10s-Hpome	3014	http://funmeta.oebiotech.com/network/3014		96878	LMFA02000059	75831	56935841					C(CCCCCC/C=C/[C@@H](OO)CCCCCCCC)(=O)O	HTIQDCPWTUODDW-VMEIHUARSA-N	Lipids and lipid-like molecules	Fatty Acyls	Fatty acids and conjugates	Level 1	65.4	63.1	M-H2O-H	C18H34O4	-0.327226		24450.4	29671.6	28874.1	21007.2	7820.53	11998.7	11613.9	18855.3	20419	36987.6	47649	32010.9	40992.9	35629	49404.2
461.073	4.75692	LCMS-neg	Aureusidin 6-Glucuronide	34140	http://funmeta.oebiotech.com/network/34140		52450	LMPK12130035		42607767					C12C(=O)C(=CC3C=C(O)C(O)=CC=3)OC=1C=C(OC1OC(C(O)=O)C(O)C(O)C1O)C=C2O	FEUCUHLYVPMSHF-UHFFFAOYSA-N	Phenylpropanoids and polyketides	Flavonoids	Flavonoid glycosides	Level 1	65.4	76.2	M-H, 2M-H	C21H18O12	0.441739		2.60423e+06	2.42272e+06	2.556e+06	2.40936e+06	2.86548e+06	2.52912e+06	2.50308e+06	2.15047e+06	2.53041e+06	2.24244e+06	2.12204e+06	2.43595e+06	2.83209e+06	2.79155e+06	2.65289e+06
311.223	9.77968	LCMS-neg	Alpha-9,10-Dihode	3000	http://funmeta.oebiotech.com/network/3000	HMDB0010221		LMFA02000045	88440	16061066					C(CCCCCCCC(O)C(O)C/C=C\C/C=C\CC)(=O)O	QRHSEDZBZMZPOA-ZJSQCTGTSA-N	Lipids and lipid-like molecules	Fatty Acyls	Lineolic acids and derivatives	Level 1	65.3	78.5	M-H	C18H32O4	0.32643		268159	260967	265719	276385	237419	252213	234199	236130	233805	314282	272537	280703	288782	263547	273824
175.075	5.17777	LCMS-pos	(R)-Shinanolone	55368	http://funmeta.oebiotech.com/network/55368	HMDB0030580	87075		172433	12315505					CC1=CC2=C(C(=O)CCC2O)C(O)=C1	JOCZVRFSKAUXRP-UHFFFAOYSA-N	Benzenoids	Tetralins	Unclassified	Level 1	65.2	48.2	M+H-H2O	C11H12O3	0.573275		71593.1	72536.2	71805	85021.8	65004.9	57736	56460.3	69282.4	65127.5	79724.8	76574.3	73801.6	76541.2	69804.8	69066.6
229.144	7.50802	LCMS-neg	Linalool Oxide (Cis-Pyran)	257474	http://funmeta.oebiotech.com/network/257474	HMDB0304702				102328483					CC(C)(O)[C@@]1(C)CC[C@](C)(O1)C=C	SUOCCLKULOHEBG-GHMZBOCLSA-N	Organoheterocyclic compounds	Oxolanes	Unclassified	Level 1	65.2	88.5	M+FA-H	C11H20O2	-1.63463		88527.4	83779.4	90949.7	70687.6	58870	47298.5	38538	51050.8	42370.1	105784	134590	85038	132613	109854	110514
997.575	12.455	LCMS-neg	PGP(i-24:0/18:3(10,12,15)-OH(9))	229116	http://funmeta.oebiotech.com/network/229116	HMDB0276014									[H][C@](O)(COP(O)(O)=O)COP(O)(=O)OC[C@@]([H])(COC(=O)CCCCCCCCCCCCCCCCCCCCC(C)C)OC(=O)CCCCCCCC(O)\C=C\C=C\C\C=C\CC	SVEYBFFOJUPFFU-NJXUBUDZSA-N	Unclassified	Unclassified	Unclassified	Level 1	65.1	82.6	M+FA-H	C48H90O14P2	-3.90691		78617	88792.3	87012.6	91970.1	65274.7	50271.8	52867.4	58809.1	47606.1	95200.1	193604	101064	86405.4	73007.7	87260.9
313.072	8.95767	LCMS-neg	3-O-Acetylpinobanksin	201333	http://funmeta.oebiotech.com/network/201333	HMDB0245955				9839825					CC(=O)OC1C(OC2=CC(O)=CC(O)=C2C1=O)C1=CC=CC=C1	BJYHZSNSMVEQEH-UHFFFAOYSA-N	Phenylpropanoids and polyketides	Flavonoids	Flavans	Level 1	65.1	83.4	M-H	C17H14O6	0.331587		9083.11	8422.13	8828.7	0.00437919	239.593	1177.19	1836.78	36847.9	5561.67	2147.4	1849.48	34526.2	10351.9	3629.82	5487.58
522.356	10.9951	LCMS-pos	PC(18:1(9E)/0:0)	19836	http://funmeta.oebiotech.com/network/19836		40296	LMGP01050030	72589	24779466					[C@](COP(=O)([O-])OCC[N+](C)(C)C)([H])(O)COC(CCCCCCC/C=C/CCCCCCCC)=O	YAMUFBLWGFFICM-ZOGNMOHXSA-N	Lipids and lipid-like molecules	Glycerophospholipids	Glycerophosphocholines	Level 1	65	82.3	M+H, M+Na	C26H52NO7P	0.477218		2.21218e+06	2.22382e+06	2.21527e+06	3.25092e+06	3.00752e+06	2.96216e+06	2.71023e+06	2.69466e+06	3.39979e+06	1.26656e+06	1.69509e+06	1.56648e+06	1.78755e+06	1.6833e+06	1.66524e+06
325.202	7.60993	LCMS-neg	16-D1t-Phytop	3425	http://funmeta.oebiotech.com/network/3425			LMFA02030035		131839837					C(CCCCCCC[C@@H]1[C@@H](O)CC(=O)[C@@H]1/C=C/[C@@H](O)CC)(=O)O	MUKVIZSNYWHGCM-LCKQXSNRSA-N	Lipids and lipid-like molecules	Fatty Acyls	Eicosanoids	Level 1	65	72.9	M-H	C18H30O5	0.0761705		25771.8	25812.5	26021.3	18000	12163.5	16477.9	12683.7	18098.9	16599.2	37462.5	38858.1	35422	27695.2	33145.2	32409.4
135.081	8.29785	LCMS-pos	3-Phenylpropanal	57914	http://funmeta.oebiotech.com/network/57914	HMDB0033716	89494		39940	7707				104-53-0	O=CCCC1=CC=CC=C1	YGCZTXZTJXYWCO-UHFFFAOYSA-N	Benzenoids	Benzene and substituted derivatives	Unclassified	Level 1	65	84.1	M+H	C9H10O	0.667714		39691.7	44088.4	41621.8	82619	69860.2	67645.9	79614	89962.8	82341.2	47583.1	55019.3	53759.5	53228.1	53198.9	50350.9
379.21	10.7103	LCMS-neg	15s-Hpepe	4070	http://funmeta.oebiotech.com/network/4070			LMFA03070013		5283196					C(/C/C=C\C=C\C(OO)C/C=C\CC)=C/C/C=C\CCCC(=O)O	FPMFSFWYWZLDKP-XWJJKCKWSA-N	Lipids and lipid-like molecules	Fatty Acyls	Eicosanoids	Level 1	64.9	62.1	M+FA-H	C20H30O4	-6.95685		19553.6	19964.1	20743.6	16016.2	15205.4	17127.3	17842.7	22901	16857.6	21836.5	23746.5	26501.3	22920.3	28999.9	30586
476.277	9.7313	LCMS-pos	PE(0:0/18:3(9Z,12Z,15Z))	21204	http://funmeta.oebiotech.com/network/21204	HMDB0011479	62267	LMGP02050043		53480928					C(OP(OCCN)(O)=O)[C@]([H])(OC(=O)CCCCCCC/C=C\C/C=C\C/C=C\CC)CO	JGWWMNVPHKMUCV-WOBXFXBNSA-N	Lipids and lipid-like molecules	Glycerophospholipids	Glycerophosphoethanolamines	Level 1	64.9	97	M+H, M+Na	C23H42NO7P	0.335436		1.62603e+06	1.58636e+06	1.60739e+06	1.78878e+06	1.463e+06	1.66488e+06	1.64842e+06	1.57452e+06	1.65592e+06	1.3705e+06	1.68464e+06	1.37192e+06	2.72673e+06	1.84502e+06	1.39525e+06
540.331	10.7391	LCMS-neg	1-(2-Methoxy-6z-Octadecenyl)-Sn-Glycero-3-Phosphoethanolamine	21253	http://funmeta.oebiotech.com/network/21253			LMGP02060020		137323923					[C@](COP(=O)(O)OCCN)([H])(O)COCC(OC)CCC/C=C\CCCCCCCCCCC	UJJFIJULGLHVGP-SYODHRFQSA-N	Lipids and lipid-like molecules	Glycerophospholipids	Glycerophosphoethanolamines	Level 1	64.7	98.7	M+FA-H	C24H50NO7P	0.0831942		7.35039e+06	7.68062e+06	7.59072e+06	1.06102e+07	9.67056e+06	1.00314e+07	9.79271e+06	1.00242e+07	1.05559e+07	4.69433e+06	6.57101e+06	5.27188e+06	7.66498e+06	6.57817e+06	6.786e+06
137.133	8.26077	LCMS-pos	Cis-P-Menth-2-En-1-Ol	255551	http://funmeta.oebiotech.com/network/255551	HMDB0302611				5319367					CC(C)[C@H]1CC[C@](C)(O)C=C1	IZXYHAXVIZHGJV-NXEZZACHSA-N	Lipids and lipid-like molecules	Prenol lipids	Monoterpenoids	Level 1	64.7	77.5	M+H-H2O	C10H18O	0.364313		434446	422983	429873	325158	396742	394436	469485	392997	357491	469332	438241	458265	524994	487683	407684
407.367	13.9361	LCMS-pos	24-Isopropenyl-22e-Dehydrocholesterol	44388	http://funmeta.oebiotech.com/network/44388		57744	LMST01050018		14325672					C1[C@]2(C)[C@@]3([H])CC[C@]4(C)[C@@]([H])([C@]([H])(C)/C=C/C(C(=C)C)C(C)C)CC[C@@]4([H])[C@]3([H])CC=C2C[C@@H](O)C1	BALNAVKTUKBYSD-KVNPXXKRSA-N	Lipids and lipid-like molecules	Steroids and steroid derivatives	Stigmastanes and derivatives	Level 1	64.6	96.1	M+H-H2O	C30H48O	-0.013729		739774	783313	766918	705250	791222	857978	977816	996685	980038	627351	842080	611401	601289	701108	834156
553.227	5.80238	LCMS-neg	Cafamarine	60654	http://funmeta.oebiotech.com/network/60654	HMDB0037003	91986			131752127				42612-19-1	OCC1OC(OCC2(O)CC34CC2CCC3C2(CO)CC(=O)C3=C(C=CO3)C2CC4)C(O)C(O)C1O	TXMUQQBIIGAMBQ-UHFFFAOYSA-N	Organoheterocyclic compounds	Naphthofurans	Unclassified	Level 1	64.4	63.4	M+FA-H	C26H36O10	-3.77116		82371.7	73597.4	77540.7	81595.1	84787.7	86643.1	67757.3	80270.4	87770	78175.2	86037.2	82019.7	83293.9	75503.9	84468.1
337.093	4.54483	LCMS-neg	3-O-P-Coumaroylquinic Acid	54588	http://funmeta.oebiotech.com/network/54588	HMDB0029681	86421			9945785					O[C@@H]1C[C@@](O)(C[C@@H](OC(=O)\C=C\C2=CC=C(O)C=C2)[C@H]1O)C(O)=O	BMRSEYFENKXDIS-QHAYPTCMSA-N	Organic oxygen compounds	Organooxygen compounds	Alcohols and polyols	Level 1	64.3	92.4	M-H	C16H18O8	0.410918		116594	107278	109643	65000.5	70569.2	63388.2	73292.5	107813	173140	109340	237435	123022	104886	108480	131081
215.128	6.66587	LCMS-neg	9-Hydroxygeraniol	62104	http://funmeta.oebiotech.com/network/62104	HMDB0038744	93397			13619433				32663-40-4	C\C(CO)=C\CC\C(C)=C\CO	PREUOUJFXMCMSJ-KWNZIKDBSA-N	Lipids and lipid-like molecules	Prenol lipids	Monoterpenoids	Level 1	64.3	85.7	M+FA-H	C10H18O2	-2.3132		13560	12210.7	13063.8	7951.76	7199.82	8034.29	8068.46	8802.68	7535.77	19499.7	15759.9	14552	16853.1	14563.5	14767.5
282.279	12.6257	LCMS-pos	2e,13z-Octadecadienal	6694	http://funmeta.oebiotech.com/network/6694		46520	LMFA06000234		9903401					C(/C=C/CCCCCCCCC/C=C\CCCC)(=O)[H]	NCFULMZVHNTQOK-RAPDCGKPSA-N	Lipids and lipid-like molecules	Fatty Acyls	Fatty aldehydes	Level 1	64.2	94.5	M+H, M+NH4, M+H-H2O	C18H32O	-0.570437		1.42003e+08	1.38634e+08	1.40748e+08	1.73884e+08	1.5745e+08	1.56178e+08	1.37092e+08	1.70995e+08	1.72443e+08	1.48629e+08	1.58037e+08	1.45518e+08	1.5017e+08	1.56028e+08	1.21679e+08
207.066	5.26895	LCMS-neg	5-(3',5'-Dihydroxyphenyl)-Gamma-Valerolactone	64751	http://funmeta.oebiotech.com/network/64751	HMDB0041692	96050			52920453					OC1=CC(CC2CCC(=O)O2)=CC(O)=C1	WAKFBGOXOFLZLZ-UHFFFAOYSA-N	Benzenoids	Phenols	Benzenediols	Level 1	64.2	87.3	M-H	C11H12O4	-2.17165		108419	97694.3	103701	84082.4	90351.6	99015.8	90826.7	92884.9	95749.9	97691.1	117507	103332	109687	114130	118833
452.278	10.5953	LCMS-neg	[3-[2-Aminoethoxy(Hydroxy)Phosphoryl]Oxy-2-Hydroxypropyl] Hexadecanoate	209928	http://funmeta.oebiotech.com/network/209928	HMDB0256030									CCCCCCCCCCCCCCCC(=O)OCC(O)COP(O)(=O)OCCN	YVYMBNSKXOXSKW-UHFFFAOYSA-N	Lipids and lipid-like molecules	Glycerophospholipids	Glycerophosphoethanolamines	Level 1	64.1	90.7	M-H, 2M-H	C21H44NO7P	0.138856		2.46711e+06	2.72762e+06	2.55333e+06	4.10928e+06	3.74273e+06	4.03645e+06	3.56644e+06	3.62118e+06	4.07162e+06	1.51122e+06	1.83641e+06	1.64334e+06	1.91652e+06	1.89388e+06	1.86958e+06
391.172	7.28037	LCMS-neg	Flumethasone	206829	http://funmeta.oebiotech.com/network/206829	HMDB0252336				3375					CC1CC2C3CC(F)C4=CC(=O)C=CC4(C)C3(F)C(O)CC2(C)C1(O)C(=O)CO	WXURHACBFYSXBI-UHFFFAOYSA-N	Lipids and lipid-like molecules	Steroids and steroid derivatives	Hydroxysteroids	Level 1	64.1	88.7	M-H2O-H	C22H28F2O5	-1.40497		22612.1	21726.9	23019.4	30508.1	21280.3	26115.7	20112.5	22376.9	21744.2	19856.4	25582.2	16774.2	30035.7	21642.7	22159.5
205.195	11.3953	LCMS-pos	Beta-Farnesene	59733	http://funmeta.oebiotech.com/network/59733	HMDB0035913	91114		39242	5317319					CC(C)=CCC\C(C)=C/CCC(=C)C=C	JSNRRGGBADWTMC-QINSGFPZSA-N	Lipids and lipid-like molecules	Prenol lipids	Sesquiterpenoids	Level 1	64	85.6	M+H	C15H24	0.311909		3.64903e+06	3.67208e+06	3.64984e+06	2.90477e+06	3.2025e+06	3.10809e+06	3.6685e+06	2.87672e+06	2.64939e+06	4.20749e+06	3.72495e+06	4.27516e+06	4.41756e+06	3.8055e+06	3.54743e+06
241.144	9.79295	LCMS-neg	(R)-(-)-Phialomustin B	1620	http://funmeta.oebiotech.com/network/1620			LMFA01031269							C(/C=C/C(/C)=C/[C@H](C)CCCC)(=O)O	DZXNZBWYVLLUAX-SDNMUHDLSA-N	Lipids and lipid-like molecules	Fatty Acyls	Fatty Acids and Conjugates	Level 1	64	67	M+FA-H	C12H20O2	-0.896428		69819.3	74007.4	75772.5	109195	103290	127317	96154.5	106514	147943	110921	107729	85080.1	112368	112744	112930
293.211	10.513	LCMS-pos	9-Kot	3322	http://funmeta.oebiotech.com/network/3322		45173	LMFA02000371	142251	11380794				125559-74-2	C(CCCCCCCC(=O)/C=C/C=C\C/C=C\CC)(=O)O	ACHDMUPTZYZIGR-CUHSZNQNSA-N	Lipids and lipid-like molecules	Fatty Acyls	Lineolic acids and derivatives	Level 1	63.9	52.6	M+H, M+Na, M+H-H2O	C18H28O3	-0.315473		1.02533e+06	1.02538e+06	1.02675e+06	1.08559e+06	799446	884438	768531	837231	849664	1.33598e+06	1.31093e+06	1.0316e+06	1.04546e+06	1.03924e+06	919400
309.207	10.333	LCMS-neg	15,16-Dihydrosacrolide A	7897	http://funmeta.oebiotech.com/network/7897			LMFA07040156		132571558					C1CCCCCC(=O)O[C@H](CCCCC)C(=O)C=C[C@H](O)C1	JJQOCZNUTZIGAX-RCKIBTJTSA-N	Phenylpropanoids and polyketides	Macrolides and analogues	Unclassified	Level 1	63.8	85.4	M-H	C18H30O4	0.239868		130189	136313	135016	127946	107414	121040	104517	131512	110194	163512	163508	147156	139069	158938	147552
207.174	10.8703	LCMS-pos	Octylphenol	209834	http://funmeta.oebiotech.com/network/209834	HMDB0255918	342091			13700					CCCCCCCCC1=CC=CC=C1O	DUIOKRXOKLLURE-UHFFFAOYSA-N	Benzenoids	Phenols	1-hydroxy-4-unsubstituted benzenoids	Level 1	63.8	45.9	M+H	C14H22O	0.325465		40544.9	36693	38594.6	32394.6	36332.1	35667.8	39705.1	40934.8	35563.6	43060.4	38365.7	41140.9	35084.6	29601.3	42356.2
329.088	2.99858	LCMS-neg	3'-Glucosyl-2',4',6'-Trihydroxyacetophenone	63764	http://funmeta.oebiotech.com/network/63764	HMDB0040621	95099		167941	85305084				88885-07-8	CC(=O)C1=C(O)C(C2OC(CO)C(O)C(O)C2O)=C(O)C=C1O	IWMUXTZLTOTAQO-UHFFFAOYSA-N	Organic oxygen compounds	Organooxygen compounds	Carbohydrates and carbohydrate conjugates	Level 1	63.8	74.8	M-H	C14H18O9	0.271659		30962.4	32484.1	31120.9	40779.5	29045	35537.9	35138.4	36852.6	40115.8	25523.3	25955.6	27065.9	25108.6	29774.2	29122.3
299.056	5.43527	LCMS-neg	8-Methoxyeriodictyol	34842	http://funmeta.oebiotech.com/network/34842		53151	LMPK12140674		42608120					C1C(O)=C(OC)C2OC(C3C=C(O)C(O)=CC=3)CC(=O)C=2C=1O	DQVNDBVGXKWWNS-UHFFFAOYSA-N	Phenylpropanoids and polyketides	Flavonoids	O-methylated flavonoids	Level 1	63.6	94.6	M-H2O-H	C16H14O7	-1.47333		423603	407513	414504	409629	452196	423826	398545	403630	411102	366147	358641	390177	399260	409665	410286
279.232	10.6497	LCMS-pos	9r-Hode	2991	http://funmeta.oebiotech.com/network/2991	HMDB04670	45660	LMFA02000036	78730	16061059	C14767	han00591	Linoleic acid metabolism	10075-11-3	C(CCCCCCC[C@@H](O)/C=C/C=C\CCCCC)(=O)O	NPDSHTNEKLQQIJ-WXUVIADPSA-N	Lipids and lipid-like molecules	Fatty Acyls	Lineolic acids and derivatives	Level 1	63.5	75.8	M+H-H2O	C18H32O3	0.0896743		1.52171e+06	1.60249e+06	1.5632e+06	1.51506e+06	968814	1.08892e+06	989011	1.0025e+06	1.05024e+06	2.08504e+06	1.74881e+06	1.85721e+06	1.68736e+06	1.64777e+06	1.39735e+06
295.228	11.301	LCMS-neg	9(10)-Epome	2992	http://funmeta.oebiotech.com/network/2992	HMDB0004701		LMFA02000037	34494	6246154	C14825	han00591	Linoleic acid metabolism		C(CCCCCCCC1OC1C/C=C\CCCCC)(=O)O	FBUKMFOXMZRGRB-YFHOEESVSA-N	Lipids and lipid-like molecules	Fatty Acyls	Fatty acids and conjugates	Level 1	63.5	80.8	M-H	C18H32O3	-0.283284		322592	340390	326790	556782	223744	547784	100791	384721	355899	206590	279698	323936	279149	608607	281615
313.072	7.94293	LCMS-neg	Koparin 2'-Methyl Ether	266844	http://funmeta.oebiotech.com/network/266844		44085			6710647					COC1=C(C(=C(C=C1)C2=COC3=C(C2=O)C=CC(=C3)O)OC)O	WDHLJEOPUWGKKG-UHFFFAOYSA-N	Phenylpropanoids and polyketides	Isoflavonoids	O-methylated isoflavonoids	Level 1	63.5	95.8	M-H	C17H14O6	0.348777		148342	149874	148684	94812.8	118060	117167	123108	116010	102081	133139	150210	147424	139038	133735	127372
137.133	8.55802	LCMS-pos	(-)-Borneol	58901	http://funmeta.oebiotech.com/network/58901	HMDB0034976	41071		15394	1201518	C01411			507-70-0	CC1(C)[C@H]2CC[C@]1(C)[C@H](O)C2	DTGKSKDOIYIVQL-QXFUBDJGSA-N	Lipids and lipid-like molecules	Prenol lipids	Monoterpenoids	Level 1	63.5	81.4	M+H-H2O	C10H18O	0.342352		818568	838876	830495	636794	697050	726109	858852	673070	629712	888921	848918	932125	992342	997754	784219
210.185	11.8663	LCMS-pos	4-(4-Methyl-3-Pentenyl)-3-Cyclohexene-1-Carboxaldehyde	56210	http://funmeta.oebiotech.com/network/56210	HMDB0031733	87904			93199				37677-14-8	CC(C)=CCCC1=CCC(CC1)C=O	MQBIZQLCHSZBOI-UHFFFAOYSA-N	Lipids and lipid-like molecules	Prenol lipids	Monoterpenoids	Level 1	63.4	93	M+NH4	C13H20O	0.411545		32437.9	27462.7	29361.4	34532	30994.8	29912.2	25065.7	39437.1	33282.6	28614.4	38292.3	32418.9	30743.6	33374.1	25042.9
309.207	8.82692	LCMS-neg	16-L1-Phytop	3417	http://funmeta.oebiotech.com/network/3417			LMFA02030027		131839830					C(CCCCCCC[C@@H]1CCC(=O)[C@@H]1/C=C/[C@@H](O)CC)(=O)O	PKRZLEANFJWLEJ-PHMYGAEPSA-N	Lipids and lipid-like molecules	Fatty Acyls	Eicosanoids	Level 1	63.3	65.9	M-H	C18H30O4	0.214932		120612	118151	118198	131995	90826.7	106135	96580.8	104944	114113	150554	152342	140786	112579	134953	111382
146.06	3.66642	LCMS-pos	3-Methyldioxyindole	48255	http://funmeta.oebiotech.com/network/48255	HMDB0004186	7024		28254	151066	C05834	han00380	Tryptophan metabolism	3040-34-4	CC1(O)C(=O)NC2=CC=CC=C12	XCHBYBKNFIOSBB-UHFFFAOYSA-N	Organoheterocyclic compounds	Indoles and derivatives	Indolines	Level 1	63.2	95.6	M+H-H2O	C9H9NO2	0.160627		495278	516463	503878	424895	534664	584882	457800	443519	536964	573279	476460	538759	492881	503046	493188
425.167	4.06985	LCMS-neg	Prenyl Apiosyl-(1->6)-Glucoside	56418	http://funmeta.oebiotech.com/network/56418	HMDB0031956	88068		168205	85267297				198832-70-1	CC(C)=CCOC1OC(COC2OCC(O)(CO)C2O)C(O)C(O)C1O	IBDIFTBEAJHIPD-UHFFFAOYSA-N	Lipids and lipid-like molecules	Fatty Acyls	Fatty acyl glycosides	Level 1	63.2	94.4	M+FA-H	C16H28O10	0.532414		727099	706217	709981	741735	672150	812049	694030	861011	784494	677116	754833	666014	590954	742421	729484
315.086	7.96675	LCMS-pos	Sophoracarpan B	29872	http://funmeta.oebiotech.com/network/29872		48229	LMPK12070141		14704594					C1(O)=CC2OC(OC)C3C4C=C5OCOC5=CC=4OC3C=2C=C1	BARRXUGKUYTIQH-UHFFFAOYSA-N	Phenylpropanoids and polyketides	Isoflavonoids	Furanoisoflavonoids	Level 1	63.2	76.8	M+H	C17H14O6	-0.210123		146977	153939	149954	89634.7	115472	114520	121798	118798	105573	137188	149811	151120	134342	136405	131245
526.315	10.2761	LCMS-neg	1-(2-Methoxy-6z-Heptadecenyl)-Sn-Glycero-3-Phosphoethanolamine	21252	http://funmeta.oebiotech.com/network/21252			LMGP02060019		137323922					[C@](COP(=O)(O)OCCN)([H])(O)COCC(OC)CCC/C=C\CCCCCCCCCC	YYSFNFUXDNVHFT-FXNZLJTDSA-N	Lipids and lipid-like molecules	Glycerophospholipids	Glycerophosphoethanolamines	Level 1	63.1	96.2	M+FA-H	C23H48NO7P	0.261704		217816	214190	215583	327965	306823	320599	277598	320670	310842	106425	154615	123899	208494	165464	169382
447.151	4.19742	LCMS-neg	Benzyl 6-O-Beta-D-Apiofuranosyl-Beta-D-Glucoside	255946	http://funmeta.oebiotech.com/network/255946	HMDB0303056									OC[C@@]1(O)CO[C@@H](OC[C@H]2O[C@@H](OCC3=CC=CC=C3)[C@H](O)[C@@H](O)[C@@H]2O)[C@@H]1O	NJMQSVWMCODQIP-FQXXIRCGSA-N	Organic oxygen compounds	Organooxygen compounds	Carbohydrates and carbohydrate conjugates	Level 1	62.9	97.9	M+FA-H	C18H26O10	0.0773069		2.79836e+06	2.6618e+06	2.64714e+06	3.18172e+06	2.76152e+06	3.38141e+06	3.06952e+06	3.95448e+06	3.15594e+06	2.45907e+06	2.68812e+06	2.21214e+06	2.00675e+06	2.26323e+06	2.6213e+06
293.211	10.0636	LCMS-pos	12-Oxo-Pda	3341	http://funmeta.oebiotech.com/network/3341	HMDB0301804	63360	LMFA02010001	15560	5280411	C01226	han00592	alpha-Linolenic acid metabolism	85551-10-6	C(CCCCCCC(=O)O)[C@H]1C=CC(=O)[C@H]1C/C=C\CC	PMTMAFAPLCGXGK-JMTMCXQRSA-N	Lipids and lipid-like molecules	Fatty Acyls	Eicosanoids	Level 1	62.7	78.8	M+H, M+Na	C18H28O3	-0.0872338		183972	185982	185843	142639	142869	137093	153499	138510	149436	222155	209729	241955	197034	204376	276468
627.23	4.5715	LCMS-neg	(7'R)-(+)-Lyoniresinol 9'-Glucoside	62246	http://funmeta.oebiotech.com/network/62246	HMDB0038922	93535			14521083				87585-32-8	COC1=CC2=C(C(C(COC3OC(CO)C(O)C(O)C3O)C(CO)C2)C2=CC(OC)=C(O)C(OC)=C2)C(OC)=C1O	PQQRNPDHSJDAGV-UHFFFAOYSA-N	Lignans, neolignans and related compounds	Lignan glycosides	Unclassified	Level 1	62.7	76.8	M+FA-H	C28H38O13	0.119722		67731.7	62183.6	65336.5	71198.4	70804.4	72209.2	72313.4	70843.3	63485.9	49675.7	42471	60427.9	75821.2	60958	69572
313.239	8.2018	LCMS-neg	Phloionolic Acid	3101	http://funmeta.oebiotech.com/network/3101	HMDB0034295	35480	LMFA02000147	133325	5282938	C19621	han00073	Cutin, suberine and wax biosynthesis	17705-68-9	C(O)(CCCCCCCCO)C(O)CCCCCCCC(=O)O	OISFHODBOQNZAG-UHFFFAOYSA-N	Lipids and lipid-like molecules	Fatty Acyls	Fatty acids and conjugates	Level 1	62.6	49.6	M-H2O-H	C18H36O5	0.296453		35323.8	35923.1	35077.2	50991.4	50746	48410.4	51767.5	42080.5	48583	21887.7	22773.3	20488.4	31767.7	26631.5	26858.3
494.324	10.1013	LCMS-pos	PC(16:1(9E)/0:0)	210035	http://funmeta.oebiotech.com/network/210035	HMDB0256155									CCCCCCC=CCCCCCCCC(=O)OCC(O)COP([O-])(=O)OCC[N+](C)(C)C	LFUDDCMNKWEORN-UHFFFAOYSA-N	Lipids and lipid-like molecules	Glycerophospholipids	Glycerophosphocholines	Level 1	62.6	82.1	M+H	C24H48NO7P	0.464512		106557	108273	106381	122086	93944.8	134741	76782.2	97973.1	104783	87505.2	137487	99250.2	149492	129250	125096
181.05	3.95907	LCMS-pos	3-Hydroxyphenylpyruvic Acid	51449	http://funmeta.oebiotech.com/network/51449	HMDB0011663	347		167870	5318321				4607-41-4	OC(=O)C(=O)CC1=CC(O)=CC=C1	PNYWALDMLUDDTA-UHFFFAOYSA-N	Benzenoids	Benzene and substituted derivatives	Phenylpyruvic acid derivatives	Level 1	62.5	92.3	M+H	C9H8O4	0.0798637		780449	772708	777097	705845	714139	654713	770878	726051	787020	793178	831083	748691	861757	861351	836625
251.16	0.612067	LCMS-pos	Hydroxypropionylcarnitine	8356	http://funmeta.oebiotech.com/network/8356	HMDB0013125		LMFA07070074		53481613					[C@H](C[N+](C)(C)C)(OC(=O)CCO)CC(=O)[O-]	QJGJXKFJFRSERW-QMMMGPOBSA-N	Lipids and lipid-like molecules	Fatty Acyls	Fatty acid esters	Level 1	62.4	81.6	M+NH4	C10H19NO5	0.0109507		365913	359748	365652	671135	627172	548804	658377	768230	714419	107516	156138	89321	216797	102573	103793
277.216	10.7902	LCMS-pos	13s-Hydroxy-11e-Octadec-9-Ynoic Acid	3309	http://funmeta.oebiotech.com/network/3309			LMFA02000358		10870132					C(CCCCCCCC#C/C=C/[C@@H](O)CCCCC)(=O)O	FYPCNVCBWHQKJO-VMEIHUARSA-N	Lipids and lipid-like molecules	Fatty Acyls	Fatty acids and conjugates	Level 1	62.4	56.6	M+H-H2O	C18H30O3	0.0594164		289194	272571	280592	189694	105693	144823	99538	160406	148413	489986	455086	429655	339601	386036	287326
297.242	11.2407	LCMS-pos	13-Hydroxyoctadeca-9,12-Dienoic Acid	200007	http://funmeta.oebiotech.com/network/200007	HMDB0244510				125660					CCCCCC(O)=CCC=CCCCCCCCC(O)=O	KJXHHTPQSFDEKB-UHFFFAOYSA-N	Lipids and lipid-like molecules	Fatty Acyls	Lineolic acids and derivatives	Level 1	62.4	83.9	M+H	C18H32O3	0.198585		345292	352771	350643	323655	190466	239639	162097	242428	265457	504524	472248	509557	391640	486308	356548
653.173	5.32625	LCMS-neg	Calendoflaside	62167	http://funmeta.oebiotech.com/network/62167	HMDB0038819	93457		176225	14238620				121064-69-5	COC1=C(O)C=CC(=C1)C1=C(OC2OC(C)C(O)C(O)C2OC2OC(C)C(O)C(O)C2O)C(=O)C2=C(O)C=C(O)C=C2O1	FZQRUXCCSWOZFJ-UHFFFAOYSA-N	Phenylpropanoids and polyketides	Flavonoids	Flavonoid glycosides	Level 1	62.4	59.7	M+FA-H	C28H32O15	0.738478		1.02667e+06	1.01747e+06	1.03968e+06	984573	945843	864529	722408	930720	1.14652e+06	1.26666e+06	1.05436e+06	1.2543e+06	1.1085e+06	1.02693e+06	915294
243.124	5.55952	LCMS-neg	Polyethylene, Oxidized	56805	http://funmeta.oebiotech.com/network/56805	HMDB0032472	88485		168411	24847855				68441-17-8	CC(C(O)CCCCC=O)C(=O)CCC(O)=O	AZUZXOSWBOBCJY-UHFFFAOYSA-N	Organic acids and derivatives	Keto acids and derivatives	Medium-chain keto acids and derivatives	Level 1	62.4	73.1	M-H	C12H20O5	-0.650011		16791	17422.1	17662.8	14908.6	11270.4	11473.3	10195	11055.9	10366.9	28544.8	29453.4	23927.6	20984.3	24398.9	21357.3
311.223	10.5097	LCMS-neg	9z-Octadecenedioic Acid	2868	http://funmeta.oebiotech.com/network/2868		36000	LMFA01170055		9543674	C19618	han00073	Cutin, suberine and wax biosynthesis		C(CCCCCCC/C=C\CCCCCCCC(=O)O)(=O)O	SBLKVIQSIHEQOF-UPHRSURJSA-N	Lipids and lipid-like molecules	Fatty Acyls	Fatty acids and conjugates	Level 1	62.3	74	M-H	C18H32O4	0.303415		47722.6	47218	48696.3	75101.2	47989.3	53966.9	46127.7	42340.5	57202.9	40155.1	50465.7	41721.6	56169.4	47694.4	36788
467.213	5.43527	LCMS-neg	5-(4-Carboxybutylperoxy)Pentanoic Acid	213425	http://funmeta.oebiotech.com/network/213425	HMDB0260291				90805410					OC(=O)CCCCOOCCCCC(O)=O	WZZXAARUCQTXAZ-UHFFFAOYSA-N	Organic acids and derivatives	Carboxylic acids and derivatives	Dicarboxylic acids and derivatives	Level 1	62.3	96.6	2M-H	C10H18O6	-0.342472		326625	315632	322424	329636	317611	268191	299781	311995	403114	384598	280341	281670	326852	306351	240934
547.109	5.43527	LCMS-neg	Pratensein 7-O-(6''-Malonylglucoside)	29398	http://funmeta.oebiotech.com/network/29398			LMPK12050260		101010456					O([C@H]1[C@H](O)[C@@H](O)[C@H](O)[C@@H](COC(=O)CC(=O)O)O1)C1C=C(O)C2C(=O)C(C3C=C(O)C(OC)=CC=3)=COC=2C=1	PCJAYYSRZUYRCY-RBZNUJCTSA-N	Phenylpropanoids and polyketides	Isoflavonoids	Isoflavonoid O-glycosides	Level 1	62.2	89.7	M-H	C25H24O14	0.0723884		1.53523e+07	1.4342e+07	1.47771e+07	1.48142e+07	1.59742e+07	1.53397e+07	1.48972e+07	1.47543e+07	1.53708e+07	1.32691e+07	1.37498e+07	1.36292e+07	1.40993e+07	1.40551e+07	1.45737e+07
331.067	1.88875	LCMS-neg	6-O-Galloylglucose	255812	http://funmeta.oebiotech.com/network/255812	HMDB0302912			65941						O[C@@H]1O[C@H](COC(=O)C2=CC(O)=C(O)C(O)=C2)[C@@H](O)[C@H](O)[C@H]1O	VGVDLJNNDOFWKT-JEUROIALSA-N	Benzenoids	Benzene and substituted derivatives	Benzoic acids and derivatives	Level 1	62.1	79	M-H	C13H16O10	0.254667		177074	176452	171229	198449	181703	184824	189270	217046	150644	189637	176980	175737	137662	148502	193433
255.16	10.4657	LCMS-neg	11-Methyl-2z,5z-Dodecadienoic Acid	508	http://funmeta.oebiotech.com/network/508			LMFA01020442		54596240					C(/C=C\C/C=C\CCCCC(C)C)(=O)O	QMMZSJPSPRTHGB-IVCPHRBRSA-N	Lipids and lipid-like molecules	Fatty Acyls	Fatty acids and conjugates	Level 1	62	87.2	M+FA-H	C13H22O2	-0.327267		15195.1	16288	16734.1	30326	30558.7	29811.3	25637.5	30086.7	34865.9	24528.7	24148.9	22653.5	24134.9	25653.7	29807.3
243.102	5.64562	LCMS-pos	8-Deoxylactucin	254924	http://funmeta.oebiotech.com/network/254924	HMDB0301858									[H]C1CC(C)=C2C(=O)C=C(CO)[C@]2([H])[C@H]2OC(=O)C(=C)C12	NIYXMGSLECQTQT-RYQGGHCKSA-N	Organoheterocyclic compounds	Lactones	Gamma butyrolactones	Level 1	62	56.4	M+H-H2O, M+Na	C15H16O4	0.320046		300881	283473	294838	231089	329591	305495	325982	307344	317156	298840	338481	293894	320081	277706	267543
609.147	4.44875	LCMS-neg	Quercetin 7-(Rhamnosylglucoside)	62660	http://funmeta.oebiotech.com/network/62660	HMDB0039383	93959			5488542				73432-00-5	C[C@@H]1O[C@@H](O[C@@H]2[C@@H](O)[C@H](O)[C@@H](CO)O[C@H]2OC2=CC(O)=C3C(=O)C(O)=C(OC3=C2)C2=CC=C(O)C(O)=C2)[C@H](O)[C@H](O)[C@H]1O	HIEKMCGJSNLAGG-MTKPOXERSA-N	Phenylpropanoids and polyketides	Flavonoids	Flavonoid glycosides	Level 1	61.9	82.9	M-H	C27H30O16	0.849802		192984	186439	189626	227192	213439	184109	165869	194956	177562	154513	172953	155847	186723	216239	179248
295.227	10.1392	LCMS-pos	(9s,13s)-10,11-Dihydro-12-Oxo-15-Phytoenoic Acid	3347	http://funmeta.oebiotech.com/network/3347	HMDB0301805	36059	LMFA02010007		5280729	C04780	han00592	alpha-Linolenic acid metabolism	204135-86-4	C(CCCCCCC[C@@H]1[C@H](C/C=C\CC)C(=O)CC1)(=O)O	BZXZFDKIRZBJEP-JMTMCXQRSA-N	Lipids and lipid-like molecules	Fatty Acyls	Eicosanoids	Level 1	61.8	46.3	M+H	C18H30O3	0.45649		88568	78435.4	84260.2	150553	96934.5	120091	88546.2	91931.4	120802	56937.4	57242.2	49421.5	69952.3	69815.2	65360.6
261.087	4.15935	LCMS-pos	1,2,3,4-Tetrahydro-B-Carboline-1,3-Dicarboxylic Acid	56551	http://funmeta.oebiotech.com/network/56551	HMDB0032102	88186		165178	151564				59132-30-8	OC(=O)C1CC2=C(NC3=CC=CC=C23)C(N1)C(O)=O	ZWMZDKZTZLGVRQ-UHFFFAOYSA-N	Alkaloids and derivatives	Harmala alkaloids	Unclassified	Level 1	61.8	89.1	M+H	C13H12N2O4	0.260788		262199	259427	260671	109799	126760	200792	91496.8	63891	128462	484259	303867	429580	308570	359132	324308
593.187	5.6337	LCMS-pos	Acacetin 7-Rutinoside	30542	http://funmeta.oebiotech.com/network/30542		43969	LMPK12110449		5317025				480-36-4	C1(O[C@@H]2O[C@@H]([C@H]([C@@H]([C@H]2O)O)O)CO[C@@H]2O[C@H]([C@@H]([C@H]([C@H]2O)O)O)C)=CC2OC(C3C=CC(OC)=CC=3)=CC(=O)C=2C(O)=C1	YFVGIJBUXMQFOF-PJOVQGMDSA-N	Phenylpropanoids and polyketides	Flavonoids	Flavonoid glycosides	Level 1	61.8	87.1	M+H, M+Na	C28H32O14	0.343666		3.23484e+06	3.22551e+06	3.2302e+06	2.64372e+06	2.25075e+06	2.35152e+06	2.19209e+06	2.48274e+06	2.76713e+06	4.01215e+06	3.95332e+06	3.86513e+06	3.40172e+06	3.77667e+06	3.63111e+06
225.113	6.32068	LCMS-neg	2-(2'-Trans-Pentenyl-5'-Hydroxy)-3-Methyl-2-Cyclopenten-1-One	3388	http://funmeta.oebiotech.com/network/3388			LMFA02020217							C1C(=O)C(C/C=C/CCO)=C(C)C1	GNZGMEFSZMZQOK-NSCUHMNNSA-N	Lipids and lipid-like molecules	Fatty Acyls	Fatty alcohols	Level 1	61.8	78.1	M+FA-H	C11H16O2	-1.89162		42072.6	39324.5	41832	32428.3	25247.7	25000.2	18765	21998.3	21067.8	61014.4	69904.9	61352.8	54105.3	46944	51678.6
239.129	9.4566	LCMS-neg	Cucujolide Iv	7777	http://funmeta.oebiotech.com/network/7777		97393	LMFA07040036		56936046					C1(O[C@H](C)CCCC=CCC=CC1)=O	FAMIQKMUIARKKU-GTHUGJSGSA-N	Phenylpropanoids and polyketides	Macrolides and analogues	Unclassified	Level 1	61.8	71.6	M+FA-H	C12H18O2	-0.906		42131.7	41301.1	41858.2	47227.6	47268.7	46517.7	47731	49492.8	46062.8	40073	46791.2	42466.1	44266	45004.6	42101.2
549.167	0.706683	LCMS-neg	Dextran	202834	http://funmeta.oebiotech.com/network/202834	HMDB0247628				4125253					OCC1OC(OCC2OC(OCC(O)C(O)C(O)C(O)C=O)C(O)C(O)C2O)C(O)C(O)C1O	FZWBNHMXJMCXLU-UHFFFAOYSA-N	Lipids and lipid-like molecules	Fatty Acyls	Fatty acyl glycosides	Level 1	61.7	87.9	M+FA-H	C18H32O16	0.323051		6.57907e+06	4.53574e+06	5.3463e+06	4.14487e+06	5.30375e+06	5.11682e+06	4.59819e+06	5.94775e+06	4.65411e+06	3.60182e+06	5.09983e+06	4.19714e+06	5.14568e+06	4.14593e+06	4.06345e+06
235.169	10.5741	LCMS-pos	Dehydrocurdione	59283	http://funmeta.oebiotech.com/network/59283	HMDB0035407				14191392	C16949			38230-32-9	CC1CC\C=C(C)/CC(=O)C(CC1=O)=C(C)C	ZYPUZCWWTYIGFV-WDZFZDKYSA-N	Lipids and lipid-like molecules	Prenol lipids	Sesquiterpenoids	Level 1	61.7	64.8	M+H	C15H22O2	-0.0303747		93518.1	98426.3	95780.1	72564.6	80440.9	95228.3	98394.8	92028.5	106786	101037	85006.8	106348	105575	85865.3	96977.3
595.166	4.18198	LCMS-pos	Safflor Yellow A	54471	http://funmeta.oebiotech.com/network/54471	HMDB0029537								85532-77-0	OCC1OC2C(OC3=C2C(=O)C(C(=O)\C=C\C2=CC=C(O)C=C2)=C(O)C3(O)C2OC(CO)C(O)C(O)C2O)C(O)C1O	YKDBQWHZEDSTAI-ZZXKWVIFSA-N	Phenylpropanoids and polyketides	Cinnamic acids and derivatives	Hydroxycinnamic acids and derivatives	Level 1	61.7	67.4	M+H, M+Na	C27H30O15	0.964816		372652	369493	371778	359040	419317	330155	371253	304686	398370	384572	386609	381359	327883	448425	390322
449.109	4.72923	LCMS-neg	Eriodictyol 3'-O-Glucoside	34540	http://funmeta.oebiotech.com/network/34540		52848	LMPK12140364		42607970					C1(O)=CC2OC(C3C=C(O[C@H]4[C@H](O)[C@H](O)[C@H](O)[C@@H](CO)O4)C(O)=CC=3)CC(=O)C=2C(O)=C1	KTDWFYOXQQWERW-SLOQVBGBSA-N	Phenylpropanoids and polyketides	Flavonoids	Flavonoid glycosides	Level 1	61.7	81	M-H, 2M-H	C21H22O11	0.336003		1.59056e+06	1.66761e+06	1.6211e+06	1.67076e+06	1.92923e+06	1.87234e+06	2.12456e+06	1.96966e+06	1.88271e+06	1.26706e+06	1.32535e+06	1.35227e+06	1.57478e+06	1.52701e+06	1.56757e+06
478.294	10.8111	LCMS-neg	PE(0:0/18:1(9Z))	21201	http://funmeta.oebiotech.com/network/21201	HMDB0011476	62264	LMGP02050040	76088	53480925					C(OP(OCCN)(O)=O)[C@]([H])(OC(=O)CCCCCCC/C=C\CCCCCCCC)CO	NOVZJYYJYIFXJC-MZMPXXGTSA-N	Lipids and lipid-like molecules	Glycerophospholipids	Glycerophosphoethanolamines	Level 1	61.6	84	M-H	C23H46NO7P	0.378882		41774.1	37109	38405	62329.4	65805.2	66524.8	52960.9	46364.6	64132.1	29251	33293.1	32243.1	28390.6	29418.5	33011.1
213.113	7.9855	LCMS-neg	Alpha-Carboxy-Delta-Decalactone	55673	http://funmeta.oebiotech.com/network/55673	HMDB0030985	87329		167948	131751112					CCCCCC1CCC(C(O)=O)C(=O)O1	UYZBRJHRPDMUHS-UHFFFAOYSA-N	Organoheterocyclic compounds	Lactones	Delta valerolactones	Level 1	61.6	88	M-H	C11H18O4	-1.78256		48799.2	49282.9	52094.6	90753.8	95839.8	89688.5	82260.7	95096.5	101476	70743.5	80712.3	71648	76928	78900.6	76660.5
461.167	4.2903	LCMS-neg	Icariside D1	256611	http://funmeta.oebiotech.com/network/256611	HMDB0303758				13893574					OCC1(O)COC(OCC2OC(OCCC3=CC=CC=C3)C(O)C(O)C2O)C1O	GZSQKOFXMZDKPV-UHFFFAOYSA-N	Organic oxygen compounds	Organooxygen compounds	Carbohydrates and carbohydrate conjugates	Level 1	61.5	45.8	M-H, M+FA-H	C19H28O10	0.333891		598677	625121	603733	499905	359395	519402	372589	751107	732917	838812	656836	728858	542994	491893	543290
555.26	8.97238	LCMS-neg	Physagulin A	64157	http://funmeta.oebiotech.com/network/64157	HMDB0041047	95480			101696941				146713-98-6	CC(C1CC(C)=C(C)C(=O)O1)C1=CC(OC(C)=O)C2(O)C3CC4OC44CC=CC(=O)C4(C)C3CCC12C	GPTVOZHQPZXWDW-UHFFFAOYSA-N	Lipids and lipid-like molecules	Steroids and steroid derivatives	Steroid lactones	Level 1	61.5	71.7	M+FA-H	C30H38O7	0.610054		105739	103920	108472	69503.8	89525.5	79536.1	104293	81796.8	80233	119071	113067	130352	134888	111543	106126
711.22	0.732617	LCMS-neg	Sesamose	62214	http://funmeta.oebiotech.com/network/62214	HMDB0038871				3320869	C08248				OCC1OC(OCC2OC(CO)(OC3OC(COC4OC(CO)C(O)C(O)C4O)C(O)C(O)C3O)C(O)C2O)C(O)C(O)C1O	VGKIRQHUZIZMIP-UHFFFAOYSA-N	Organic oxygen compounds	Organooxygen compounds	Carbohydrates and carbohydrate conjugates	Level 1	61.4	86.8	M+FA-H	C24H42O21	0.609746		314876	269520	283205	185831	348930	215440	300473	383087	335274	214503	309228	218598	218463	205630	219945
251.092	7.9855	LCMS-neg	2,3-Dihydro-6-Methoxy-2,2-Dimethyl-4h-1-Benzopyran-4-One	64499	http://funmeta.oebiotech.com/network/64499	HMDB0041410	95809		166521	12531626				13229-59-9	COC1=CC2=C(OC(C)(C)CC2=O)C=C1	ZCZUDOBLRMXOGV-UHFFFAOYSA-N	Organoheterocyclic compounds	Benzopyrans	1-benzopyrans	Level 1	61.4	72.2	M+FA-H	C12H14O3	-0.518118		18471	16033.7	17361.9	18455.6	19373.6	19195.4	18962.9	18994.2	21161.4	15515.5	16730.8	15096	18539.1	17496.3	17015.4
307.192	8.28782	LCMS-neg	16-A1-Phytop	3449	http://funmeta.oebiotech.com/network/3449			LMFA02030059		125181365					C(CCCCCCC[C@@H]1C(=O)C=C[C@@H]1/C=C/[C@@H](O)CC)(=O)O	OXXJZDJLYSMGIQ-IQDGFBTQSA-N	Lipids and lipid-like molecules	Fatty Acyls	Eicosanoids	Level 1	61.4	85.5	M-H	C18H28O4	0.150563		77881.1	78232.7	79923.9	77363.1	59256.8	65917.3	56024.4	60674	58265.4	106644	111294	94553.4	86212.5	85813.1	88281.8
272.258	8.54555	LCMS-pos	Delmopinol	205650	http://funmeta.oebiotech.com/network/205650	HMDB0250973				57337					CCCC(CCC)CCCC1COCCN1CCO	QSFOWAYMMZCQNF-UHFFFAOYSA-N	Organoheterocyclic compounds	Oxazinanes	Morpholines	Level 1	61.4	84.3	M+H	C16H33NO2	-0.132508		97189	95330.9	96847.2	139109	138560	135641	127189	137580	165999	109953	105812	104589	94819.7	116444	105013
527.159	1.03218	LCMS-pos	1-Kestose	267080	http://funmeta.oebiotech.com/network/267080	HMDB0011729	44694			160469	C03661			470-69-9	C(C1C(C(C(C(O1)OC2(C(C(C(O2)CO)O)O)COC3(C(C(C(O3)CO)O)O)CO)O)O)O)O	VAWYEUIPHLMNNF-CMCDSJAFSA-N	Organic oxygen compounds	Organooxygen compounds	Carbohydrates and carbohydrate conjugates	Level 1	61.3	92.7	M+NH4, M+Na	C18H32O16	0.702425		5.9413e+06	6.39563e+06	6.13672e+06	7.10655e+06	6.90538e+06	7.15347e+06	6.78084e+06	9.57958e+06	8.76167e+06	5.31281e+06	5.56982e+06	4.44722e+06	5.09093e+06	4.42686e+06	4.94427e+06
301.072	5.44	LCMS-pos	5,7,2',5'-Tetrahydroxy-6-Methoxyflavanone	34768	http://funmeta.oebiotech.com/network/34768		53077	LMPK12140600		14135321					C1(O)=CC2OC(C3C(O)=CC=C(O)C=3)CC(=O)C=2C(O)=C1OC	OKLFAIHKOAWGQC-UHFFFAOYSA-N	Phenylpropanoids and polyketides	Flavonoids	O-methylated flavonoids	Level 1	61.3	94.1	M+H-H2O	C16H14O7	3.85225		685957	721605	702643	695277	752346	677086	744418	654186	713846	647079	671245	688653	746552	690937	757379
299.056	6.92492	LCMS-neg	Scutellarein 4'-Methyl Ether	31251	http://funmeta.oebiotech.com/network/31251		49587	LMPK12111162		11174076					C1(O)=CC2OC(C3C=CC(OC)=CC=3)=CC(=O)C=2C(O)=C1O	XVMMEYCPXZYLAI-UHFFFAOYSA-N	Phenylpropanoids and polyketides	Flavonoids	O-methylated flavonoids	Level 1	61.3	95.1	M-H, 2M-H, M+FA-H	C16H12O6	-0.275534		5.39317e+06	5.24994e+06	5.31786e+06	2.06684e+06	2.83426e+06	3.23812e+06	2.58626e+06	2.322e+06	1.77722e+06	3.80004e+06	4.01844e+06	6.1205e+06	4.95053e+06	4.69077e+06	4.4304e+06
339.072	3.7911	LCMS-neg	Daphnetin Glucoside	256630	http://funmeta.oebiotech.com/network/256630	HMDB0303778				73981557					OCC1OC(OC2=C3OC(=O)C=CC3=CC=C2O)C(O)C(O)C1O	MMPBHSBVPREJQC-UHFFFAOYSA-N	Phenylpropanoids and polyketides	Coumarins and derivatives	Coumarin glycosides	Level 1	61.2	92.2	M-H	C15H16O9	-0.102228		235820	219382	226191	206270	207492	210111	315031	218536	201939	224538	263790	220432	218865	227110	265184
357.062	7.08125	LCMS-neg	Succinyldisalicylic Acid	205794	http://funmeta.oebiotech.com/network/205794	HMDB0251143									OC(=O)C1=CC=CC=C1OC(=O)CCC(=O)OC1=CC=CC=C1C(O)=O	PREOBXYMXLETCA-UHFFFAOYSA-N	Organic acids and derivatives	Carboxylic acids and derivatives	Tetracarboxylic acids and derivatives	Level 1	61.2	85.9	M-H	C18H14O8	0.315853		96891.8	95940.2	100534	171519	173325	155878	166071	165762	193030	134714	140145	130555	136036	138809	126202
293.176	9.01505	LCMS-neg	Tanacetol A	59575	http://funmeta.oebiotech.com/network/59575	HMDB0035722				131751854				86778-06-5	CC(=O)O\C1=C(C)\CCC(CC(=O)C(=C)CC1)C(C)(C)O	IULUGGNZUILXOI-FOWTUZBSSA-N	Lipids and lipid-like molecules	Prenol lipids	Sesquiterpenoids	Level 1	61.1	87.8	M-H	C17H26O4	0.430981		26700.8	29655.5	27006.8	23048	20956.9	40812.9	25784.3	29732.2	39994.2	48949.5	19641.4	14517.2	16840.1	19009.6	16787.6
504.309	10.3918	LCMS-neg	PC(17:2(9Z,12Z)/0:0)	210037	http://funmeta.oebiotech.com/network/210037	HMDB0256157									CCCCC=CCC=CCCCCCCCC(=O)OCC(O)COP([O-])(=O)OCC[N+](C)(C)C	GYPQKMKDLBCBMB-UHFFFAOYSA-N	Lipids and lipid-like molecules	Glycerophospholipids	Glycerophosphocholines	Level 1	61	93.2	M-H	C25H48NO7P	-1.35933		38364.6	41098.3	42106.1	40180.7	35322	35761	31611.9	34159.3	40110	35804.5	43161.7	45728	59434.2	54025.8	48319.7
177.055	4.50882	LCMS-pos	Repandiol	62868	http://funmeta.oebiotech.com/network/62868	HMDB0039606	94164		166496	127295				147921-90-2	OCC1OC1C#CC#CC1OC1CO	BQWDCZPSFPXRCB-UHFFFAOYSA-N	Organoheterocyclic compounds	Epoxides	Unclassified	Level 1	61	95.1	M+H-H2O	C10H10O4	0.178545		112824	115836	114484	103758	118629	111025	103284	112806	119371	114872	115869	106439	125095	138308	141247
323.259	11.2726	LCMS-neg	11r-Hede	3603	http://funmeta.oebiotech.com/network/3603		36083	LMFA03000005		16061090					OC(=O)CCCCCCCCC[C@@H](O)/C=C/C=C\CCCCC	HDMIRVFIVOGVIC-VOYJXKAKSA-N	Lipids and lipid-like molecules	Fatty Acyls	Eicosanoids	Level 1	60.9	54.8	M-H	C20H36O3	-0.0645477		6045.9	7682.17	7331.58	5738.15	3283	5107.85	5013.79	4537.53	5373.24	9809.56	9400.36	9897.89	9960.59	10105.8	8875.48
463.087	4.7644	LCMS-pos	Kaempferol 3-Glucuronide	54448	http://funmeta.oebiotech.com/network/54448	HMDB0029500				14185731				22688-78-4	OC1C(O)C(OC2=C(OC3=CC(O)=CC(O)=C3C2=O)C2=CC=C(O)C=C2)OC(C1O)C(O)=O	FNTJVYCFNVUBOL-UHFFFAOYSA-N	Phenylpropanoids and polyketides	Flavonoids	Flavonoid glycosides	Level 1	60.9	98.6	M+H, M+Na	C21H18O12	0.0629828		6.10585e+06	5.83284e+06	5.97024e+06	5.66975e+06	6.99017e+06	5.66753e+06	6.06017e+06	5.32243e+06	6.37039e+06	5.5128e+06	5.65643e+06	6.31961e+06	6.59237e+06	6.42721e+06	6.76439e+06
431.098	5.02773	LCMS-neg	7,3',4',5'-Tetrahydroxyflavone 7-Rhamnoside	30142	http://funmeta.oebiotech.com/network/30142			LMPK12110049		44257578					C1(O[C@H]2[C@H](O)[C@H](O)[C@@H](O)[C@H](C)O2)=CC2OC(C3C=C(O)C(O)=C(O)C=3)=CC(=O)C=2C=C1	HERGIJJZSPGDKP-ZOOKWPDTSA-N	Phenylpropanoids and polyketides	Flavonoids	Flavonoid glycosides	Level 1	60.9	88.8	M-H	C21H20O10	-0.28997		1.09322e+06	1.02977e+06	1.03537e+06	1.37687e+06	1.09118e+06	1.19755e+06	1.28586e+06	1.24169e+06	1.31219e+06	827074	1.0436e+06	791770	775783	1.0124e+06	989485
146.06	5.32565	LCMS-pos	2-Methyl-2h-1,3-Benzoxazin-4(3h)-One	204531	http://funmeta.oebiotech.com/network/204531	HMDB0249616				30199					CC1NC(=O)C2=CC=CC=C2O1	MOFJSTXFUSYCDO-UHFFFAOYSA-N	Organoheterocyclic compounds	Benzoxazines	Unclassified	Level 1	60.9	89.9	M+H-H2O	C9H9NO2	0.194747		56908.2	58584.5	57535.1	27742.5	22773.4	28475.3	19633.3	25361.3	30294.2	102995	77662.3	107392	65094.2	71394.6	65215.8
551.183	0.744083	LCMS-neg	Syrups, Hydrolyzed Starch, Hydrogenated	212131	http://funmeta.oebiotech.com/network/212131	HMDB0258656				3625615					OCC(O)C(O)C(OC1OC(CO)C(OC2OC(CO)C(O)C(O)C2O)C(O)C1O)C(O)CO	XJCCHWKNFMUJFE-UHFFFAOYSA-N	Organic oxygen compounds	Organooxygen compounds	Carbohydrates and carbohydrate conjugates	Level 1	60.8	88.1	M+FA-H	C18H34O16	0.371793		2.41323e+06	1.79599e+06	2.04608e+06	2.40985e+06	2.34595e+06	2.50191e+06	2.66357e+06	2.96626e+06	2.4279e+06	1.34071e+06	1.48553e+06	1.15963e+06	1.73745e+06	1.49165e+06	1.57937e+06
325.202	10.0257	LCMS-neg	Raspailyne B1	10510	http://funmeta.oebiotech.com/network/10510			LMGL01030011		21591334					OC[C@]([H])(O)CO/C=C\C#C/C=C\CCCCCCCC	BPDWNJUQPWBHGB-MQTLYGHRSA-N	Lipids and lipid-like molecules	Glycerolipids	Glycerol vinyl ethers	Level 1	60.8	48	M+FA-H	C17H28O3	0.0946406		23893.2	26556.6	25306.7	11766.1	10748.5	13868.7	9487.25	9830.62	14579	46720.6	46236.6	30224.2	26631.4	28709.4	33479.9
457.368	11.8069	LCMS-pos	Perviridisinol B	44622	http://funmeta.oebiotech.com/network/44622			LMST01100049		71658235					C1C[C@@]23C[C@]42CC[C@H](O)C(C)(C)[C@]4([H])CC[C@@]3([H])[C@]2(C)CC[C@]([H])([C@@]3([H])[C@H](O)[C@@H](/C=C(\C)/C)OC3)[C@@]12C	XCEVATPMSVPKCQ-XFQKVXLTSA-N	Lipids and lipid-like molecules	Prenol lipids	Triterpenoids	Level 1	60.8	88.5	M+H, M+Na	C30H48O3	0.231089		214517	193813	205920	214582	175862	252448	240283	279744	284263	140399	217317	166891	142629	215457	227350
159.092	3.66642	LCMS-pos	4-Methylaminorex	201839	http://funmeta.oebiotech.com/network/201839	HMDB0246502									CC1N=C(N)OC1C1=CC=CC=C1	LJQBMYDFWFGESC-UHFFFAOYSA-N	Benzenoids	Benzene and substituted derivatives	Unclassified	Level 1	60.8	92.2	M+H-H2O	C10H12N2O	0.174211		361019	367371	363592	314216	396855	434221	333684	304867	388821	414936	344086	394549	354787	373390	349476
496.34	10.7413	LCMS-pos	PC(O-14:0/2:0)	19521	http://funmeta.oebiotech.com/network/19521		40048	LMGP01020019	78101	10553288					[C@](COP(=O)([O-])OCC[N+](C)(C)C)([H])(OC(C)=O)COCCCCCCCCCCCCCC	HEALIQQDEGDSLS-XMMPIXPASA-N	Lipids and lipid-like molecules	Glycerophospholipids	Glycerophosphocholines	Level 1	60.7	73.7	M+H, M+K, M+Na	C24H50NO7P	-0.042663		6.2019e+07	6.24853e+07	6.20871e+07	8.1545e+07	7.01936e+07	7.36545e+07	7.10149e+07	7.54777e+07	8.1783e+07	3.74755e+07	5.56567e+07	4.27306e+07	6.28549e+07	5.25259e+07	5.32954e+07
331.154	4.69865	LCMS-pos	Gibberellin A81	61529	http://funmeta.oebiotech.com/network/61529	HMDB0038080				101945519				103462-00-6	[H][C@@]12CC[C@]3(O)C[C@]1(CC3=C)[C@@H](C(O)=O)[C@]1([H])[C@@]3(C)C[C@H](O)C[C@@]21OC3=O	BKBYHSYZKIAJDA-QITPSVHSSA-N	Lipids and lipid-like molecules	Prenol lipids	Diterpenoids	Level 1	60.7	94	M+H-H2O	C19H24O6	0.0101626		222607	217245	221052	246434	207986	225786	240959	236559	293055	201102	179723	179483	210050	209321	261889
447.092	5.05253	LCMS-pos	(2s)-5,7,3',4'-Tetrahydroxyflavanone 7-Glucuronide	34548	http://funmeta.oebiotech.com/network/34548			LMPK12140372	65859	10412099					C1(O[C@H]2[C@H](O)[C@@H](O)[C@H](O)[C@@H](C(=O)O)O2)C=C(O)C2C(=O)C[C@@H](C3C=CC(O)=C(O)C=3)OC=2C=1	YSORAXGDTRAEMV-CGXGPNJMSA-N	Phenylpropanoids and polyketides	Flavonoids	Flavonoid glycosides	Level 1	60.7	96.9	M+H-H2O	C21H20O12	-0.03718		4.20939e+06	4.1256e+06	4.16121e+06	3.6937e+06	4.32504e+06	3.33381e+06	3.80515e+06	2.95955e+06	4.27414e+06	3.87802e+06	4.16689e+06	4.39564e+06	4.2557e+06	4.83855e+06	4.57689e+06
393.177	4.09707	LCMS-neg	(1s,2s,4r)-P-Menth-8-Ene-1,2,10-Triol 2-Glucoside	62745	http://funmeta.oebiotech.com/network/62745	HMDB0039469	94041		168265	73809752				378254-11-6	CC1(O)CCC(CC1OC1OC(CO)C(O)C(O)C1O)C(=C)CO	DDQFHDNWZKJNLC-UHFFFAOYSA-N	Lipids and lipid-like molecules	Prenol lipids	Terpene glycosides	Level 1	60.6	85.6	M+FA-H	C16H28O8	0.431664		344435	349013	350600	328884	329484	318753	315785	350553	323712	355871	343481	359769	355460	332744	349868
671.486	13.6619	LCMS-pos	Uvaricin	28150	http://funmeta.oebiotech.com/network/28150			LMPK03000013							C1C(C2OC(C(O)CCCCCCCCCCCCC3C(=O)O[C@@H](C)C=3)CC2)OC(C(OC(C)=O)CCCCCCCCCC)C1	JQOYPOSGHDJFLI-NRKBUBGYSA-N	Lipids and lipid-like molecules	Fatty Acyls	Fatty alcohols	Level 1	60.5	62.8	M+Na	C39H68O7	0.0803961		208134	169056	187818	43017.7	21497.2	9503.33	17621.2	28892.5	34113.6	326680	358488	363909	242264	308627	354581
343.082	8.41745	LCMS-neg	Agestricin A	33838	http://funmeta.oebiotech.com/network/33838		52151	LMPK12120348		42607631					C1(OC)=C(O)C(OC)=C(C(=O)/C=C/C2C=CC3OCOC=3C=2)C(O)=C1	RAPHKYZKLYRNAR-HWKANZROSA-N	Phenylpropanoids and polyketides	Linear 1,3-diarylpropanoids	Chalcones and dihydrochalcones	Level 1	60.5	94.6	M-H, 2M-H	C18H16O7	-0.112621		1.08665e+06	1.03349e+06	1.06955e+06	860118	891211	1.03543e+06	1.10592e+06	1.06952e+06	919894	972707	1.03748e+06	965928	1.12268e+06	1.14734e+06	935842
331.224	12.0251	LCMS-pos	Obtusilactone A	55662	http://funmeta.oebiotech.com/network/55662	HMDB0030960	87317			10448019				56522-15-7	CCCCCCCCCCCCC\C=C1\C(O)C(=C)OC1=O	FCLYKYQBTSMTJB-ICFOKQHNSA-N	Organoheterocyclic compounds	Tetrahydrofurans	Unclassified	Level 1	60.4	51.3	M+H, M+Na	C19H32O3	-0.117291		168520	166856	167657	69289.2	49642.4	50348.8	83203.3	83523.4	63001	237310	245268	202807	417991	344427	211724
283.061	6.40832	LCMS-neg	4',6-Dihydroxy-3'-Methoxyaurone	534750	http://funmeta.oebiotech.com/network/534750		985522			16376440					COC1=C(C=CC(=C1)C=C2C(=O)C3=C(O2)C=C(C=C3)O)O	HPSPCMSCDNHZJM-CHHVJCJISA-N	Phenylpropanoids and polyketides	Aurone flavonoids	Unclassified	Level 1	60.4	96.2	M-H	C16H12O5	-0.414386		1.99964e+07	1.95297e+07	1.95622e+07	2.09465e+07	2.10312e+07	2.12676e+07	2.13635e+07	2.15542e+07	2.29462e+07	1.7776e+07	1.90217e+07	1.67216e+07	1.78171e+07	1.91876e+07	1.87924e+07
249.149	7.94098	LCMS-pos	2alpha-Hydroxyalantolactone	55629	http://funmeta.oebiotech.com/network/55629	HMDB0030910	87278			4039117				68776-45-4	CC1CC(O)CC2(C)CC3OC(=O)C(=C)C3C=C12	FZSKLHDEGWSLTB-UHFFFAOYSA-N	Lipids and lipid-like molecules	Prenol lipids	Terpene lactones	Level 1	60.4	79.2	M+H	C15H20O3	-0.0517184		627682	606667	614464	467838	585382	577414	705170	577334	589716	669301	555785	632940	760313	655967	600692
381.265	10.869	LCMS-neg	Oscr#27	10338	http://funmeta.oebiotech.com/network/10338			LMFA13040073	79149	86289787					O[C@@H]1C[C@@H](O)[C@H](C)O[C@H]1OCCCCCCCCCCCCC/C=C/C(=O)O	BEKLYIAFACFFDO-UPBMBJRSSA-N	Lipids and lipid-like molecules	Fatty Acyls	Fatty acids and conjugates	Level 1	60.3	80.1	M-H2O-H	C22H40O6	0.122478		117591	123142	128497	22456.8	24132.7	30109.3	26085.6	35674.7	30827.4	242068	220856	224208	194068	226471	220280
280.263	11.8663	LCMS-pos	9,12,15-Octadecatrienal	6567	http://funmeta.oebiotech.com/network/6567		75376	LMFA06000102		5283384					C(/C/C=C/C/C=C/CC)=C\CCCCCCCC([H])=O	TUCMDDWTBVMRTP-IUQGRGSQSA-N	Lipids and lipid-like molecules	Fatty Acyls	Fatty aldehydes	Level 1	60.3	87.8	M+H, M+NH4, M+H-H2O	C18H30O	-0.357602		2.91907e+07	2.69819e+07	2.78424e+07	3.45642e+07	2.96123e+07	3.10369e+07	2.72221e+07	3.62064e+07	3.26955e+07	3.03368e+07	3.36886e+07	2.88099e+07	3.05115e+07	3.4972e+07	2.31493e+07
372.287	12.7875	LCMS-pos	Anandamide (20:3, n-3)	9017	http://funmeta.oebiotech.com/network/9017		36740	LMFA08040005		5283447					C(C/C=C\C/C=C\C/C=C\CC)CCCCCCCC(=O)NCCO	IGERBKTWMBMXMC-PDBXOOCHSA-N	Organic nitrogen compounds	Organonitrogen compounds	Amines	Level 1	60.2	47.4	M+H, M+Na	C22H39NO2	0.0475966		1.52851e+06	1.5332e+06	1.52195e+06	1.88622e+06	1.74354e+06	1.43213e+06	1.45719e+06	1.46051e+06	1.25888e+06	1.40436e+06	1.42274e+06	1.60231e+06	1.33291e+06	1.39488e+06	1.45106e+06
263.129	7.06872	LCMS-neg	Tavulin	60448	http://funmeta.oebiotech.com/network/60448	HMDB0036773	91793		174480	14466150				71030-09-6	C\C1=C/C(O)C2C(OC(=O)C2=C)\C=C(C)\C(O)CC1	YMNZWKHEJQGPIA-CDJQDVQCSA-N	Lipids and lipid-like molecules	Prenol lipids	Terpene lactones	Level 1	60.2	93.4	M-H	C15H20O4	-0.0373405		353350	350326	356725	267614	324113	298193	393414	306897	359892	371917	378779	376912	400579	341853	329951
110.072	0.639617	LCMS-pos	2,3-Diaminopyridine	299857	http://funmeta.oebiotech.com/network/299857		324989			9956					C1=CC(=C(N=C1)N)N	ZZYXNRREDYWPLN-UHFFFAOYSA-N	Organoheterocyclic compounds	Pyridines and derivatives	Aminopyridines and derivatives	Level 1	60.1	81.2	M+H	C5H7N3	2.84104		64603.4	61816.9	62665.3	62469.3	51668	78202.4	65956.2	49657	60107.2	71087.4	64705.2	73785.2	54100.9	55347.1	58630.3
279.232	11.9868	LCMS-pos	Octadeca-9,12-Dieneperoxoic Acid	202829	http://funmeta.oebiotech.com/network/202829	HMDB0247622				53775225					CCCCCC=CCC=CCCCCCCCC(=O)OO	DRKSTAFYCRUMEE-UHFFFAOYSA-N	Organic acids and derivatives	Carboxylic acids and derivatives	Peroxycarboxylic acids and derivatives	Level 1	60	53.4	M+H-H2O	C18H32O3	0.707862		83901.8	71700.8	76768.8	75015.6	48227.5	50157.1	40176.4	55101.1	57828.8	104432	114312	79131.5	105136	96129.4	72960.8
685.463	12.3898	LCMS-pos	DG(16:0/20:5(7Z,9Z,11E,13E,17Z)-3OH(5,6,15)/0:0)	248638	http://funmeta.oebiotech.com/network/248638	HMDB0295539									CCCCCCCCCCCCCCCC(=O)OC[C@H](CO)OC(=O)CCC[C@@H](O)[C@H](O)\C=C/C=C\C=C\C=C\[C@@H](O)C\C=C/CC	FPGPFWOXNIKEAB-ZSJLOXJFSA-N	Unclassified	Unclassified	Unclassified	Level 1	60	96.7	M+Na	C39H66O8	-2.56175		560592	678928	609970	480066	420783	388193	438058	403735	268535	781776	1.02997e+06	1.0082e+06	663699	966991	988763
261.112	6.51168	LCMS-pos	Canin	204504	http://funmeta.oebiotech.com/network/204504	HMDB0249584				168225					CC12OC1C1OC11C2C2OC(=O)C(=C)C2CCC1(C)O	KXLUWEYBZBGJRZ-UHFFFAOYSA-N	Lipids and lipid-like molecules	Prenol lipids	Terpene lactones	Level 1	60	47.5	M+H-H2O	C15H18O5	-0.097384		517699	520630	516494	406185	545580	506981	578104	563922	513022	477811	579431	525286	512723	474389	442018
213.149	7.4369	LCMS-neg	12-Hydroxy-3z-Dodecenoic Acid	1745	http://funmeta.oebiotech.com/network/1745		74548	LMFA01050170		5312747					C(C/C=C\CCCCCCCCO)(=O)O	RRJILZUCEDMMNU-VURMDHGXSA-N	Organic acids and derivatives	Hydroxy acids and derivatives	Medium-chain hydroxy acids and derivatives	Level 1	60	45.9	M-H	C12H22O3	-1.76486		4856.57	5493.58	4988.61	6911.01	7201.6	6032.16	8051.93	7940.48	6875.61	2386.76	3129.28	2085.69	3171.61	3204.63	4235.53
327.218	9.9942	LCMS-neg	12-Hydroxy-8e,10e-Heptadecadienoic Acid	1769	http://funmeta.oebiotech.com/network/1769		74572	LMFA01050194		5312764					C(CCCCCC/C=C/C=C/C(O)CCCCC)(=O)O	INVCGLRLLKLTGP-SIGMCMEVSA-N	Lipids and lipid-like molecules	Fatty Acyls	Fatty acids and conjugates	Level 1	60	57.1	M+FA-H	C17H30O3	0.404155		41689.2	39144	41327	36409.9	27674.5	33174.2	26898.5	35313.6	38675.7	53362.2	50322	45434.1	50102.9	52502.6	51487.5
274.092	1.07325	LCMS-pos	2-Deoxy-2,3-Dehydro-N-Acetyl-Neuraminic Acid	201084	http://funmeta.oebiotech.com/network/201084	HMDB0245680				1553					CC(=O)NC1C(O)C=C(OC1C(O)C(O)CO)C(O)=O	JINJZWSZQKHCIP-UHFFFAOYSA-N	Organic acids and derivatives	Carboxylic acids and derivatives	Carboxylic acid derivatives	Level 1	59.9	92.2	M+H-H2O	C11H17NO8	-0.219935		188167	213135	202498	418323	337239	254197	287237	319380	436685	152875	126731	101737	78044.9	80609.9	80380.1
449.109	5.09488	LCMS-neg	Steppogenin 4'-O-Beta-D-Glucoside	34633	http://funmeta.oebiotech.com/network/34633			LMPK12140460		100984935					C1(O)C=C(O)C2C(=O)CC(C3C=CC(O[C@H]4[C@H](O)[C@@H](O)[C@H](O)[C@@H](CO)O4)=CC=3O)OC=2C=1	KQOMSODFXPHFOP-RGHIGTIISA-N	Phenylpropanoids and polyketides	Flavonoids	Flavonoid glycosides	Level 1	59.9	82.5	M-H	C21H22O11	0.50383		113258	114970	117350	78704	156698	144113	176703	138660	96387.1	62504.3	82103.9	85916.6	147628	95551	100851
191.143	6.30918	LCMS-pos	2,2,6,7-Tetramethylbicyclo[4.3.0]Nona-1(9),4-Diene-7,8-Diol	60364	http://funmeta.oebiotech.com/network/60364	HMDB0036686	91723			131752035				99901-24-3	C[C@]1(O)[C@H](O)C=C2[C@@]1(C)C=CCC2(C)C	SKBCVUCDJRKPAH-RTXFEEFZSA-N	Organic oxygen compounds	Organooxygen compounds	Alcohols and polyols	Level 1	59.9	70.1	M+H-H2O, M+H	C13H20O2	0.0997728		212940	222341	217335	260616	242558	242733	251118	237124	258961	220684	225031	210675	193089	210570	198142
237.185	8.59315	LCMS-pos	2-Hydroxyacorenone	55635	http://funmeta.oebiotech.com/network/55635	HMDB0030916			138759	85213626				185154-94-3	CC(C)C1C(O)CC(C)C11CC=C(C)C(=O)C1	ADNFCKCPNFGLCH-UHFFFAOYSA-N	Organic oxygen compounds	Organooxygen compounds	Carbonyl compounds	Level 1	59.9	72.3	M+H	C15H24O2	0.135825		83696.5	89372.7	87233.9	73717.6	82354.6	79599.5	90298.4	81245.8	80387	93615.4	95206.1	93890.3	92649	80856.6	83404.2
477.139	5.6337	LCMS-pos	Naringenin 7-O-Beta-D-Glucoside 6''-Acetate	34438	http://funmeta.oebiotech.com/network/34438			LMPK12140257		42607920					C1(O[C@H]2[C@H](O)[C@@H](O)[C@H](O)[C@@H](COC(C)=O)O2)C=C(O)C2C(=O)C[C@@H](C3C=CC(O)=CC=3)OC=2C=1	WOWQBWNVGFBXQH-FPKZUJDXSA-N	Phenylpropanoids and polyketides	Flavonoids	Flavonoid glycosides	Level 1	59.8	73.7	M+H	C23H24O11	0.360572		337082	324380	329551	232862	305673	237744	315784	229202	260919	354538	292144	383440	410156	384355	405076
311.223	9.9233	LCMS-neg	10s,11s-Epoxy-9s-Hydroxy-12z-Octadecenoic Acid	2970	http://funmeta.oebiotech.com/network/2970		74942	LMFA02000010		16061049					C(CCCCCCC[C@H](O)[C@@H]1O[C@H]1/C=C\CCCCC)(=O)O	NFFSPFJIYOTZQX-ZSNSXZSMSA-N	Organic acids and derivatives	Hydroxy acids and derivatives	Medium-chain hydroxy acids and derivatives	Level 1	59.8	46.4	M-H	C18H32O4	0.278703		153227	166475	162876	177831	144193	157009	139638	154957	155167	202202	173170	177580	159269	172262	174642
243.062	1.07338	LCMS-neg	L-Beta-Aspartyl-L-Glutamic Acid	51182	http://funmeta.oebiotech.com/network/51182	HMDB0011164	62013			25207301					NC(CC(=O)NC(CCC(O)=O)C(O)=O)C(O)=O	DBMVITQDGVMXEY-UHFFFAOYSA-N	Organic acids and derivatives	Peptidomimetics	Hybrid peptides	Level 1	59.7	47.7	M-H2O-H, M-H	C9H14N2O7	-0.963656		74968.2	56951.8	64569.8	99003.3	86650.1	121446	67214.9	67488.4	89558.2	58453.6	71841.8	51741.3	63249.9	64452.3	57816.9
473.109	5.31323	LCMS-neg	Apigenin 7-(6''-Ethylglucuronide)	30441	http://funmeta.oebiotech.com/network/30441			LMPK12110348		14309759					C1(O[C@H]2[C@H](O)[C@@H](O)[C@H](O)[C@@H](C(=O)OCC)O2)=CC2OC(C3C=CC(O)=CC=3)=CC(=O)C=2C(O)=C1	ZPLSXLOSDYMYJW-KHYDEXNFSA-N	Phenylpropanoids and polyketides	Flavonoids	Flavonoid glycosides	Level 1	59.7	90	M-H	C23H22O11	-0.126853		4.6355e+06	4.48321e+06	4.45311e+06	5.28403e+06	5.32046e+06	5.37135e+06	5.81817e+06	5.37358e+06	5.11049e+06	3.62268e+06	4.34188e+06	3.42707e+06	3.44791e+06	4.14531e+06	4.15947e+06
325.202	7.3814	LCMS-neg	Delta10-13-Phytof	3465	http://funmeta.oebiotech.com/network/3465			LMFA02040001		126457311					C(CCCCCCCC(O)/C=C/C(C1CC(O)C(CC)O1)O)(=O)O	LWIIWULNZCFOCA-ZHACJKMWSA-N	Lipids and lipid-like molecules	Fatty Acyls	Fatty acids and conjugates	Level 1	59.7	82.2	M-H2O-H	C18H32O6	-0.027453		78102	79620.1	83091.2	33070	21857.8	31108	24030.4	33873.3	33631.4	172949	134398	125372	110190	121644	105493
190.05	3.87898	LCMS-pos	6-Hydroxy-5-Methoxy-1h-Indole-2-Carboxylic Acid	201113	http://funmeta.oebiotech.com/network/201113	HMDB0245714	462809			122311					COC1=C(O)C=C2NC(=CC2=C1)C(O)=O	OOOLUJRYYOCWMC-UHFFFAOYSA-N	Organoheterocyclic compounds	Indoles and derivatives	Indolecarboxylic acids and derivatives	Level 1	59.6	66.2	M+H-H2O	C10H9NO4	0.397284		33789.7	35500	34585.5	32863.2	40693.3	44247.7	34422.1	26501.6	27939.4	35104	14816	32800.6	56009.6	40238.3	22936
441.373	11.6877	LCMS-pos	Isocyclokirilodiol	44618	http://funmeta.oebiotech.com/network/44618			LMST01100045		10837598					C1C[C@H](O)C(C)(C)[C@]2([H])CC[C@@]3([H])[C@]4(C)CC[C@]([H])([C@H](C)[C@@H]5OC(C)(C)[C@@H](O)C5)[C@@]4(C)CC[C@@]43C[C@]124	MCQQYOJCESNCDO-HDVFQIRZSA-N	Lipids and lipid-like molecules	Prenol lipids	Terpene glycosides	Level 1	59.5	51.6	M+H-H2O	C30H50O3	0.0266766		190983	199897	195439	210509	162035	219250	205437	229901	218686	154273	208227	189332	168748	184931	227556
529.135	5.35153	LCMS-neg	4-O-Caffeoyl-3-O-Feruloylquinic Acid	57270	http://funmeta.oebiotech.com/network/57270	HMDB0033008	88900			131751357				96990-65-7	COC1=C(O)C=CC(\C=C/C(=O)OC2CC(O)(CC(O)C2OC(=O)\C=C/C2=CC(O)=C(O)C=C2)C(O)=O)=C1	SDMADMBVKYOYQN-QWUBYWPLSA-N	Organic oxygen compounds	Organooxygen compounds	Alcohols and polyols	Level 1	59.5	82.8	M-H, M+FA-H	C26H26O12	0.142359		1.21264e+06	1.16674e+06	1.19947e+06	1.09072e+06	1.05052e+06	1.21063e+06	1.07934e+06	1.16494e+06	1.10766e+06	1.18638e+06	1.12325e+06	1.11183e+06	1.24969e+06	1.34339e+06	1.21871e+06
105.07	7.69325	LCMS-pos	Styrene	58303	http://funmeta.oebiotech.com/network/58303	HMDB0034240	66571		27452	7501	C19506			100-42-5	C=CC1=CC=CC=C1	PPBRXRYQALVLMV-UHFFFAOYSA-N	Benzenoids	Benzene and substituted derivatives	Styrenes	Level 1	59.5	86.4	M+H	C8H8	3.0526		26729.2	28854.9	27494.5	21735.3	25800.1	24868.6	31368.6	29737.2	28755.2	28194.6	27772.4	27436.6	30671.2	28168.3	27581.3
463.292	11.5021	LCMS-neg	Palmitoyl Glucuronide	50899	http://funmeta.oebiotech.com/network/50899	HMDB0010331	61652			161223	C03033	han00040	Pentose and glucuronate interconversions		CCCCCCCCCCCCCCCCO[C@@H]1O[C@@H]([C@@H](O)[C@H](O)[C@H]1O)C(O)=O	QFUQXEVPTHAOHS-SXFAUFNYSA-N	Lipids and lipid-like molecules	Fatty Acyls	Fatty acyl glycosides	Level 1	59.4	65.3	M+FA-H	C22H42O7	0.716061		94334	97034.2	96137.1	101484	78812.1	88950.3	96246.3	128189	92812.1	139956	97332.4	96077.3	91973	87347.9	60697.7
252.108	0.702667	LCMS-pos	N-(1-Deoxy-1-Fructosyl)Alanine	62027	http://funmeta.oebiotech.com/network/62027	HMDB0038662				101039147				16124-24-6	C[C@H](NCC1(O)O[C@H](CO)[C@@H](O)[C@@H]1O)C(O)=O	BDMCSTCUMFCYDF-MBGOVIFWSA-N	Organic oxygen compounds	Organooxygen compounds	Carbohydrates and carbohydrate conjugates	Level 1	59.3	80.6	M+H-H2O, M+H	C9H17NO7	-0.144079		306710	236392	271470	853730	665928	419144	713447	866069	633755	17859.6	23638.1	11470	51044.2	16153.8	10013.2
469.17	6.36638	LCMS-neg	8-Acetylneosolaniol	202648	http://funmeta.oebiotech.com/network/202648	HMDB0247414									CC(=O)OCC12CC(OC(C)=O)C(C)=CC1OC1C(O)C(OC(C)=O)C2(C)C11CO1	BIQPSTSCCIEMEI-UHFFFAOYSA-N	Lipids and lipid-like molecules	Prenol lipids	Sesquiterpenoids	Level 1	59.3	86.7	M+FA-H	C21H28O9	-4.54011		46848.4	47770.7	46348.9	59286.9	55446.7	50764.6	46344.4	42745.3	48165.4	37230.7	36994.2	39761.9	35557.4	30857.6	42467.8
401.073	4.0017	LCMS-neg	Caffeic Acid 4-O-Glucuronide	64766	http://funmeta.oebiotech.com/network/64766	HMDB0041707	96065			25171780					O[C@H]1[C@H](OC2=C(O)C=C(\C=C\C(O)=O)C=C2)O[C@@H]([C@@H](O)[C@@H]1O)C(O)=O	LTGOIJNQWZWJRF-ZYZFHZPYSA-N	Organic oxygen compounds	Organooxygen compounds	Carbohydrates and carbohydrate conjugates	Level 1	59.2	90.8	M+FA-H	C15H16O10	0.0852611		12866.1	9215.01	10247	12135.2	19401.5	9589.63	21423.9	9370.84	4301.53	11110.1	8640.53	4548.73	5235.81	10965.9	10134.6
549.256	4.71773	LCMS-neg	Blumenol C O-[Apiosyl-(1->6)-Glucoside]	56398	http://funmeta.oebiotech.com/network/56398	HMDB0031936	88049		169834	85192078				177261-68-6	CC(CCC1C(C)=CC(=O)CC1(C)C)OC1OC(COC2OCC(O)(CO)C2O)C(O)C(O)C1O	TUDVISHNHBQYQJ-UHFFFAOYSA-N	Lipids and lipid-like molecules	Fatty Acyls	Fatty acyl glycosides	Level 1	59.2	82.6	M+FA-H	C24H40O11	0.509121		453771	438400	439230	538695	468843	531259	538228	457970	505109	372683	427240	395378	402589	434362	388017
314.207	3.8558	LCMS-pos	Pro Val Val	265382	http://funmeta.oebiotech.com/network/265382		22872			15199694					CC(C)C(C(=O)NC(C(C)C)C(=O)O)NC(=O)C1CCCN1	FHJQROWZEJFZPO-SRVKXCTJSA-N	Organic acids and derivatives	Carboxylic acids and derivatives	Amino acids, peptides, and analogues	Level 1	59.1	47	M+H	C15H27N3O4	-0.101254		12960.5	13039.1	12792.3	0.00437919	0.00437919	697.65	0.00437919	0.00437919	0.00437919	38428	26497.4	44253.1	9708.62	19211.6	16887.7
206.082	4.67673	LCMS-neg	Thurfyl Nicotinate	212473	http://funmeta.oebiotech.com/network/212473	HMDB0259050									O=C(OCC1CCCO1)C1=CN=CC=C1	RQAITHJHUFFEIV-UHFFFAOYSA-N	Organoheterocyclic compounds	Pyridines and derivatives	Pyridinecarboxylic acids and derivatives	Level 1	59	75.6	M-H	C11H13NO3	-2.18081		51229	47687.3	49168.6	30376.8	31947	29307.3	25065.9	26014.5	34648.5	81137	59332.3	74057.5	52039.8	60478.5	74478.6
239.201	9.67162	LCMS-pos	Alpha-Bisabolol Oxide A	61624	http://funmeta.oebiotech.com/network/61624	HMDB0038196				90806	C16773			22567-36-8	CC1=CCC(CC1)C1(C)CCC(O)C(C)(C)O1	WJHRAVIQWFQMKF-UHFFFAOYSA-N	Organoheterocyclic compounds	Oxanes	Unclassified	Level 1	59	68.3	M+H	C15H26O2	-0.191856		45564.7	49994	47192.8	41259.1	44879.8	41906.6	49410.4	52061.2	48554	43239.2	54462.3	41601.6	45354.3	49194.4	41298.9
239.077	0.69315	LCMS-neg	D-Glycero-L-Galacto-Octulose	54818	http://funmeta.oebiotech.com/network/54818	HMDB0029954			174239	18618152					OCC(O)C1OC(O)(CO)C(O)C(O)C1O	HYWDXGGHANXDIV-UHFFFAOYSA-N	Organic oxygen compounds	Organooxygen compounds	Carbohydrates and carbohydrate conjugates	Level 1	58.9	75	M-H	C8H16O8	-1.63356		40487.9	33512.8	36874.6	24525	35629.8	47466.9	33656.6	37232.1	29068.6	28461.2	33899.9	35016.5	44494.9	22403.6	27997.3
200.201	10.3372	LCMS-pos	(Z,Z)-3,6-Dodecadien-1-Ol	6312	http://funmeta.oebiotech.com/network/6312	HMDB0031102	87409	LMFA05000573		12352610				29125-78-8	CCCCC/C=C/C/C=C/CCO	WVTVMLXNKUWGBH-AVQMFFATSA-N	Lipids and lipid-like molecules	Fatty Acyls	Fatty alcohols	Level 1	58.9	48.4	M+NH4	C12H22O	0.11131		1.45716e+06	1.51299e+06	1.48783e+06	2.67515e+06	2.6403e+06	2.17205e+06	1.70576e+06	2.51671e+06	2.58565e+06	2.91838e+06	2.31383e+06	1.64185e+06	1.74758e+06	1.28406e+06	1.27922e+06
631.128	4.30383	LCMS-neg	Apigenin 7-O-(6''-Malonyl-Apiosyl-Glucoside)	254780	http://funmeta.oebiotech.com/network/254780	HMDB0301683									O[C@@H]1[C@@H](COC(=O)CC(O)=O)O[C@@H](OC[C@H]2O[C@@H](OC3=CC(O)=C4C(=O)C=C(OC4=C3)C3=CC=C(O)C=C3)[C@H](O)[C@@H](O)[C@@H]2O)[C@@H]1O	CWXBFJLEJGCTRB-PMUUMJNOSA-N	Phenylpropanoids and polyketides	Flavonoids	Flavonoid glycosides	Level 1	58.9	84.8	M-H2O-H	C29H30O17	-3.29196		191378	220677	204160	212320	244531	186606	201384	185889	238767	206589	188277	225748	191326	216180	172317
567.112	5.24337	LCMS-neg	Perfoliatumin A	30620	http://funmeta.oebiotech.com/network/30620			LMPK12110527		44257964					C1(C2C=CC(O)=C(O)C=2)=CC(=O)C2C(O)=C([C@H]3[C@H](O)[C@@H](O)[C@H](O)[C@@H](COC(C4C=CC(O)=CC=4)=O)O3)C(O)=CC=2O1	HEXZRUBZGYRPRD-HGJNJSGGSA-N	Phenylpropanoids and polyketides	Flavonoids	Flavonoid glycosides	Level 1	58.9	63.7	M-H	C28H24O13	-3.88848		115124	114572	115518	76621.4	79413.6	96438.2	72565.8	107614	129105	117894	138821	105534	116400	117279	127189
135.117	7.6824	LCMS-pos	Xi-P-Mentha-3,8-Dien-1-Ol	60899	http://funmeta.oebiotech.com/network/60899	HMDB0037302	92251		171947	78385250					CC(=C)C1=CCC(C)(O)CC1	ZAGYKNAXCCJVSM-UHFFFAOYSA-N	Lipids and lipid-like molecules	Prenol lipids	Monoterpenoids	Level 1	58.9	86.3	M+H-H2O	C10H16O	0.559757		73575.7	80188.6	76872.9	71441.3	84585	81547.2	99521.5	93298.5	86535.4	68979.7	69743.7	64699.3	81118.8	72318.1	66148.8
235.169	9.58827	LCMS-pos	1,10-Epoxygermacrone	59284	http://funmeta.oebiotech.com/network/59284	HMDB0035408	90699			15139241				52061-45-7	CC(C)=C1C\C=C(C)/CCC2OC2(C)CC1=O	BRHJBHVGLHMQCU-WZUFQYTHSA-N	Lipids and lipid-like molecules	Prenol lipids	Sesquiterpenoids	Level 1	58.7	65.7	M+H	C15H22O2	-0.423566		103467	98607	101840	108582	102792	107309	89029.2	97643.7	88682.4	131145	138030	113911	97939.2	89148.3	108772
324.326	14.3063	LCMS-pos	Trans-11s,12s-Epoxy-6z,9z-Heneicosadiene	10110	http://funmeta.oebiotech.com/network/10110		98315	LMFA12000325		10494907					CCCCC/C=C\C/C=C\[C@@H]1O[C@H]1CCCCCCCCC	AZNAATMZDDJQSS-SCMRAZOXSA-N	Organoheterocyclic compounds	Epoxides	Unclassified	Level 1	58.6	54.8	M+NH4	C21H38O	-0.390221		81632.9	68898.2	75138.3	89941.8	61321.6	93708.9	59134.7	85797.5	89647.6	70714.7	79944.9	82807.1	83484.4	89581.3	57703.7
433.208	4.21128	LCMS-neg	Dihydroroseoside	63757	http://funmeta.oebiotech.com/network/63757	HMDB0040614	95094		167775	16196969				142235-28-7	CC(OC1OC(CO)C(O)C(O)C1O)\C=C\C1(O)C(C)CC(=O)CC1(C)C	QFTPTUOKFIIFJH-AATRIKPKSA-N	Lipids and lipid-like molecules	Fatty Acyls	Fatty acyl glycosides	Level 1	58.5	90.7	M+FA-H	C19H32O8	1.17544		481164	442998	455368	503102	411565	472060	484871	436612	476191	397015	472889	425762	397616	441506	425638
359.077	7.0395	LCMS-neg	6-C-Methylmyricetin 3,4'-Dimethyl Ether	32872	http://funmeta.oebiotech.com/network/32872		51199	LMPK12112787		44259716					C1(O)=CC2OC(C3C=C(O)C(OC)=C(O)C=3)=C(OC)C(=O)C=2C(O)=C1C	PDQBGPYEIJEFRK-UHFFFAOYSA-N	Phenylpropanoids and polyketides	Flavonoids	O-methylated flavonoids	Level 1	58.5	82.6	M-H	C18H16O8	0.308284		85144.6	83520.5	85210.1	52672.1	70273.2	68492.8	89959.2	68531.3	72513.1	90535.3	78266.2	74616	89616.4	81108.6	68569.7
377.182	5.40828	LCMS-neg	2,6-Dimethyl-6-O-Beta-D-Quinovopyranosyl-7-Octadecenoic Acid	10212	http://funmeta.oebiotech.com/network/10212			LMFA13010036		10544552					O([C@H]1[C@H](O)[C@@H](O)[C@H](O)[C@@H](C)O1)C(CCCC(C)C(O)=O)(C=C)C	RMLMMXWVQHEIFK-CWCIOTKFSA-N	Organic oxygen compounds	Organooxygen compounds	Carbohydrates and carbohydrate conjugates	Level 1	58.4	77.5	M+FA-H	C16H28O7	-0.0303239		151883	154303	153803	162375	165012	159924	136625	158940	157976	177451	131304	173007	147829	127230	142563
302.305	9.445	LCMS-pos	Enigmol	39000	http://funmeta.oebiotech.com/network/39000		53958	LMSP01080058		11415391					C[C@H](N)[C@@H](O)C[C@@H](O)CCCCCCCCCCCCC	CILLLUONWCSDCK-BZSNNMDCSA-N	Organic nitrogen compounds	Organonitrogen compounds	Amines	Level 1	58.4	72.1	M+H	C18H39NO2	-0.240741		1.42888e+06	1.42216e+06	1.4269e+06	2.42229e+06	2.54526e+06	2.38465e+06	2.49282e+06	2.48623e+06	2.82135e+06	2.04412e+06	2.32677e+06	2.05723e+06	2.13186e+06	1.94908e+06	2.02631e+06
280.139	1.07325	LCMS-pos	Fructosyl Valine	206978	http://funmeta.oebiotech.com/network/206978	HMDB0252496				101683884					CC(C)C(NC1(CO)OC(CO)C(O)C1O)C(O)=O	KVUAQCKXYIJBCP-UHFFFAOYSA-N	Organic acids and derivatives	Carboxylic acids and derivatives	Amino acids, peptides, and analogues	Level 1	58.3	86.8	M+H-H2O, M+H	C11H21NO7	-0.00662663		3.07167e+06	3.24791e+06	3.18291e+06	6.26164e+06	6.40957e+06	4.84672e+06	4.75199e+06	6.54898e+06	6.83921e+06	1.57805e+06	1.25201e+06	1.30124e+06	1.21852e+06	1.05117e+06	1.03629e+06
296.258	11.8663	LCMS-pos	17-Octadecen-9-Ynoic Acid	1047	http://funmeta.oebiotech.com/network/1047		35216	LMFA01030562		5312690					C(CCCCCCCC#CCCCCCCC=C)(=O)O	JSDJDUFIGGRVBJ-UHFFFAOYSA-N	Lipids and lipid-like molecules	Fatty Acyls	Fatty acids and conjugates	Level 1	58.3	57.3	M+NH4	C18H30O2	-0.109041		69459.8	68038.9	68256.3	94773	81603.6	72940.5	68348.9	86899.6	88302	73785.1	67895.6	62488	80989	83378.9	59215.5
493.229	5.90592	LCMS-neg	Acuminoside	54316	http://funmeta.oebiotech.com/network/54316	HMDB0029347	86208		168502	131750855				120163-17-9	CC(C)=CCC\C(C)=C/COC1OC(COC2OCC(O)(CO)C2O)C(O)C(O)C1O	RFFYIBOJHUSIGD-QPEQYQDCSA-N	Lipids and lipid-like molecules	Prenol lipids	Terpene glycosides	Level 1	58.3	85.7	M+FA-H	C21H36O10	0.0745237		773351	768494	776663	725101	732237	739066	721305	679056	808179	793594	754688	936185	803113	828239	920042
237.185	8.93882	LCMS-pos	4alpha,5alpha-Epoxy-11-Eudesmen-3a-Ol	59184	http://funmeta.oebiotech.com/network/59184	HMDB0035301	90605		171716	131751701				61248-42-8	CC(=C)C1CCC2(C)CCC(O)C3(C)OC23C1	AXKKANUAFIGTQI-UHFFFAOYSA-N	Lipids and lipid-like molecules	Prenol lipids	Sesquiterpenoids	Level 1	58.3	71.5	M+H	C15H24O2	0.185016		77639.9	76193.8	76760.8	67230.1	75961.8	68493.5	80439.7	68175.9	67583.8	94872.4	96361	78839	84959	74937.5	86941.3
135.117	9.17558	LCMS-pos	Dihydrocarvone	59881	http://funmeta.oebiotech.com/network/59881	HMDB0036079	91250		23733	24473	C18018			7764-50-3	CC1CCC(CC1=O)C(C)=C	AZOCECCLWFDTAP-UHFFFAOYSA-N	Lipids and lipid-like molecules	Prenol lipids	Monoterpenoids	Level 1	58.3	82	M+H-H2O	C10H16O	0.661447		133939	139028	135977	112374	134745	130168	152011	135664	132682	147339	129402	154197	158099	154895	135400
563.141	4.42072	LCMS-neg	Apigenin 7-Alpha-L-Arabinofuranosyl-(1->6)-Glucoside	30444	http://funmeta.oebiotech.com/network/30444			LMPK12110351		44257807					C1(O[C@H]2[C@H](O)[C@@H](O)[C@H](O)[C@@H](CO[C@H]3[C@H](O)[C@@H](O)[C@H](CO)O3)O2)=CC2OC(C3C=CC(O)=CC=3)=CC(=O)C=2C(O)=C1	KLRQLDUULGSFDW-IHSBPELTSA-N	Phenylpropanoids and polyketides	Flavonoids	Flavonoid glycosides	Level 1	58.2	79.2	M-H	C26H28O14	0.0390359		2.02202e+06	2.05394e+06	2.03771e+06	1.81113e+06	2.14009e+06	1.59152e+06	1.89062e+06	1.52088e+06	1.94653e+06	2.31059e+06	1.97354e+06	2.42547e+06	1.9458e+06	2.1709e+06	2.03825e+06
447.093	4.75692	LCMS-neg	Fisetin 3-Glucoside	31644	http://funmeta.oebiotech.com/network/31644			LMPK12111555		44258678					C1(O)=CC2OC(C3C=C(O)C(O)=CC=3)=C(O[C@H]3[C@H](O)[C@@H](O)[C@H](O)[C@@H](CO)O3)C(=O)C=2C=C1	VKVJRSCYKAOTEB-OACYRQNASA-N	Phenylpropanoids and polyketides	Flavonoids	Flavonoid glycosides	Level 1	58.2	87.8	M-H, 2M-H, M+FA-H	C21H20O11	-0.0219619		3.1514e+06	2.9594e+06	2.93375e+06	4.21085e+06	3.32968e+06	4.28326e+06	3.82498e+06	4.46316e+06	4.38516e+06	2.02714e+06	2.50045e+06	2.08362e+06	1.95908e+06	2.60436e+06	2.36811e+06
209.081	5.40623	LCMS-pos	Dihydroxyphenyl-Valerolactone	205973	http://funmeta.oebiotech.com/network/205973	HMDB0251346				129858541					OC1CCOC(=O)C1(O)C1=CC=CC=C1	LMESPAQBGCFPFB-UHFFFAOYSA-N	Organoheterocyclic compounds	Lactones	Delta valerolactones	Level 1	58.2	67.2	M+H	C11H12O4	0.209974		78162.4	78073.5	78354.4	106257	105045	98324.9	114223	115560	103912	63408.4	66532.8	64261.6	54127.1	58294.6	49650.6
549.124	5.44	LCMS-pos	Luteolin 4'-Methyl Ether 7-(6''-Malonylglucoside)	30906	http://funmeta.oebiotech.com/network/30906			LMPK12110816		44258227					C1(O[C@H]2[C@H](O)[C@@H](O)[C@H](O)[C@@H](COC(=O)CC(O)=O)O2)=CC2OC(C3C=C(O)C(OC)=CC=3)=CC(=O)C=2C(O)=C1	BUKAUEHHOBSSPT-GOZZSVHWSA-N	Phenylpropanoids and polyketides	Flavonoids	Flavonoid glycosides	Level 1	58.2	80.5	M+H, M+Na	C25H24O14	-0.0678502		7.8574e+07	8.12499e+07	8.00682e+07	7.92284e+07	8.73659e+07	8.00482e+07	8.43398e+07	7.71159e+07	8.6224e+07	7.30132e+07	7.6734e+07	7.65739e+07	8.14018e+07	8.08185e+07	8.72719e+07
401.088	7.15247	LCMS-neg	5,2',5'-Trihydroxy-3,7,8-Trimethoxyflavone 2'-Acetate	33172	http://funmeta.oebiotech.com/network/33172		51499	LMPK12113087		44259911					C1(OC)=C(OC)C2OC(C3C(CC(O)=O)=CC=C(O)C=3)=C(OC)C(=O)C=2C(O)=C1	QLXHITSYJNILTR-UHFFFAOYSA-N	Phenylpropanoids and polyketides	Flavonoids	O-methylated flavonoids	Level 1	58.1	60.2	M-H	C20H18O9	-0.321065		23167.4	23382.9	24522.2	40053.3	39103.2	37300.3	41063.5	41580.6	46661.1	32558.4	34935.9	28395.1	32655.9	37449	28588.6
309.207	9.15943	LCMS-neg	Gallicynoic Acid D	2016	http://funmeta.oebiotech.com/network/2016			LMFA01050578							C(CCC(=O)O)CCCC/C=C\C(O)C#CC(O)CCCC	ABCUJZSRBYAWAE-XFXZXTDPSA-N	Lipids and lipid-like molecules	Fatty Acyls	Fatty acids and conjugates	Level 1	58.1	68.2	M-H	C18H30O4	0.254069		402166	409798	406580	382609	278066	336469	276372	320475	310917	511384	550111	482174	404227	460039	457412
135.044	3.60962	LCMS-pos	3,4-Dihydroxyphenylacetaldehyde	48167	http://funmeta.oebiotech.com/network/48167	HMDB0003791			27978	119219	C04043	han00350,han00950	Tyrosine metabolism|Isoquinoline alkaloid biosynthesis	5707-55-1	OC1=C(O)C=C(CC=O)C=C1	IADQVXRMSNIUEL-UHFFFAOYSA-N	Benzenoids	Benzene and substituted derivatives	Phenylacetaldehydes	Level 1	58	75.8	M+H-H2O	C8H8O3	0.864565		37989.9	40493.6	38865.1	43404.3	42520	44715.1	46851	51013.4	53857.4	33031.6	35284.9	30591.3	35839.3	38598.4	36287.7
313.239	10.9126	LCMS-neg	2-Keto-3-Hydroxyoctadecanoic Acid	2196	http://funmeta.oebiotech.com/network/2196			LMFA01060209		54097868					C(C(=O)C(O)CCCCCCCCCCCCCCC)(=O)O	MYKUSIWXHVLDRP-UHFFFAOYSA-N	Lipids and lipid-like molecules	Fatty Acyls	Fatty acids and conjugates	Level 1	58	77.8	M-H	C18H34O4	0.360634		13035.2	14595.1	14175.8	21519	15445.7	17082.3	12747.6	11864.8	15382.8	9437.97	15117.3	12271.2	16622	13686.4	10665.9
479.25	4.48885	LCMS-neg	Citronellyl Beta-Sophoroside	57107	http://funmeta.oebiotech.com/network/57107	HMDB0032839	88759		168145	131751330				209681-41-4	CC(CCOC1OC(CO)C(O)C(O)C1OC1OC(CO)C(O)C(O)C1O)CCC=C(C)C	UPVBTYUCCOHEPJ-UHFFFAOYSA-N	Lipids and lipid-like molecules	Prenol lipids	Terpene glycosides	Level 1	58	85.3	M-H	C22H40O11	0.548347		313051	283115	296039	270659	239506	268794	285204	254806	283585	292566	277095	310371	290708	304974	357529
487.215	4.84197	LCMS-pos	Linalool Oxide D 3-[Apiosyl-(1->6)-Glucoside]	55941	http://funmeta.oebiotech.com/network/55941	HMDB0031367	87620		167984	131751158					CC1(C)OC(C)(CCC1OC1OC(COC2OCC(O)(CO)C2O)C(O)C(O)C1O)C=C	AINNVCLTLJOODL-UHFFFAOYSA-N	Organic oxygen compounds	Organooxygen compounds	Carbohydrates and carbohydrate conjugates	Level 1	58	79.9	M+Na	C21H36O11	0.744276		486834	480794	485859	561051	449395	505096	466666	448618	472190	367305	433124	504100	476195	473712	524133
307.192	8.50297	LCMS-neg	Ent-9-L1-Phytop	3393	http://funmeta.oebiotech.com/network/3393			LMFA02030003		126457307					C(CCCCCCC[C@@H](O)/C=C/C1CCC(=O)C=1CC)(=O)O	KXMANOZDITZERP-HBIYDYFMSA-N	Lipids and lipid-like molecules	Fatty Acyls	Fatty acids and conjugates	Level 1	58	68.4	M-H	C18H28O4	0.108439		48848.9	47471.8	49391.8	41254.6	29154.5	33978.7	30027.8	31075.3	29101.3	73615.4	79667.6	64806.3	56604.6	56422.3	65132.1
351.056	1.59842	LCMS-neg	4-O-Alpha-D-Galactopyranuronosyl-D-Galacturonic Acid	62978	http://funmeta.oebiotech.com/network/62978	HMDB0039721			33809	4532283	C02273	han00040,han02010	Pentose and glucuronate interconversions|ABC transporters	5894-59-7	OC1OC(C(OC2OC(C(O)C(O)C2O)C(O)=O)C(O)C1O)C(O)=O	IGSYEZFZPOZFNC-UHFFFAOYSA-N	Organic oxygen compounds	Organooxygen compounds	Carbohydrates and carbohydrate conjugates	Level 1	57.9	86.2	M-H2O-H	C12H18O13	-2.51666		22767.5	21462.3	22008.2	30432.3	28716.4	24933.6	22428.6	24033.9	29898.2	22529.4	18757	18399.4	23142.6	17601	16603.9
254.161	1.58703	LCMS-pos	Arginylproline	53756	http://funmeta.oebiotech.com/network/53756	HMDB0028717	23679		141419	151003				2418-69-1	N[C@@H](CCCNC(N)=N)C(=O)N1CCC[C@H]1C(O)=O	LQJAALCCPOTJGB-YUMQZZPRSA-N	Organic acids and derivatives	Carboxylic acids and derivatives	Amino acids, peptides, and analogues	Level 1	57.9	82.4	M+H-H2O	C11H21N5O3	0.109315		139953	135529	137398	118610	117000	107834	90473.6	119998	135051	176107	155059	153530	136211	145632	134424
445.078	5.04175	LCMS-neg	Genistein 7-O-Glucuronide	64797	http://funmeta.oebiotech.com/network/64797	HMDB0041739	96097			15940724					O[C@@H]1[C@@H](O)[C@H](OC2=CC3=C(C(O)=C2)C(=O)C(=CO3)C2=CC=C(O)C=C2)O[C@@H]([C@H]1O)C(O)=O	JIVINIISUDEORF-ZFORQUDYSA-N	Phenylpropanoids and polyketides	Isoflavonoids	Isoflavonoid O-glycosides	Level 1	57.9	81.6	M-H	C21H18O11	0.0206947		560411	564616	560776	573235	672033	435651	543307	431283	627872	502024	519647	574578	554966	646715	551991
195.138	6.70197	LCMS-pos	Cucurbic Acid	54349	http://funmeta.oebiotech.com/network/54349	HMDB0029388	86234			6123064				58240-50-9	CC\C=C\CC1C(O)CCC1CC(O)=O	LYSGIJUGUGJIPS-ONEGZZNKSA-N	Lipids and lipid-like molecules	Fatty Acyls	Lineolic acids and derivatives	Level 1	57.9	67.4	M+H-H2O, M+H	C12H20O3	0.377609		328509	324332	325893	325543	216061	323385	234566	340822	336964	358183	456189	351754	363872	393388	316186
116.071	0.740483	LCMS-pos	D-Proline	48093	http://funmeta.oebiotech.com/network/48093	HMDB0003411	58150		16313	8988	C00763	han00330	Arginine and proline metabolism	344-25-2	OC(=O)[C@H]1CCCN1	ONIBWKKTOPOVIA-SCSAIBSYSA-N	Organic acids and derivatives	Carboxylic acids and derivatives	Amino acids, peptides, and analogues	Level 1	57.8	80.4	M+H	C5H9NO2	1.71855		1.00812e+08	8.68909e+07	9.3057e+07	7.02554e+07	7.54202e+07	6.90983e+07	5.83871e+07	7.47071e+07	8.23037e+07	1.06514e+08	1.08544e+08	1.01431e+08	1.01434e+08	1.07787e+08	1.00496e+08
147.029	1.06148	LCMS-neg	2-Dehydro-3-Deoxy-D-Arabinonic Acid	1940	http://funmeta.oebiotech.com/network/1940		63141	LMFA01050474	1060	5280626	C03826	han00040	Pentose and glucuronate interconversions		C([C@H](O)CO)C(C(O)=O)=O	UQIGQRSJIKIPKZ-VKHMYHEASA-N	Organic acids and derivatives	Keto acids and derivatives	Short-chain keto acids and derivatives	Level 1	57.8	73.4	M-H	C5H8O5	-5.61183		195906	160808	180126	180154	170635	205498	153356	173642	164537	213703	210527	184379	208732	196481	209279
333.059	0.645533	LCMS-neg	Glycerophosphoinositol	51437	http://funmeta.oebiotech.com/network/51437	HMDB0011649			18321		C01225			129830-95-1	OC[C@@H](O)COP(O)(=O)O[C@H]1[C@H](O)[C@@H](O)[C@H](O)[C@@H](O)[C@H]1O	BMVUIWJCUQSHLZ-UJGXJMNGSA-N	Lipids and lipid-like molecules	Glycerophospholipids	Glycerophosphoinositols	Level 1	57.8	85.2	M-H	C9H19O11P	0.208087		1.34349e+06	1.06875e+06	1.23295e+06	1.1891e+06	956555	1.12777e+06	1.25788e+06	1.34335e+06	1.42656e+06	981602	1.18424e+06	970591	1.53122e+06	1.22207e+06	1.13056e+06
543.132	0.702667	LCMS-pos	O-Alpha-D-Mannopyranosyl-(1-4)-O-Alpha-D-Mannopyranosyl-(1-4)-Alpha-D-Mannopyranose	203003	http://funmeta.oebiotech.com/network/203003	HMDB0247818									OCC1OC(O)C(OC2OC(CO)C(O)C(OC3OC(CO)C(O)C(O)C3O)C2O)C(O)C1O	LHAOFBCHXGZGOR-UHFFFAOYSA-N	Organic oxygen compounds	Organooxygen compounds	Carbohydrates and carbohydrate conjugates	Level 1	57.8	79.4	M+K	C18H32O16	0.30497		7.46753e+06	6.23482e+06	6.79863e+06	8.44729e+06	7.66575e+06	6.66857e+06	6.31071e+06	6.99291e+06	9.14195e+06	8.25526e+06	6.43845e+06	7.66038e+06	6.78448e+06	6.51916e+06	6.97057e+06
119.086	7.69325	LCMS-pos	(±)-1-(4-Methylphenyl)Ethanol	58416	http://funmeta.oebiotech.com/network/58416	HMDB0034378	89888			10817				5788-09-0	CC(O)C1=CC=C(C)C=C1	JESIHYIJKKUWIS-UHFFFAOYSA-N	Benzenoids	Benzene and substituted derivatives	Toluenes	Level 1	57.8	75	M+H-H2O	C9H12O	1.6993		31529.1	33833.9	32497	27553.3	30601.6	32915.4	38280.2	32545.1	37222.6	33384.2	31302.4	33432.4	33618.7	33359.7	30684
233.154	10.173	LCMS-pos	Alantolactone	35602	http://funmeta.oebiotech.com/network/35602		53412	LMPR0103190013	2540	72724	C09289			546-43-0	O1[C@]2([H])C[C@@]3(C)CCC[C@H](C)C3=C[C@]2([H])C(=C)C1=O	PXOYOCNNSUAQNS-AGNJHWRGSA-N	Lipids and lipid-like molecules	Prenol lipids	Terpene lactones	Level 1	57.7	68.2	M+H, M+Na, M+H-H2O	C15H20O2	0.176275		2.58467e+06	2.39932e+06	2.48557e+06	1.81116e+06	2.16095e+06	2.25862e+06	2.76902e+06	2.38562e+06	2.14171e+06	2.74236e+06	2.24866e+06	2.42232e+06	2.88738e+06	2.61434e+06	2.6308e+06
563.344	11.4296	LCMS-neg	3-O-Alpha-L-Rhamnopyranosyl-3-Hydroxyundecanoyl-3-Hydroxydecanoic Acid	10255	http://funmeta.oebiotech.com/network/10255			LMFA13030012		132594567					O([C@H]1[C@H](O)[C@H](O)[C@@H](O)[C@H](C)O1)C(CCCCCCCC)CC(=O)OC(CCCCCCC)CC(=O)O	NGNCBDCGTXYZBV-ALOCDAIASA-N	Lipids and lipid-like molecules	Fatty Acyls	Fatty acyl glycosides	Level 1	57.7	79.2	M+FA-H	C27H50O9	-0.174443		7165.24	9517.09	7974.51	25803.6	10192.6	15660	7678.71	19441.4	19467.1	2359.75	4905.5	9049.65	4227.82	9291.9	4870.11
265.143	8.04008	LCMS-pos	Oxyhumulinic Acid	62305	http://funmeta.oebiotech.com/network/62305	HMDB0038989				45115175				469-30-7	CC(C)CC(=O)C1=C(O)C(O)C(O)(CC=C(C)C)C1=O	QSHUUGSBRMSXKV-UHFFFAOYSA-N	Organic oxygen compounds	Organooxygen compounds	Carbonyl compounds	Level 1	57.7	75.3	M+H-H2O	C15H22O5	-0.0724469		298207	306625	301504	203642	293983	259550	310063	268502	265511	328684	302226	288729	353152	309689	275959
293.212	10.2309	LCMS-neg	13s-Hotre	3006	http://funmeta.oebiotech.com/network/3006	HMDB10203	36051	LMFA02000051	84441	16061072	C16316	han00592	alpha-Linolenic acid metabolism	87984-82-5	C(CCCCCCC/C=C\C=C\[C@@H](O)C/C=C\CC)(=O)O	KLLGGGQNRTVBSU-FQSPHKRJSA-N	Lipids and lipid-like molecules	Fatty Acyls	Lineolic acids and derivatives	Level 1	57.6	51.1	M-H, 2M-H, M+FA-H, M-H2O-H	C18H30O3	0.198111		1.75407e+06	1.8101e+06	1.78789e+06	2.02326e+06	1.56902e+06	1.70291e+06	1.4521e+06	1.60161e+06	1.47344e+06	2.32588e+06	2.19365e+06	1.80568e+06	1.72433e+06	1.75342e+06	1.69861e+06
235.169	10.2257	LCMS-pos	Confertifoline	280526	http://funmeta.oebiotech.com/network/280526		85121			442187	C09376			1811-23-0	CC1(CCCC2(C1CCC3=C2COC3=O)C)C	ZERYGJQXPPRRCW-SWLSCSKDSA-N	Organoheterocyclic compounds	Naphthofurans	Unclassified	Level 1	57.6	57.5	M+H	C15H22O2	-0.0526801		147385	132642	140839	128805	150695	137053	142149	155702	144463	155513	135076	131339	153656	138745	139577
269.212	11.5323	LCMS-neg	14-Pentadecen-2-One	9973	http://funmeta.oebiotech.com/network/9973		98180	LMFA12000182		56936221					CC(=O)CCCCCCCCCCCC=C	XFNNAZSYYFVEHV-UHFFFAOYSA-N	Organic oxygen compounds	Organooxygen compounds	Carbonyl compounds	Level 1	57.6	49.4	M+FA-H	C15H28O	0.106382		11236.5	12937.7	12076	15826.2	13873.9	12940.3	13480.8	14733.9	15077.9	10791.3	11723.3	12107.2	10039.3	12169.1	9918.05
401.109	3.89108	LCMS-neg	1-O-Feruloyl-Beta-D-Glucose	255198	http://funmeta.oebiotech.com/network/255198	HMDB0302219									COC1=C(O)C=CC(\C=C\C(=O)O[C@H]2C(O)O[C@H](CO)[C@@H](O)[C@@H]2O)=C1	ADHNTNYEJYJUCU-ZSJFXSENSA-N	Phenylpropanoids and polyketides	Cinnamic acids and derivatives	Hydroxycinnamic acids and derivatives	Level 1	57.6	84.7	M+FA-H	C16H20O9	-0.257768		156016	160800	147360	261801	262236	250129	233370	296724	255055	65672.5	78289.5	103002	61569.3	82401.3	98087.1
345.097	8.19752	LCMS-pos	5,7-Dihydroxy-8,2',6'-Trimethoxyflavone	31401	http://funmeta.oebiotech.com/network/31401		49736	LMPK12111312		14180789					C1(O)=C(OC)C2OC(C3C(OC)=CC=CC=3OC)=CC(=O)C=2C(O)=C1	ALVUROHRZICBSY-UHFFFAOYSA-N	Phenylpropanoids and polyketides	Flavonoids	O-methylated flavonoids	Level 1	57.6	57.2	M+H, M+Na	C18H16O7	0.0456193		465656	473510	468782	346440	401739	378673	456829	388357	395418	475304	644741	487397	481095	401496	458248
249.112	5.18917	LCMS-pos	Sapidolide A	64661	http://funmeta.oebiotech.com/network/64661	HMDB0041582	95962			85214158				182191-87-3	CC12C3CCC1(O)C1C(C=C)C(OC1=O)C2(O)OC3	OZRZMHKATMSFPV-UHFFFAOYSA-N	Organoheterocyclic compounds	Lactones	Gamma butyrolactones	Level 1	57.5	84.2	M+H-H2O, M+H	C14H18O5	-0.00968849		129939	143704	136885	100350	121664	127651	107493	131880	109441	152324	158885	157764	172314	173332	187726
523.18	5.23083	LCMS-neg	Enterodiol Glucuronide	197159	http://funmeta.oebiotech.com/network/197159	HMDB0240503									[H][C@@](CO)(CC1=CC(O)=CC=C1)[C@]([H])(CO)CC1=CC(O[C@]2([H])O[C@]([H])(C(O)=O)[C@@]([H])(O)[C@]([H])(O)[C@@]2([H])O)=CC=C1	AHSOMLRDSRNEEA-NXZKRJRCSA-N	Lignans, neolignans and related compounds	Lignan glycosides	Unclassified	Level 1	57.5	80.3	M+FA-H	C24H30O10	-4.6327		466233	440874	444718	595424	569053	574924	538302	600994	614856	331452	393248	324070	377925	396839	362046
133.101	9.79523	LCMS-pos	1,2,3,4-Tetrahydronaphthalene	199645	http://funmeta.oebiotech.com/network/199645	HMDB0244120	69808		35008	8404	C14114			119-64-2	C1CCC2=CC=CC=C2C1	CXWXQJXEFPUFDZ-UHFFFAOYSA-N	Benzenoids	Tetralins	Unclassified	Level 1	57.5	83.1	M+H	C10H12	0.555615		101301	102904	102302	86757.8	103176	103189	123350	106885	106577	105087	95661.8	93213.4	107472	99789	96365.6
593.274	9.95107	LCMS-neg	PI(18:3(9Z,12Z,15Z)/0:0)	24895	http://funmeta.oebiotech.com/network/24895			LMGP06050028		52928623					[C@]([H])(O)(COP(=O)(O)O[C@H]1[C@H](O)[C@@H](O)[C@H](O)[C@@H](O)[C@H]1O)COC(CCCCCCC/C=C\C/C=C\C/C=C\CC)=O	MLBWOYIGPAJIRN-KJXYALEVSA-N	Lipids and lipid-like molecules	Glycerophospholipids	Glycerophosphoinositols	Level 1	57.5	53.7	M-H	C27H47O12P	0.500149		991516	949377	1.04315e+06	852125	820969	853560	1.05829e+06	869051	772241	1.17903e+06	945704	795524	1.6248e+06	1.15414e+06	785389
274.216	10.7096	LCMS-pos	N-Isobutyl-2,4,8,10,12-Tetradecapentaenamide	8771	http://funmeta.oebiotech.com/network/8771	HMDB0031184	87476	LMFA08020195		5318518				78886-65-4	C/C=C/C=C/C=C/CC/C=C/C=C/C(=O)NCC(C)C	KVUKDCFEXVWYBN-FMBIJHKPSA-N	Lipids and lipid-like molecules	Fatty Acyls	Fatty amides	Level 1	57.4	68.4	M+H	C18H27NO	-0.260936		7.13881e+06	7.0779e+06	7.08585e+06	8.98846e+06	7.70028e+06	7.41217e+06	5.98639e+06	6.86497e+06	5.78467e+06	7.34222e+06	6.58744e+06	7.17639e+06	7.07869e+06	6.89466e+06	7.32571e+06
347.098	1.74277	LCMS-neg	6,7-Dihydroxy-4-Oxo-2-Heptenoic Acid	1795	http://funmeta.oebiotech.com/network/1795		35597	LMFA01050242		5312796					C(/C=C/C(=O)CC(O)CO)(=O)O	HBKNKDDAXCBQRH-OWOJBTEDSA-N	Organic acids and derivatives	Keto acids and derivatives	Medium-chain keto acids and derivatives	Level 1	57.3	70.3	2M-H	C7H10O5	-0.403868		52967	52203.2	52790.5	55013.7	47564.2	50741	59568.3	58355	65798.4	50664.6	52659.4	53040.7	53629.6	57123.8	53723.9
451.122	4.74167	LCMS-pos	Eriodictyol 5-O-Glucoside	34537	http://funmeta.oebiotech.com/network/34537		52845	LMPK12140361		42607968					C1(O)=CC2OC(C3C=C(O)C(O)=CC=3)CC(=O)C=2C(O[C@@H]2O[C@H](CO)[C@@H](O)[C@@H](O)[C@H]2O)=C1	DMUFTHUNUKRXSC-SLOQVBGBSA-N	Phenylpropanoids and polyketides	Flavonoids	Flavonoid glycosides	Level 1	57.2	70.2	M+H, M+Na	C21H22O11	-2.76235		1.27522e+06	1.18425e+06	1.23575e+06	1.23192e+06	1.42708e+06	1.32769e+06	1.5506e+06	1.41921e+06	1.42873e+06	941577	1.04391e+06	1.18152e+06	1.21915e+06	1.23997e+06	1.20123e+06
257.082	7.29493	LCMS-neg	Lunularic Acid	35105	http://funmeta.oebiotech.com/network/35105		53265	LMPK13090038	6567	161413	C10268				C1=CC=C(CCC2=CC=C(O)C=C2)C(C(=O)O)=C1O	GFSQDOUEUWXRSL-UHFFFAOYSA-N	Phenylpropanoids and polyketides	Stilbenes	Unclassified	Level 1	57.2	56.4	M-H	C15H14O4	-0.102696		10609.2	9960.17	10175.8	13179.7	11404.1	9331.93	11000.4	10759.8	10688.4	8012.87	8861.33	9359.82	9035.6	10546.1	8367.08
247.129	1.88613	LCMS-pos	Gamma-Glutamylvaline	51190	http://funmeta.oebiotech.com/network/51190	HMDB0011172	62020		68848	7015683				2746-34-1	CC(C)[C@H](NC(=O)CC[C@H](N)C(O)=O)C(O)=O	AQAKHZVPOOGUCK-XPUUQOCRSA-N	Organic acids and derivatives	Carboxylic acids and derivatives	Amino acids, peptides, and analogues	Level 1	57.1	83.4	M+H	C10H18N2O5	-0.560403		154460	154889	154240	169209	163832	279884	157325	139722	174105	191302	144427	176336	65569	102910	122876
236.056	4.22338	LCMS-neg	Xi-2,3-Dihydro-2-Oxo-1h-Indole-3-Acetic Acid	59379	http://funmeta.oebiotech.com/network/59379	HMDB0035514			133221	3080590				2971-31-5	OC(=O)CC1C(O)=NC2=C1C=CC=C2	ILGMGHZPXRDCCS-UHFFFAOYSA-N	Organoheterocyclic compounds	Indoles and derivatives	Indolyl carboxylic acids and derivatives	Level 1	57.1	67.7	M+FA-H	C10H9NO3	-1.40992		7196.09	7397.86	7144.9	2444.94	891.339	2618.36	683.712	2671.16	6163.69	9899.43	7407.78	15043.4	6802.64	14390.2	10085.7
541.132	6.0448	LCMS-pos	Medicarpin 3-O-(6'-Malonylgluclside)	29737	http://funmeta.oebiotech.com/network/29737	HMDB0038776	48095	LMPK12070006		44257430				131653-24-2	O(C1OC(COC(CC(O)=O)=O)C(O)C(O)C1O)C1C=CC2C3OC4C=C(OC)C=CC=4C3COC=2C=1	BQAJKXKYTQTBDK-UHFFFAOYSA-N	Phenylpropanoids and polyketides	Isoflavonoids	Furanoisoflavonoids	Level 1	57.1	83.6	M+Na	C25H26O12	0.959338		148314	151948	151602	81955.2	105386	91918.6	126028	163086	79228.9	152289	158939	151408	187524	191452	156823
309.206	8.82645	LCMS-pos	9-A1-Phytop	3451	http://funmeta.oebiotech.com/network/3451			LMFA02030061		131839860					C(CCCCCCC[C@H](O)/C=C/[C@@H]1C(=O)C=C[C@@H]1CC)(=O)O	GSIHBOIIJFLKIL-LCSYVEKBSA-N	Lipids and lipid-like molecules	Fatty Acyls	Fatty acids and conjugates	Level 1	57.1	53.3	M+H-H2O, M+H, M+Na	C18H28O4	-0.719042		211454	224241	218656	101838	70125.6	88259.4	70305	84481.3	82995.1	425866	381344	379031	215984	264932	273618
389.182	4.18108	LCMS-neg	Ascr#4	10420	http://funmeta.oebiotech.com/network/10420			LMFA13040155	78828	24949895					O([C@@H](CCC(=O)C)C)[C@H]1[C@H](O[C@H]2[C@H](O)[C@@H](O)[C@H](O)[C@@H](CO)O2)C[C@@H](O)[C@H](C)O1	HFJWZOCWIUZTNY-WLJKUCSMSA-N	Organic oxygen compounds	Organooxygen compounds	Carbohydrates and carbohydrate conjugates	Level 1	57	69.8	M-H2O-H	C18H32O10	0.512687		61911.2	43718.9	53939.5	53833.1	42920.3	38950.5	65780.8	38712.9	42525.8	39636.2	56157.5	45063.1	49701.3	49975.8	46574.1
393.261	10.1013	LCMS-pos	MG(0:0/18:1(9Z)-O(12,13)/0:0)	213651	http://funmeta.oebiotech.com/network/213651	HMDB0260544									CCCCCC1OC1C\C=C/CCCCCCCC(=O)OC(CO)CO	NNSJKDWOQYJXQL-FLIBITNWSA-N	Unclassified	Unclassified	Unclassified	Level 1	56.9	77.2	M+H-H2O, M+Na	C21H38O5	-0.116988		1.98679e+06	1.91112e+06	1.95032e+06	1.24286e+06	973757	1.02465e+06	1.04397e+06	1.11396e+06	1.08602e+06	2.76098e+06	3.01375e+06	3.02557e+06	2.10452e+06	2.73069e+06	2.53338e+06
204.03	3.35777	LCMS-neg	Zeanic Acid	57225	http://funmeta.oebiotech.com/network/57225	HMDB0032963	708455			13988328				30536-55-1	OC(=O)C1=CC(=O)NC2=C1C=CC=C2O	DVEVPRIOUKVFAM-UHFFFAOYSA-N	Organoheterocyclic compounds	Quinolines and derivatives	Quinoline carboxylic acids	Level 1	56.9	80.7	M-H	C10H7NO4	-2.67774		11011.8	10524.3	11135.5	11260.2	9083.44	10302.4	11023.6	10063.9	10825.3	11641.2	13209.9	13169.2	13103.5	11130.1	10886.7
153.091	4.66493	LCMS-pos	2,6,6-Trimethyl-2-Cyclohexene-1,4-Dione	63426	http://funmeta.oebiotech.com/network/63426	HMDB0040216	94747			62374				1125-21-9	CC1=CC(=O)CC(C)(C)C1=O	AYJXHIDNNLJQDT-UHFFFAOYSA-N	Organic oxygen compounds	Organooxygen compounds	Carbonyl compounds	Level 1	56.9	55.2	M+H	C9H12O2	0.412472		51836.1	51337.5	52041.3	77371.3	69453.4	79069.9	71554.4	73208.8	85009.6	37493	43167.8	36506.6	34339.4	39277.2	37710.3
475.124	5.8221	LCMS-pos	3''-O-Acetylafzelin	63002	http://funmeta.oebiotech.com/network/63002	HMDB0039747	94299			14861226				135618-16-5	CC1OC(OC2=C(OC3=CC(O)=CC(O)=C3C2=O)C2=CC=C(O)C=C2)C(O)C(OC(C)=O)C1O	APRVHMRKRPHQLM-UHFFFAOYSA-N	Phenylpropanoids and polyketides	Flavonoids	Flavonoid glycosides	Level 1	56.9	84.1	M+H	C23H22O11	0.674876		158891	163591	160809	199733	194341	190996	252009	197310	217299	117549	123348	120605	94808.4	138367	134871
329.233	7.15247	LCMS-neg	9,10,18-Trihome(12)	3176	http://funmeta.oebiotech.com/network/3176		35685	LMFA02000222		5312878					C(CCCCCCCC(O)C(O)C/C=C/CCCCCO)(=O)O	NFBTXRAFZLIQAU-XBXARRHUSA-N	Lipids and lipid-like molecules	Fatty Acyls	Fatty acids and conjugates	Level 1	56.9	61.9	M-H, 2M-H	C18H34O5	-0.0129639		3.16444e+06	3.25613e+06	3.26129e+06	3.28827e+06	1.95926e+06	2.89303e+06	1.88254e+06	2.60417e+06	2.97532e+06	4.14013e+06	4.1657e+06	3.88282e+06	3.77873e+06	3.78987e+06	3.17685e+06
209.092	2.0451	LCMS-pos	D-Kynurenine	205488	http://funmeta.oebiotech.com/network/205488	HMDB0250769	72		28683	846	C01718			343-65-7	NC(CC(=O)C1=CC=CC=C1N)C(O)=O	YGPSJZOEDVAXAB-UHFFFAOYSA-N	Organic oxygen compounds	Organooxygen compounds	Carbonyl compounds	Level 1	56.8	79	M+H	C10H12N2O3	0.0359795		17971.9	20899	19352	1405.88	448.668	1033.45	5631.54	1020.85	2219.35	28916.9	39700.9	47376.3	37672.9	53841.9	19679.3
120.081	4.39262	LCMS-pos	Indoline	207808	http://funmeta.oebiotech.com/network/207808	HMDB0253472	327013		43295	10328					C1CC2=CC=CC=C2N1	LPAGFVYQRIESJQ-UHFFFAOYSA-N	Organoheterocyclic compounds	Indoles and derivatives	Indolines	Level 1	56.8	78.4	M+H	C8H9N	1.90043		16656.5	20567.7	18432.9	18009.3	21170.2	22196	19259.9	16800.6	22138	19287.7	17654.1	14663.7	12595.1	15995.7	20607.1
237.185	9.25023	LCMS-pos	(4s)-Dihydrocurcumenone	57345	http://funmeta.oebiotech.com/network/57345	HMDB0033083	88975		173705	78178011					CC(O)CCC1C2CC(=C(C)C)C(=O)CC12C	OQZCUYXRSFWCJU-UHFFFAOYSA-N	Lipids and lipid-like molecules	Prenol lipids	Sesquiterpenoids	Level 1	56.8	70.2	M+H	C15H24O2	0.314946		122675	134898	128937	103863	107658	107050	138681	114695	120125	130621	117171	145116	145596	134181	137755
355.284	11.8991	LCMS-pos	Mg(18:2(9z,12z)/0:0/0:0)[Rac]	10436	http://funmeta.oebiotech.com/network/10436	HMDB0242115	4252	LMGL01010006	75565	5283469				26545-74-4	OCC([H])(O)COC(CCCCCCC/C=C\C/C=C\CCCCC)=O	WECGLUPZRHILCT-HZJYTTRNSA-N	Lipids and lipid-like molecules	Fatty Acyls	Lineolic acids and derivatives	Level 1	56.7	55.2	M+H-H2O, M+H	C21H38O4	-0.370692		606995	686542	644162	424727	336760	339118	353911	391674	331503	913536	847286	732925	748115	824978	697991
229.122	5.91198	LCMS-pos	Irofulven	207909	http://funmeta.oebiotech.com/network/207909	HMDB0253585				3844471					CC1=C(CO)C2=C(C)C3(CC3)C(C)(O)C(=O)C2=C1	NICJCIQSJJKZAH-UHFFFAOYSA-N	Organic oxygen compounds	Organooxygen compounds	Carbonyl compounds	Level 1	56.7	62.9	M+H-H2O	C15H18O3	0.257472		148012	144566	146343	121858	137602	133938	158258	137288	150220	151631	134427	156691	183525	154441	144053
411.187	3.5025	LCMS-neg	(1r*,2r*,4r*,8s*)-P-Menthane-1,2,8,9-Tetrol 9-Glucoside	63209	http://funmeta.oebiotech.com/network/63209	HMDB0039976	94517		168373	85402711				402593-84-4	CC(O)(COC1OC(CO)C(O)C(O)C1O)C1CCC(C)(O)C(O)C1	OUUOFMUQJUUKQQ-UHFFFAOYSA-N	Lipids and lipid-like molecules	Prenol lipids	Terpene glycosides	Level 1	56.6	81.9	M+FA-H	C16H30O9	0.139998		61943.7	62966.8	62993.4	65284.7	55705	59906.4	52196.5	62807.5	48132.3	73497.3	62957.2	78172.6	66569.3	66315.3	69662.1
187.061	3.66077	LCMS-neg	Ethyl-4-Hydroxymethyl- 3(2h)-Furanone	256708	http://funmeta.oebiotech.com/network/256708	HMDB0303864				3066538					CCC1OC=C(CO)C1=O	KXYCNEIORCQEFU-UHFFFAOYSA-N	Organoheterocyclic compounds	Dihydrofurans	Furanones	Level 1	56.6	80.3	M+FA-H	C7H10O3	-4.15697		23231.5	24784.8	24227.6	22060.2	20266.1	19789.3	16389.5	22828.8	23859.7	28114.3	24485.5	28002.2	26459.1	32767.5	29129.1
233.154	6.8139	LCMS-pos	Pentalenic Acid	35820	http://funmeta.oebiotech.com/network/35820		984914	LMPR0103890001	68665	10988713					[C@@]12([H])[C@@]3([C@@]([H])(CC[C@H]3C)C(C(O)=O)=C1)CC(C)(C)[C@@H]2O	WBLTVUMJMJIOGQ-YCGCYHNXSA-N	Lipids and lipid-like molecules	Prenol lipids	Sesquiterpenoids	Level 1	56.6	51.8	M+H-H2O, M+H, M+Na	C15H22O3	0.105475		523004	540857	531587	371404	455117	423611	585739	453828	445849	561908	571452	482587	584406	620633	580240
218.103	1.584	LCMS-neg	8,8a-Diepiswainsonine	202695	http://funmeta.oebiotech.com/network/202695	HMDB0247470				5363					OC1CN2CCCC(O)C2C1O	FXUAIOOAOAVCGD-UHFFFAOYSA-N	Organoheterocyclic compounds	Indolizidines	Unclassified	Level 1	56.5	76.2	M+FA-H	C8H15NO3	-1.99696		61157.9	59489.5	61765.7	61053.2	47842.9	52099.6	43421.4	49820.1	39000.4	80237.9	61750.4	81502.6	75806.7	58873.1	80949.3
321.073	2.14688	LCMS-neg	1-[(3r,4r,5r)-3-Fluoro-3,4-Dihydroxy-5-(1-Hydroxyethyl)Oxolan-2-Yl]Pyrimidine-2,4-Dione	211229	http://funmeta.oebiotech.com/network/211229	HMDB0257564									CC(O)C1OC(N2C=CC(=O)NC2=O)C(O)(F)C1O	AAMQKKOFDRAULR-UHFFFAOYSA-N	Organic oxygen compounds	Organooxygen compounds	Carbohydrates and carbohydrate conjugates	Level 1	56.5	77.5	M+FA-H	C10H13FN2O6	-3.92319		31039.5	28907.7	30022	23225.9	16902.4	25607.2	21152.7	28368.9	22125.6	33064.5	39576.8	28355.2	31217.4	36368.4	34362.5
263.129	5.64363	LCMS-neg	(±)Abscisic Acid	266927	http://funmeta.oebiotech.com/network/266927		44318			5375199				14375-45-2	CC1=CC(=O)CC(C1(C=CC(=CC(=O)O)C)O)(C)C	JLIDBLDQVAYHNE-LXGGSRJLSA-N	Lipids and lipid-like molecules	Prenol lipids	Sesquiterpenoids	Level 1	56.5	79	M-H	C15H20O4	0.129222		30238.7	28421.1	30378.7	24766.6	26460.5	26335.9	31009.7	27556.2	27084.1	29035.6	31349.1	33880	40687	33254.1	26722.8
553.228	7.01005	LCMS-neg	Gibberellin A37 Glucosyl Ester	61978	http://funmeta.oebiotech.com/network/61978	HMDB0038611	93272			156908048				36702-72-4	[H][C@@]12CC[C@@H]3C[C@]1(CC3=C)[C@@H](C(=O)O[C@@H]1O[C@H](CO)[C@@H](O)[C@H](O)[C@H]1O)[C@@]1([H])[C@@]22CC[C@H](O)[C@@]1(C)C(=O)OC2	BQKJRWQLMRWZET-FMKDHIMUSA-N	Lipids and lipid-like molecules	Prenol lipids	Terpene glycosides	Level 1	56.5	77.3	M+FA-H	C26H36O10	-1.96151		593077	595046	587038	771613	970252	783750	928427	631402	826175	505250	402256	544764	528146	517244	567921
353.23	8.27347	LCMS-pos	9s,10s,11r-Trihydroxy-12z-Octadecenoic Acid	2971	http://funmeta.oebiotech.com/network/2971		74943	LMFA02000011	138082	16061050					C(CCCCCCC[C@H](O)[C@H](O)[C@H](O)/C=C\CCCCC)(=O)O	JHGVFGJXFVIYSM-BSHMHQBXSA-N	Lipids and lipid-like molecules	Fatty Acyls	Fatty acids and conjugates	Level 1	56.5	65.1	M+Na	C18H34O5	-0.0326006		194488	177349	185668	115007	76446.1	97161.6	75586.3	97417.3	100832	326864	280895	255207	275324	249640	213747
293.212	10.8253	LCMS-neg	17-Hydroxylinolenic Acid	51152	http://funmeta.oebiotech.com/network/51152	HMDB0011108	61976		80463	10708957	C16346	han00592	alpha-Linolenic acid metabolism		CC(O)\C=C/C\C=C/C\C=C/CCCCCCCC(O)=O	PSQSSLVXOIJSMX-XAFOFORCSA-N	Lipids and lipid-like molecules	Fatty Acyls	Lineolic acids and derivatives	Level 1	56.4	47.3	M-H, M+FA-H	C18H30O3	0.229251		961559	980697	982725	1.05153e+06	664594	962011	504579	808708	843960	1.09461e+06	1.07434e+06	1.14232e+06	1.02251e+06	1.41876e+06	1.06056e+06
250.093	2.14662	LCMS-pos	Zidovudine	52842	http://funmeta.oebiotech.com/network/52842	HMDB0014638	3066		10110	35370	C07210			30516-87-1	CC1=CN([C@H]2C[C@H](N=[N+]=[N-])[C@@H](CO)O2)C(=O)NC1=O	HBOMLICNUCNMMY-XLPZGREQSA-N	Nucleosides, nucleotides, and analogues	Pyrimidine nucleosides	Pyrimidine 2',3'-dideoxyribonucleosides	Level 1	56.4	67	M+H-H2O	C10H13N5O4	-0.0194969		554741	578015	563461	641460	570055	517316	410441	624983	637289	615298	646619	553234	630767	537584	473237
211.133	4.32683	LCMS-pos	Acremin F	289913	http://funmeta.oebiotech.com/network/289913		985232			12176070					CC1(CC(C(=CC1O)C=CC(C)(C)O)O)O	KLZSJMCXTDLPSF-PMNWLSNQSA-N	Organic oxygen compounds	Organooxygen compounds	Alcohols and polyols	Level 1	56.4	80.7	M+H-H2O, M+H	C12H20O4	-0.0233982		232447	244315	238385	248194	241850	236563	235541	226131	265689	230830	235562	236916	231183	248593	243368
515.211	4.44022	LCMS-pos	Ile-Glu-Thr-Asp-Fluoromethyl Ketone	207734	http://funmeta.oebiotech.com/network/207734	HMDB0253396									CCC(C)C(N)C(=O)NC(CCC(O)=O)C(=O)NC(C(C)O)C(=O)NC(CC(O)=O)C(=O)CF	YZASDHNWFGXPNR-UHFFFAOYSA-N	Organic acids and derivatives	Peptidomimetics	Hybrid peptides	Level 1	56.4	81.2	M+Na	C20H33FN4O9	-3.09426		142925	129555	135925	152587	131199	152832	135184	119995	121271	117057	166524	129390	101785	116750	156726
681.167	4.57688	LCMS-pos	Luteolin 7-(6''-Malonylneohesperidoside)	30780	http://funmeta.oebiotech.com/network/30780			LMPK12110688		102276943					C1(O[C@H]2[C@H](O[C@H]3[C@H](O)[C@H](O)[C@@H](O)[C@H](C)O3)[C@@H](O)[C@H](O)[C@@H](COC(=O)CC(O)=O)O2)=CC2OC(C3C=C(O)C(O)=CC=3)=CC(=O)C=2C(O)=C1	UUKXVBWTTCUSCK-WMMBSNTCSA-N	Phenylpropanoids and polyketides	Flavonoids	Flavonoid glycosides	Level 1	56.4	79.8	M+H	C30H32O18	1.60384		252516	261585	259721	192267	277621	240911	343880	259066	246687	258401	327373	194655	269950	280216	272596
419.192	5.86257	LCMS-neg	6-Epi-7-Isocucurbic Acid Glucoside	54673	http://funmeta.oebiotech.com/network/54673	HMDB0029782	86489		168143	131750903				176486-13-8	CC\C=C\CC1C(CC(O)=O)CCC1OC1OC(CO)C(O)C(O)C1O	GJZJZRWFRZFTEE-ONEGZZNKSA-N	Lipids and lipid-like molecules	Fatty Acyls	Fatty acyl glycosides	Level 1	56.4	69.2	M-H, M+FA-H	C18H30O8	0.388692		1.2243e+06	1.25987e+06	1.2553e+06	1.33214e+06	1.34361e+06	1.40749e+06	1.20956e+06	1.3932e+06	1.18977e+06	1.24757e+06	1.08396e+06	1.25656e+06	1.36498e+06	1.14575e+06	1.36637e+06
207.102	7.9855	LCMS-neg	Allixin	63845	http://funmeta.oebiotech.com/network/63845	HMDB0040705	95179			86374				125263-70-9	CCCCCC1=C(O)C(=O)C(OC)=C(C)O1	OHRPDNHRQKOLGN-UHFFFAOYSA-N	Organoheterocyclic compounds	Pyrans	Pyranones and derivatives	Level 1	56.4	54.6	M-H2O-H	C12H18O4	-1.94675		9365.1	9688.8	9482.71	10303.9	9712.17	10649.5	10174.1	11042.3	12041.8	8547.03	9947.92	8741.63	9019.2	8512.15	8916.31
329.088	3.83302	LCMS-neg	2-O-Benzoyl-D-Glucose	58612	http://funmeta.oebiotech.com/network/58612	HMDB0034618			168049	14704603				63029-01-6	OCC1OC(O)C(OC(=O)C2=CC=CC=C2)C(O)C1O	RIDPBVGJGNVNFX-UHFFFAOYSA-N	Organic oxygen compounds	Organooxygen compounds	Carbohydrates and carbohydrate conjugates	Level 1	56.2	61.3	M+FA-H	C13H16O7	0.589866		164137	158872	157098	189826	202687	188589	234253	199025	229472	95825	117235	81577.9	115628	133816	174604
217.097	4.11095	LCMS-pos	L-1,2,3,4-Tetrahydro-Beta-Carboline-3-Carboxylic Acid	59520	http://funmeta.oebiotech.com/network/59520	HMDB0035665	90929		91151	98285				42438-90-4	OC(=O)C1CC2=C(CN1)NC1=CC=CC=C21	FSNCEEGOMTYXKY-UHFFFAOYSA-N	Organoheterocyclic compounds	Indoles and derivatives	Pyridoindoles	Level 1	56.2	80.6	M+H	C12H12N2O2	0.686218		243550	262140	253392	116738	151258	127953	145331	137882	149953	585577	290720	420532	284128	305727	238435
387.201	4.23817	LCMS-pos	Corchoionol C 9-Glucoside	54663	http://funmeta.oebiotech.com/network/54663	HMDB0029772	86479		168230	13857517					CC(OC1OC(CO)C(O)C(O)C1O)\C=C\C1(O)C(C)=CC(=O)CC1(C)C	SWYRVCGNMNAFEK-AATRIKPKSA-N	Lipids and lipid-like molecules	Fatty Acyls	Fatty acyl glycosides	Level 1	56.2	61.9	M+H, M+Na	C19H30O8	-0.335947		5.53508e+06	5.47116e+06	5.47351e+06	7.59251e+06	5.17152e+06	6.32534e+06	7.32359e+06	6.13392e+06	6.17406e+06	3.9471e+06	4.9595e+06	4.22208e+06	4.24315e+06	4.46461e+06	5.00215e+06
247.133	4.86272	LCMS-pos	3-Epiarmefolin	59927	http://funmeta.oebiotech.com/network/59927	HMDB0036135	91291		172036	13944253				293313-26-5	CC1=C2C3OC(=O)C(=C)C3CCC2(C)C(O)CC1O	VRHFGDDYTIJYIX-UHFFFAOYSA-N	Lipids and lipid-like molecules	Prenol lipids	Terpene lactones	Level 1	56.2	51.5	M+H-H2O	C15H20O4	0.0327771		74846.5	81136.8	76789.7	86746.5	85633	99652.6	95608.6	89310.7	103006	53480.2	62097	59704.8	60151.6	76326.8	79808.2
169.122	9.22852	LCMS-pos	Dihydronepetalactone	59661	http://funmeta.oebiotech.com/network/59661	HMDB0035829	91053			519465				17672-81-0	CC1CCC2C1C(=O)OCC2C	LSRNBGXEEKNZHN-UHFFFAOYSA-N	Lipids and lipid-like molecules	Prenol lipids	Terpene lactones	Level 1	56.2	65.3	M+H	C10H16O2	0.448763		114248	119344	116461	111756	142706	156213	186312	196841	215269	130077	115421	126307	128926	128743	118628
133.101	9.67162	LCMS-pos	P-Mentha-1,3,5,8-Tetraene	54551	http://funmeta.oebiotech.com/network/54551	HMDB0029641	86395			62385				1195-32-0	CC(=C)C1=CC=C(C)C=C1	MMSLOZQEMPDGPI-UHFFFAOYSA-N	Benzenoids	Benzene and substituted derivatives	Phenylpropenes	Level 1	56.2	76.2	M+H	C10H12	0.686967		38073.4	38701.9	38595.9	32157.7	40489.2	39564.5	46891.6	42998.5	38655.7	39666.2	40085.9	40289.2	39150.6	37261.2	37437.7
273.038	0.645533	LCMS-neg	Heptulose	255499	http://funmeta.oebiotech.com/network/255499	HMDB0302552				124823					C[C@]1(OP(O)(O)=O)O[C@H](CO)[C@@H](O)[C@H](O)[C@H]1O	QZBAZODTRUGOQS-XUUWZHRGSA-N	Organic oxygen compounds	Organooxygen compounds	Carbohydrates and carbohydrate conjugates	Level 1	56	76.1	M-H	C7H15O9P	0.491659		103207	86440.5	92850.3	115263	108012	114576	159071	146577	110883	50805.4	60675.4	51206.6	75134.7	74568.1	70838.3
177.055	5.35992	LCMS-pos	(-)-Trans-3,4-Dihydro-4,8-Dihydroxy-3-Methyl-1h-2-Benzopyran-1-One	55512	http://funmeta.oebiotech.com/network/55512	HMDB0030765	87184		141335	169539				70287-70-6	CC1OC(=O)C2=C(C=CC=C2O)C1O	STSOHAOGZMLWFR-UHFFFAOYSA-N	Organoheterocyclic compounds	Benzopyrans	2-benzopyrans	Level 1	56	79	M+H-H2O	C10H10O4	-0.197489		35842.7	31988.4	33998.4	30000.9	28872.3	31884.3	26579.7	31974	29920.3	37969.7	30964.9	33003.4	36083	38054.1	35859.6
165.055	4.8399	LCMS-neg	Phenyllactic Acid	47216	http://funmeta.oebiotech.com/network/47216	HMDB0000779	34529		25998	3848	C01479	han00960	Tropane, piperidine and pyridine alkaloid biosynthesis	828-01-3	OC(CC1=CC=CC=C1)C(O)=O	VOXXWSYKYCBWHO-UHFFFAOYSA-N	Phenylpropanoids and polyketides	Phenylpropanoic acids	Unclassified	Level 1	55.9	73.4	M-H	C9H10O3	-4.4153		15852.6	17057	16604	13609.9	15527.7	25810.1	12213.1	10248.3	16109.4	25679.8	16636.4	17452.9	16244.6	18795.6	21828.6
411.09	3.78398	LCMS-pos	Ixoside	35333	http://funmeta.oebiotech.com/network/35333			LMPR0102070040		44583801					[C@@]12([H])C(=CC[C@]1([H])C(C(=O)O)=CO[C@H]2O[C@H]1[C@H](O)[C@H]([C@H](O)[C@@H](CO)O1)O)C(=O)O	AYRQUPRKTDTPEN-SQQPMCIGSA-N	Lipids and lipid-like molecules	Prenol lipids	Terpene glycosides	Level 1	55.9	67.8	M+NH4, M+Na	C16H20O11	0.588554		184417	196126	189776	227481	174743	209339	184507	224869	326141	159590	184681	169595	174031	196835	184860
565.193	5.0001	LCMS-neg	(7'S,8'S)-4,7'-Epoxy-3,8'-Bilign-7-Ene-3',5-Dimethoxy-4',9,9'-Triol 4'-Glucoside	63779	http://funmeta.oebiotech.com/network/63779	HMDB0040636	95114			131752879				107870-87-1	COC1=CC(\C=C/CO)=CC2=C1OC(C2CO)C1=CC=C(OC2OC(CO)C(O)C(O)C2O)C(OC)=C1	SPWHQAUMLDQOFU-ARJAWSKDSA-N	Phenylpropanoids and polyketides	2-arylbenzofuran flavonoids	Unclassified	Level 1	55.9	48.8	M+FA-H	C26H32O11	-0.217974		292599	323066	303292	298910	252965	182209	286781	271027	251888	468899	449644	407028	240626	242076	240984
306.279	12.5176	LCMS-pos	Isotrinerviol	36110	http://funmeta.oebiotech.com/network/36110		53698	LMPR0104400002		42608254					[C@]12(C)CC[C@@]3([H])C(C)=CCC[C@H](C)CCC(=C(C)[C@@]13[H])[C@@H](O)C2	PJNOSQMCFHDMLC-MOEFAXRESA-N	Lipids and lipid-like molecules	Prenol lipids	Diterpenoids	Level 1	55.8	58.5	M+NH4	C20H32O	-0.312903		5.86664e+06	6.10199e+06	5.97129e+06	6.4763e+06	5.97891e+06	5.26543e+06	4.88518e+06	4.90744e+06	4.40777e+06	6.97571e+06	5.67104e+06	7.05537e+06	6.75584e+06	6.2354e+06	6.67113e+06
471.187	4.59765	LCMS-neg	Doxepin N-Oxide Glucuronide	82959	http://funmeta.oebiotech.com/network/82959	HMDB0061139				131770046					C[N+](C)(CC\C=C1/C2=C(COC3=C1C=CC=C3)C=CC=C2)O[C@@H]1O[C@@H]([C@@H](O)[C@H](O)[C@H]1O)C(O)=O	NLZMYODDTAMNJM-GOSZAKIASA-O	Organoheterocyclic compounds	Benzoxepines	Dibenzoxepines	Level 1	55.8	66.2	M-H, 2M-H	C25H30NO8+	-5.62662		1.60524e+06	1.52722e+06	1.53683e+06	1.96632e+06	2.17941e+06	2.14797e+06	1.77991e+06	1.80331e+06	1.83938e+06	1.29284e+06	1.28239e+06	1.20409e+06	1.33025e+06	1.43198e+06	1.43811e+06
169.122	6.05695	LCMS-pos	10-Hydroxy-8e-Decenoic Acid	1735	http://funmeta.oebiotech.com/network/1735	HMDB0039533	74538	LMFA01050160		5312741				106541-97-3	C(CCCCCC/C=C/CO)(=O)O	RCXJFGCVOBRFEH-FNORWQNLSA-N	Organic acids and derivatives	Hydroxy acids and derivatives	Medium-chain hydroxy acids and derivatives	Level 1	55.8	68.9	M+H-H2O	C10H18O3	0.0935068		304646	320592	310755	299354	355725	395209	455847	448838	446416	319188	313853	287295	291619	303764	274812
235.169	6.70197	LCMS-pos	Zedoarondiol	60202	http://funmeta.oebiotech.com/network/60202	HMDB0036448	91582			14632997				98644-24-7	CC(C)=C1CC2C(CCC2(C)O)C(C)(O)CC1=O	TXIKNNOOLCGADE-UHFFFAOYSA-N	Lipids and lipid-like molecules	Prenol lipids	Sesquiterpenoids	Level 1	55.8	65.1	M+H-H2O	C15H24O3	-0.0484616		286637	280848	283158	249355	242609	259399	287306	290639	323686	274377	309585	272285	285605	281371	258221
237.185	11.1771	LCMS-pos	Oleraceacid A	1614	http://funmeta.oebiotech.com/network/1614			LMFA01031263							C(CCCCC/C=C/C=C/C/C=C/CC)(=O)O	WRCWZQOTAJVLSU-SIRUGEDZSA-N	Lipids and lipid-like molecules	Fatty Acyls	Fatty Acids and Conjugates	Level 1	55.7	77	M+H	C15H24O2	0.227879		55989.2	58489.6	57502.1	55239.2	56139.8	54972.5	59987.1	50348.3	45497.8	65409.5	60781.8	70167.3	61531.1	54240.5	60035.9
369.155	5.01393	LCMS-neg	Beta-D-Glucopyranosyl-11-Hydroxyjasmonic Acid	63198	http://funmeta.oebiotech.com/network/63198	HMDB0039964	94506		169743	131752770					CC(OC1OC(CO)C(O)C(O)C1O)\C=C\CC1C(CC(O)=O)CCC1=O	LAYQBSCEPAXXNJ-NSCUHMNNSA-N	Lipids and lipid-like molecules	Fatty Acyls	Fatty acyl glycosides	Level 1	55.7	76	M-H2O-H	C18H28O9	-0.316471		90138.4	90997.5	90854.7	89746.8	94138.6	85437.6	95693.6	100824	83861.6	87335.8	74356.6	86628.3	90432.8	80363.8	84906.6
133.061	0.692	LCMS-pos	Dl-Asparagine	206130	http://funmeta.oebiotech.com/network/206130	HMDB0251512			22653		C16438				NC(CC(O)=N)C(O)=O	DCXYFEDJOCDNAF-UHFFFAOYSA-N	Organic acids and derivatives	Carboxylic acids and derivatives	Amino acids, peptides, and analogues	Level 1	55.6	74.6	M+H	C4H8N2O3	0.517568		230287	204684	214382	268000	183196	267405	257366	151557	173172	226700	253485	277207	197352	175281	202670
367.15	3.57242	LCMS-pos	2-(Beta-D-Mannopyranosyl)-L-Tryptophan	211650	http://funmeta.oebiotech.com/network/211650	HMDB0258059				22999687					NC(CC1=C(NC2=CC=CC=C12)C1OC(CO)C(O)C(O)C1O)C(O)=O	CPXSBHKDEPPWIX-UHFFFAOYSA-N	Organoheterocyclic compounds	Indoles and derivatives	Indolyl carboxylic acids and derivatives	Level 1	55.6	68.9	M+H, M+Na, M+H-H2O	C17H22N2O7	0.0805844		2.62005e+06	2.66138e+06	2.63846e+06	4.72068e+06	5.18308e+06	4.10305e+06	4.21702e+06	4.53572e+06	5.69892e+06	1.15724e+06	894870	907474	1.28433e+06	953646	791122
247.133	6.87342	LCMS-pos	Curcolonol	57478	http://funmeta.oebiotech.com/network/57478	HMDB0033227				45359845				217817-09-9	CC1=COC2=C1C(=O)C1C(C)(O)CCC(O)C1(C)C2	QXEXMTIZXNCRJO-UHFFFAOYSA-N	Lipids and lipid-like molecules	Prenol lipids	Sesquiterpenoids	Level 1	55.6	59.8	M+H-H2O	C15H20O4	-0.0505151		90473.5	91629.6	90529.3	68046.4	88519	77806.3	100631	100632	88025.6	95426.7	97761.8	101239	108325	93904.3	88715.6
463.088	4.75692	LCMS-neg	Juglanin	31927	http://funmeta.oebiotech.com/network/31927	HMDB0303587	50255	LMPK12111839		5318717					C1(O)=CC2OC(C3C=CC(O)=CC=3)=C(O[C@@H]3O[C@@H](CO)[C@H](O)[C@H]3O)C(=O)C=2C(O)=C1	POQICXMTUPVZMX-UXYNSRGZSA-N	Phenylpropanoids and polyketides	Flavonoids	Flavonoid glycosides	Level 1	55.5	68.1	M+FA-H	C20H18O10	0.355434		7.23041e+06	7.0137e+06	7.25674e+06	6.55402e+06	8.71851e+06	6.90936e+06	7.05759e+06	6.58682e+06	5.85465e+06	6.74195e+06	5.85474e+06	7.46571e+06	8.36852e+06	7.74811e+06	7.05278e+06
424.247	9.74913	LCMS-neg	PE(14:0/0:0)	21165	http://funmeta.oebiotech.com/network/21165	HMDB0011500	40777	LMGP02050003	84299	9547070					[C@](COP(=O)(O)OCCN)([H])(O)COC(CCCCCCCCCCCCC)=O	RPXHXZNGZBHSMJ-GOSISDBHSA-N	Lipids and lipid-like molecules	Glycerophospholipids	Glycerophosphoethanolamines	Level 1	55.5	53.2	M-H	C19H40NO7P	0.226169		15815.9	15750.8	14782.7	23638.8	23691.6	28310.1	25792.3	22728.2	25558.5	4429.44	6345.98	5002.97	6861.75	7601.26	4553.03
689.211	1.08223	LCMS-pos	Cellotetraose	273807	http://funmeta.oebiotech.com/network/273807		63206			439626	C02013			38819-01-1	C(C1C(C(C(C(O1)OC2C(OC(C(C2O)O)OC3C(OC(C(C3O)O)OC4C(OC(C(C4O)O)O)CO)CO)CO)O)O)O)O	LUEWUZLMQUOBSB-YQGOCCRESA-N	Organic oxygen compounds	Organooxygen compounds	Carbohydrates and carbohydrate conjugates	Level 1	55.4	62.4	M+Na	C24H42O21	0.55958		2.19297e+06	2.19498e+06	2.2117e+06	2.48755e+06	2.98073e+06	2.25291e+06	2.34157e+06	2.98531e+06	3.25088e+06	2.01589e+06	2.20308e+06	2.00505e+06	2.44143e+06	2.14258e+06	2.09921e+06
343.212	6.44957	LCMS-neg	Delta14-9-Phytof	3467	http://funmeta.oebiotech.com/network/3467			LMFA02040003		126457313					OC(=O)CCCCCCCC1C(O)CC(C(O)/C=C/C(O)CC)O1	XSSRKBRTVPNAMX-ZHACJKMWSA-N	Lipids and lipid-like molecules	Fatty Acyls	Eicosanoids	Level 1	55.4	51	M-H	C18H32O6	-0.545873		12253.3	9712.64	11949.3	14418.6	8628.78	9596.31	3952.68	5912.27	4033.77	17465.9	18181.8	11491.6	25412.5	10356.3	14440.3
151.112	9.06217	LCMS-pos	Verbenone	213030	http://funmeta.oebiotech.com/network/213030	HMDB0259787	68005		78315	29025	C09913			18309-32-5	CC1=CC(=O)C2CC1C2(C)C	DCSCXTJOXBUFGB-UHFFFAOYSA-N	Lipids and lipid-like molecules	Prenol lipids	Monoterpenoids	Level 1	55.4	64	M+H	C10H14O	0.410882		1.27924e+06	1.27138e+06	1.27281e+06	979782	1.2073e+06	1.21201e+06	1.54283e+06	1.3029e+06	1.29662e+06	1.34763e+06	1.19058e+06	1.35029e+06	1.52355e+06	1.45186e+06	1.22963e+06
611.467	12.4532	LCMS-pos	DG(i-14:0/0:0/22:6(4Z,7Z,10Z,13E,15E,19Z)-OH(17))	251990	http://funmeta.oebiotech.com/network/251990	HMDB0298891									CC\C=C/CC(O)\C=C\C=C\C\C=C/C\C=C/C\C=C/CCC(=O)OC[C@H](O)COC(=O)CCCCCCCCCCC(C)C	FODIOGJYWCUTRU-SXKXGIMLSA-N	Unclassified	Unclassified	Unclassified	Level 1	55.3	55	M+H-H2O	C39H64O6	-0.0154094		236741	241171	236688	234051	159702	122135	160999	151775	126706	300044	481693	276905	211322	205028	246403
167.107	4.85218	LCMS-pos	(4s,8r)-8,9-Dihydroxy-P-Menth-1(6)-En-2-One	62364	http://funmeta.oebiotech.com/network/62364	HMDB0039052				73120805				402593-42-4	CC1=CCC(CC1=O)C(C)(O)CO	AOKPDATZUBLDMG-UHFFFAOYSA-N	Lipids and lipid-like molecules	Prenol lipids	Monoterpenoids	Level 1	55.3	69.8	M+H-H2O	C10H16O3	0.346005		132029	131734	131743	138986	139905	138596	140634	150907	159454	118481	127326	125384	115744	121672	118662
249.148	6.5871	LCMS-pos	Artemin	58686	http://funmeta.oebiotech.com/network/58686	HMDB0034696	90145		168328	3678270				22149-38-8	CC1C2CCC3(C)C(O)CCC(=C)C3(O)C2OC1=O	CJLHTKGWEUGORV-UHFFFAOYSA-N	Lipids and lipid-like molecules	Prenol lipids	Terpene lactones	Level 1	55.3	73.3	M+H-H2O	C15H22O4	-0.211794		55166.9	60316.4	57711.1	48847.7	53006.8	52167.9	63560.1	54043.5	51883.1	58904	56481.8	61141.5	67403.9	56139	51887.4
233.154	7.85402	LCMS-pos	Alcyopterosin N	35754	http://funmeta.oebiotech.com/network/35754			LMPR0103610010		10728290					C1(C)=CC2C(=O)C(C)(C)CC=2C(C)=C1CCO	NUFTYHHRGFEVPH-UHFFFAOYSA-N	Benzenoids	Indanes	Indanones	Level 1	55.3	49.6	M+H	C15H20O2	0.0922703		233757	233851	233460	180193	198426	204370	257025	200411	212943	251669	210319	249044	289933	282157	229085
313.239	9.33705	LCMS-neg	12,13-Dihome(9)	3118	http://funmeta.oebiotech.com/network/3118		35504	LMFA02000164		5282961					C(/CC(O)C(O)CCCCC)=C\CCCCCCCC(=O)O	CQSLTKIXAJTQGA-DHZHZOJOSA-N	Lipids and lipid-like molecules	Fatty Acyls	Fatty acids and conjugates	Level 1	55.3	49.3	M-H	C18H34O4	0.236628		65940.8	62953.9	63370.5	87074.2	68579.4	68506.3	64040.9	68569.9	101007	53701.1	46688.4	46816.3	49708.8	56632.8	61901.7
237.185	10.0526	LCMS-pos	Curdione	58702	http://funmeta.oebiotech.com/network/58702	HMDB0034714				5362828	C17493			13657-68-6	CC(C)C1CC(=O)C(C)CC\C=C(C)/CC1=O	KDPFMRXIVDLQKX-WDZFZDKYSA-N	Lipids and lipid-like molecules	Prenol lipids	Sesquiterpenoids	Level 1	55.2	58.3	M+H	C15H24O2	0.198787		237292	253052	243399	196753	223433	212286	250091	213403	224052	258043	252497	270493	273319	246048	234262
323.074	3.86812	LCMS-pos	Salicylic Acid Beta-D-Glucoside	64370	http://funmeta.oebiotech.com/network/64370	HMDB0041271	95685			4596190				10366-91-3	OCC1OC(OC2=CC=CC=C2C(O)=O)C(O)C(O)C1O	TZPBMNKOLMSJPF-UHFFFAOYSA-N	Organic oxygen compounds	Organooxygen compounds	Carbohydrates and carbohydrate conjugates	Level 1	55.2	72.7	M+Na, M+K, M+NH4, M+H	C13H16O8	0.146681		1.37232e+06	1.36829e+06	1.36106e+06	1.55381e+06	1.38167e+06	1.4739e+06	1.7191e+06	1.86773e+06	2.24426e+06	1.09891e+06	1.17862e+06	999937	979462	1.0336e+06	1.14932e+06
325.093	4.5584	LCMS-neg	1-O-P-Coumaroyl-Beta-D-Glucose	60593	http://funmeta.oebiotech.com/network/60593	HMDB0036936	91925		168167	14158116				7139-64-2	OCC1OC(OC(=O)\C=C\C2=CC=C(O)C=C2)C(O)C(O)C1O	DSNCQKUYZOSARM-ZZXKWVIFSA-N	Phenylpropanoids and polyketides	Cinnamic acids and derivatives	Hydroxycinnamic acids and derivatives	Level 1	55.2	69.8	M-H	C15H18O8	0.206656		54889.9	50543.9	52258.2	57891.3	53216.5	55276.8	47599.2	59890.2	50635.5	48603.1	54020.9	57052	47896.4	47414	59766.3
191.143	9.69417	LCMS-pos	2,2,6,7-Tetramethylbicyclo[4.3.0]Nona-1(9),4-Dien-8-One	60363	http://funmeta.oebiotech.com/network/60363	HMDB0036685	91722		168238	85517881				99901-22-1	CC1C(=O)C=C2C1(C)C=CCC2(C)C	KTDAEZJBJUWAPC-UHFFFAOYSA-N	Organic oxygen compounds	Organooxygen compounds	Carbonyl compounds	Level 1	55.2	69.9	M+H	C13H18O	0.163731		30544.5	27776	28586.1	42544.8	39903	54434.8	31587.5	31097.3	47194.1	29002.9	26146.1	21837.6	22524.1	21379.5	17939.8
320.257	10.4224	LCMS-pos	Oryzalexin B	255087	http://funmeta.oebiotech.com/network/255087	HMDB0302100									CC1(C)[C@H]2C[C@H](O)C3=C[C@@](C)(CC[C@H]3[C@]2(C)CCC1=O)C=C	PXSLLXAAZWPICX-YMBUTIGBSA-N	Lipids and lipid-like molecules	Prenol lipids	Diterpenoids	Level 1	55.1	47.2	M+NH4	C20H30O2	-4.71236		385276	374527	377350	369274	345441	332313	373408	374878	446690	342589	456387	391154	331070	378851	432539
367.103	4.48885	LCMS-neg	3-Feruloylquinic Acid	55441	http://funmeta.oebiotech.com/network/55441	HMDB0030669	65790		86388	9799386	C02572			62929-69-5	COC1=CC(\C=C\C(=O)O[C@@H]2C[C@@](O)(C[C@@H](O)[C@H]2O)C(O)=O)=CC=C1O	RAGZUCNPTLULOL-KJJWLSQTSA-N	Organic oxygen compounds	Organooxygen compounds	Alcohols and polyols	Level 1	55.1	67.8	M-H, 2M-H	C17H20O9	-0.156435		1.29041e+06	1.2171e+06	1.264e+06	1.17596e+06	1.25094e+06	1.2367e+06	1.11102e+06	1.19078e+06	1.1751e+06	1.13126e+06	1.18262e+06	1.22522e+06	1.38596e+06	1.31774e+06	1.46619e+06
135.117	10.4776	LCMS-pos	P-Mentha-1,3,8-Triene	60664	http://funmeta.oebiotech.com/network/60664	HMDB0037013	91996		89242	176983				18368-95-1	CC(=C)C1=CC=C(C)CC1	XNMPFDIYAMOYRM-UHFFFAOYSA-N	Lipids and lipid-like molecules	Prenol lipids	Monoterpenoids	Level 1	55	59.8	M+H	C10H14	0.586914		75080	73786.2	73831.6	57537	74494	70069.1	85091.1	72194.5	72203.5	77069.7	68531.7	80422.7	84156.1	81119.8	71654.7
223.133	4.93813	LCMS-pos	Dehydrovomifoliol	60492	http://funmeta.oebiotech.com/network/60492	HMDB0036819	91833		18429	5280662	C04223			15764-81-5	CC(=O)\C=C\C1(O)C(C)=CC(=O)CC1(C)C	JJRYPZMXNLLZFH-AATRIKPKSA-N	Lipids and lipid-like molecules	Prenol lipids	Sesquiterpenoids	Level 1	55	71.1	M+H	C13H18O3	-0.0236228		51968.9	51602.4	51697.7	90165.6	60938.4	62513.4	59263.5	75711.2	62222.8	22606.1	35020.6	25648.1	24934.3	29875.9	26803.8
317.067	5.47632	LCMS-neg	7,8,4'-Trihydroxyflavanone	34273	http://funmeta.oebiotech.com/network/34273		52581	LMPK12140091		42607833					C1(O)=C(O)C2OC(C3C=CC(O)=CC=3)CC(=O)C=2C=C1	IXQZKAVXZDCYDY-UHFFFAOYSA-N	Phenylpropanoids and polyketides	Flavonoids	Flavans	Level 1	55	52.3	M+FA-H	C15H12O5	-0.00493874		121100	121344	122858	91645	109884	114465	134632	112609	100333	122457	111011	122771	153428	125856	108695
137.096	6.3583	LCMS-pos	3,5,5-Trimethyl-1,2-Cyclohexanedione	59966	http://funmeta.oebiotech.com/network/59966	HMDB0036177	91384			551084				57696-89-6	CC1=C(O)C(=O)CC(C)(C)C1	DWGZTTFGUFHAJX-UHFFFAOYSA-N	Organic oxygen compounds	Organooxygen compounds	Carbonyl compounds	Level 1	55	62.1	M+H-H2O	C9H14O2	0.436896		14260.4	14635.9	14162.1	10635.5	12043.3	13701.2	16121.1	12498	18446	15961.8	15152.2	17780.9	12843.3	15605.5	12309.8
245.117	8.10037	LCMS-pos	Dihydrosuberenol	55453	http://funmeta.oebiotech.com/network/55453	HMDB0030691	87141		174459	14077805				81892-79-7	COC1=CC2=C(C=CC(=O)O2)C=C1CCC(C)(C)O	YCIWLTLAWPAWSP-UHFFFAOYSA-N	Phenylpropanoids and polyketides	Coumarins and derivatives	Unclassified	Level 1	55	64.7	M+H-H2O, M+H	C15H18O4	0.070487		7.38958e+06	7.3419e+06	7.32886e+06	6.15803e+06	7.24145e+06	7.10595e+06	8.03856e+06	7.21215e+06	6.73296e+06	8.13957e+06	6.64626e+06	7.29106e+06	9.14665e+06	7.79819e+06	6.51514e+06
353.269	9.6485	LCMS-pos	Isoraspailyne A	10507	http://funmeta.oebiotech.com/network/10507			LMGL01030008		21591332					OC[C@]([H])(O)CO/C=C\C#C/C=C\CCCCCCCCCCC(O)C	JPVHGPAQJWEPFH-TVSZHIICSA-N	Lipids and lipid-like molecules	Fatty Acyls	Fatty alcohols	Level 1	55	63	M+H	C21H36O4	-0.10299		172390	170163	170429	159216	110468	111830	136188	124829	129554	222085	287658	157555	268064	231929	152449
219.077	1.49667	LCMS-neg	Tyr-Gly	212726	http://funmeta.oebiotech.com/network/212726	HMDB0259337				259323					NC(CC1=CC=C(O)C=C1)C(O)=NCC(O)=O	HPYDSVWYXXKHRD-UHFFFAOYSA-N	Organic acids and derivatives	Carboxylic acids and derivatives	Amino acids, peptides, and analogues	Level 1	54.9	69.9	M-H2O-H	C11H14N2O4	-1.46387		22045.7	19373.1	20813.9	14779.6	17443.1	19974.5	16118.9	13275.6	17811.5	25919.4	25038.5	28257.3	21694.9	20002.9	21255.2
179.07	5.41793	LCMS-pos	3-(3-Hydroxy-4-Methoxyphenyl)Propanoic Acid	144411	http://funmeta.oebiotech.com/network/144411	HMDB0131138	405516			2752054					COC1=C(O)C=C(CCC(O)=O)C=C1	ZVIJTQFTLXXGJA-UHFFFAOYSA-N	Phenylpropanoids and polyketides	Phenylpropanoic acids	Unclassified	Level 1	54.9	74.1	M+H-H2O	C10H12O4	-0.0920084		20183.8	20125.4	20074.9	21579.7	19158.8	18357	24428.5	18736.8	24752.7	21711.2	20391.8	20422.5	22721.8	21147.7	19453.4
381.226	9.80713	LCMS-neg	(5e)-13,14-Dihydro-Pgb2	3837	http://funmeta.oebiotech.com/network/3837			LMFA03010236							C1(CC[C@@H](O)CCCCC)CCC(=O)C=1C/C=C/CCCC(=O)O	JCDDULLUNTZPSY-PFWMLDTASA-N	Lipids and lipid-like molecules	Fatty Acyls	Eicosanoids	Level 1	54.9	45.8	M+FA-H	C20H32O4	-6.24192		21769.2	18534.9	20594.2	10129.4	5600.95	7713.06	4353.15	7131.43	7559.91	52046.7	37334.3	35515.1	24758.2	28305.1	19367.7
249.148	9.94775	LCMS-pos	Atractylenolide Iii	203755	http://funmeta.oebiotech.com/network/203755	HMDB0248708				196319					CC1=C2CC3C(=C)CCCC3(C)CC2(O)OC1=O	FBMORZZOJSDNRQ-UHFFFAOYSA-N	Lipids and lipid-like molecules	Prenol lipids	Terpene lactones	Level 1	54.9	55.8	M+H, M+Na	C15H20O3	-0.265916		149525	153023	151233	115122	147501	145073	199697	160542	156845	156043	148970	169627	186805	169637	142377
164.074	0.650067	LCMS-pos	S-Methyl-L-Methioninate	211095	http://funmeta.oebiotech.com/network/211095	HMDB0257404	320571			10176270					C[S+](C)CCC(N)C([O-])=O	YDBYJHTYSHBBAU-UHFFFAOYSA-N	Organic acids and derivatives	Carboxylic acids and derivatives	Amino acids, peptides, and analogues	Level 1	54.8	73.1	M+H, M+K	C6H13NO2S	0.00409069		476535	462293	464993	585577	561153	788186	490500	589739	595349	501034	439917	511146	220255	277218	328609
439.357	12.7875	LCMS-pos	Katonic Acid	58648	http://funmeta.oebiotech.com/network/58648	HMDB0034654	90111			9804114				6894-46-8	[H][C@@]12C[C@@](C)(CC[C@]1(C)CC[C@]1(C)C2=CC[C@]2([H])[C@@]3(C)CC[C@@H](O)C(C)(C)[C@]3([H])CC[C@@]12C)C(O)=O	JZFSMVXQUWRSIW-MCLQAGPZSA-N	Lipids and lipid-like molecules	Prenol lipids	Triterpenoids	Level 1	54.8	45.1	M+H-H2O	C30H48O3	0.29315		116784	148552	131881	131130	117458	114645	134918	114350	130518	72775.3	124703	97436.1	131891	96273.8	162954
327.109	3.84742	LCMS-neg	Dihydromelilotoside	61732	http://funmeta.oebiotech.com/network/61732	HMDB0038334				73981563				24696-05-7	OCC1OC(OC2=CC=CC=C2CCC(O)=O)C(O)C(O)C1O	FXEOLMWSBWXMSF-UHFFFAOYSA-N	Organic oxygen compounds	Organooxygen compounds	Carbohydrates and carbohydrate conjugates	Level 1	54.8	71.1	M-H	C15H20O8	0.0251904		86645.4	77230.5	79090.9	85580.5	100636	102062	90489.2	116954	97956.5	58280.7	71648.1	72986.6	51898.2	68590.7	53959.5
503.141	3.9029	LCMS-neg	Cis-P-Coumaric Acid 4-[Apiosyl-(1->2)-Glucoside]	60736	http://funmeta.oebiotech.com/network/60736	HMDB0037088	92064		167954	131752145					OCC1OC(OC2=CC=C(\C=C\C(O)=O)C=C2)C(OC2OCC(O)(CO)C2O)C(O)C1O	DAVWDWCHQLSZAZ-ZZXKWVIFSA-N	Organic oxygen compounds	Organooxygen compounds	Carbohydrates and carbohydrate conjugates	Level 1	54.8	60.4	M+FA-H	C20H26O12	0.43959		332549	330974	347509	218734	228230	219790	207055	235626	233763	405445	413209	373059	464652	429419	435071
377.182	5.1491	LCMS-neg	(4r,6s)-P-Menth-1-Ene-4,6-Diol 4-Glucoside	62297	http://funmeta.oebiotech.com/network/62297	HMDB0038980	93588		174518	73075307				359875-78-8	CC(C)C1(CC=C(C)C(O)C1)OC1OC(CO)C(O)C(O)C1O	HLDKDYHDZWXFNX-UHFFFAOYSA-N	Lipids and lipid-like molecules	Prenol lipids	Terpene glycosides	Level 1	54.8	68	M+FA-H	C16H28O7	0.0988148		75086.5	77972.1	76268.3	90857.3	75768.2	78197.9	68673.5	80434.5	81995.7	83508.2	61429.4	84754.6	69049.7	70995.1	65264.3
167.107	5.66947	LCMS-pos	Alpha-Campholonic Acid	254897	http://funmeta.oebiotech.com/network/254897	HMDB0301822				57455196					CC1C(=O)CC(CC(O)=O)C1(C)C	VRCGDJCVKWWRME-UHFFFAOYSA-N	Lipids and lipid-like molecules	Prenol lipids	Monoterpenoids	Level 1	54.8	55.7	M+H-H2O	C10H16O3	0.476535		116444	121339	118802	105534	123213	131401	137182	140386	150948	112108	121172	117740	113102	110835	109445
293.211	8.95205	LCMS-pos	Plasmodiophorol A	3337	http://funmeta.oebiotech.com/network/3337			LMFA02000386							C(CCCCCCC/C=C\[C@H]1[C@]([H])([C@@H](O)CC)C[C@@H]2O[C@H]12)(=O)O	UMHMXTXOIVYKOO-RLHIQTTISA-N	Organic acids and derivatives	Hydroxy acids and derivatives	Medium-chain hydroxy acids and derivatives	Level 1	54.8	63.3	M+H-H2O	C18H30O4	-0.639579		138076	141429	139900	140733	89768.5	108218	98255.3	112284	124652	180925	191363	148435	118798	161086	131861
393.116	5.06303	LCMS-pos	4-Hydroxy-5-(Phenyl)-Valeric Acid-O-Glucuronide	81997	http://funmeta.oebiotech.com/network/81997	HMDB0059980			88704	124202082					OC(CCC(=O)OC1O[C@H]([C@H](O)[C@@H](O)[C@@H]1O)C(O)=O)CC1=CC=CC=C1	IMTGYVWDOAJQQP-UFZVYEDBSA-N	Organic oxygen compounds	Organooxygen compounds	Carbohydrates and carbohydrate conjugates	Level 1	54.7	67.8	M+Na, M+K, M+NH4, M+H-H2O	C17H22O9	-0.230496		1.86381e+07	1.81712e+07	1.8481e+07	1.39442e+07	1.74504e+07	2.40387e+07	1.52772e+07	2.83787e+07	1.89996e+07	1.72779e+07	1.73548e+07	1.48723e+07	2.18027e+07	1.6381e+07	1.82925e+07
409.162	8.86487	LCMS-pos	Gingerenone B	59281	http://funmeta.oebiotech.com/network/59281	HMDB0035405	90697		142262	5317592				128700-98-1	COC1=CC(CCC(=O)\C=C\CCC2=CC(OC)=C(O)C(OC)=C2)=CC=C1O	BGYDJLLXKGVQBP-FNORWQNLSA-N	Phenylpropanoids and polyketides	Diarylheptanoids	Linear diarylheptanoids	Level 1	54.7	51.5	M+H, M+Na, M+NH4	C22H26O6	0.0800464		1.26238e+06	1.30582e+06	1.28357e+06	1.66641e+06	8.26679e+06	2.27503e+06	1.63843e+06	2.61799e+06	2.5407e+06	2.16282e+06	9.63823e+06	7.58906e+06	8.28617e+06	1.34591e+06	1.10299e+06
258.992	4.08238	LCMS-neg	Ethyl Gallate 3-Sulfate	197171	http://funmeta.oebiotech.com/network/197171	HMDB0240516									CCOC(=O)C1=CC(O)=C(O)C(OS(O)(=O)=O)=C1	JRHRIYQMDUZNBA-UHFFFAOYSA-N	Benzenoids	Benzene and substituted derivatives	Benzoic acids and derivatives	Level 1	54.6	55.7	M-H2O-H	C9H10O8S	-0.104437		24640	26009.1	29798.7	3544.81	8017.43	5722.8	8888.38	6281.63	6869.99	29063.1	36388.1	36987	58250.2	66745.4	24642.2
297.243	10.7975	LCMS-neg	Ricinoleic Acid	3138	http://funmeta.oebiotech.com/network/3138		35485	LMFA02000184	28592	643684	C08365				C(CCCCCCC/C=C\C[C@H](O)CCCCCC)(=O)O	WBHHMMIMDMUBKC-QJWNTBNXSA-N	Lipids and lipid-like molecules	Fatty Acyls	Fatty acids and conjugates	Level 1	54.5	45.4	M-H	C18H34O3	-0.277568		222740	220829	220912	347753	171301	287099	147400	235850	240779	134196	203789	210140	202467	332787	192670
409.383	13.7888	LCMS-pos	Thalianol	257309	http://funmeta.oebiotech.com/network/257309	HMDB0304499				74409384					CC(CCC=C(C)CCC=C(C)C)C1(C)CCC2=C1CCC1C(C)(C)C(O)CCC21C	DGAGPZOBTQYNRE-UHFFFAOYSA-N	Lipids and lipid-like molecules	Prenol lipids	Triterpenoids	Level 1	54.5	57.8	M+H-H2O	C30H50O	0.399446		360635	325348	305689	469368	348413	328113	356771	397909	399102	315404	397579	323931	380065	313358	280395
131.129	0.650067	LCMS-pos	Agmatine	47584	http://funmeta.oebiotech.com/network/47584	HMDB0001432	3523		17431	199	C00179	han00330	Arginine and proline metabolism	306-60-5	NCCCCNC(N)=N	QYPPJABKJHAVHS-UHFFFAOYSA-N	Organic nitrogen compounds	Organonitrogen compounds	Guanidines	Level 1	54.4	58.7	M+H	C5H14N4	1.18512		12293.1	14203.9	13734.3	24675.1	22438	10662.2	25023.4	25370.7	20442.3	10808.9	9425.59	7171.49	16114.8	30581.7	13090.8
158.081	0.779617	LCMS-pos	Glabrin A	254860	http://funmeta.oebiotech.com/network/254860	HMDB0301777				161850				162157-00-8	CN1CC(O)C(O)CC1C(O)=O	VORPREYJNTUAGI-UHFFFAOYSA-N	Organic acids and derivatives	Carboxylic acids and derivatives	Amino acids, peptides, and analogues	Level 1	54.4	70.4	M+H-H2O	C7H13NO4	0.456621		109883	97822.3	102827	101925	97839.4	85808.4	89197.3	124761	125333	108337	105519	88870.3	110330	100479	95465.7
565.193	4.90618	LCMS-neg	Matairesinoside	256339	http://funmeta.oebiotech.com/network/256339	HMDB0303466				302580					COC1=CC(CC2C(CC3=CC(OC)=C(O)C=C3)COC2=O)=CC=C1OC1OC(CO)C(O)C(O)C1O	AAGCATAPYOEULE-UHFFFAOYSA-N	Lignans, neolignans and related compounds	Lignan glycosides	Unclassified	Level 1	54.4	68.5	M-H, M+FA-H	C26H32O11	0.0691845		443775	483343	465497	458357	397479	384571	447734	420819	369696	492509	565543	591448	509693	434958	462735
131.034	1.77175	LCMS-neg	2-Hydroxy-4-Oxopentanoic Acid	1948	http://funmeta.oebiotech.com/network/1948	HMDB0040531	95022	LMFA01050482		10103208				54031-97-9	O=C(C(CC(=O)C)O)O	QTSNVMMGKAPSRT-UHFFFAOYSA-N	Organic acids and derivatives	Keto acids and derivatives	Gamma-keto acids and derivatives	Level 1	54.3	66.1	M-H	C5H8O4	-6.83679		72719.7	70904.8	71851.2	66897.1	69517.7	60966.6	60952.7	62983.3	61417.8	92608.6	85451.3	85214.7	73611.2	82838.4	71404.5
637.178	5.62957	LCMS-neg	Acacetin 7-Neohesperidoside	30543	http://funmeta.oebiotech.com/network/30543			LMPK12110450		5317385					C1(O[C@H]2[C@H](O[C@H]3[C@H](O)[C@H](O)[C@@H](O)[C@H](C)O3)[C@@H](O)[C@H](O)[C@@H](CO)O2)=CC2OC(C3C=CC(OC)=CC=3)=CC(=O)C=2C(O)=C1	MLWDGPFGTFOLRJ-CUVHLRMHSA-N	Phenylpropanoids and polyketides	Flavonoids	Flavonoid glycosides	Level 1	54.3	64.8	M+FA-H	C28H32O14	1.24851		748227	713865	730379	649608	574465	593796	516227	601468	660295	902376	891601	866431	735703	806987	801988
711.221	1.07338	LCMS-neg	3-Beta-Glucosylcellotriose	62472	http://funmeta.oebiotech.com/network/62472	HMDB0039173	93767			14841537				58484-04-1	OCC1OC(OC2C(O)C(CO)OC(OC3C(O)C(O)C(OC4C(O)C(O)C(O)OC4CO)OC3CO)C2O)C(O)C(O)C1O	DRMABKCEUIQDFK-UHFFFAOYSA-N	Organic oxygen compounds	Organooxygen compounds	Carbohydrates and carbohydrate conjugates	Level 1	54.1	64.5	M-H, M+FA-H	C24H42O21	1.07067		437645	481340	449247	510319	589479	523648	439164	782985	682245	306112	436937	306784	422887	398199	439300
169.05	4.11095	LCMS-pos	Ethanone, 1-(2,3,4-Trihydroxyphenyl)-	310703	http://funmeta.oebiotech.com/network/310703		337901			10706					CC(=O)C1=C(C(=C(C=C1)O)O)O	XIROXSOOOAZHLL-UHFFFAOYSA-N	Organic oxygen compounds	Organooxygen compounds	Carbonyl compounds	Level 1	54.1	66.8	M+H	C8H8O4	0.563006		113496	122955	118762	133038	137776	128289	151840	134822	158140	89439	120004	81141.2	95672.5	119223	129397
623.231	4.55467	LCMS-pos	Eruberin B	28988	http://funmeta.oebiotech.com/network/28988			LMPK12020168		21636256					C1(O[C@H]2[C@H](O)[C@@H](O)[C@H](O)[C@@H](CO)O2)=C(C)C2O[C@@H](C3C=CC(OC)=CC=3)C[C@H](O)C=2C(O[C@H]2[C@H](O)[C@@H](O)[C@H](O)[C@@H](CO)O2)=C1C	WZHCAAJIMBUYAS-KXKATYLASA-N	Phenylpropanoids and polyketides	Flavonoids	Flavonoid glycosides	Level 1	54.1	70.2	M+H-H2O	C30H40O15	-3.31236		248258	291276	271689	329361	281038	312361	330863	319980	325622	226298	238318	192667	215537	240955	247581
210.149	9.02588	LCMS-pos	2e,6e,8e,10e-Dodecatetraenoic Acid	736	http://funmeta.oebiotech.com/network/736		34906	LMFA01030241		5312393					C(/C=C/CC/C=C/C=C/C=C/C)(=O)O	ASTBWPMXGJCVAM-IFZPDKMOSA-N	Lipids and lipid-like molecules	Fatty Acyls	Fatty acids and conjugates	Level 1	54.1	46	M+NH4	C12H16O2	0.437991		31451.9	27016.2	29051.9	18030.3	31827.2	28257	36589	30015.2	27517.3	45177.4	38106.1	32453.3	38811.9	41039.4	41218.8
167.107	5.95977	LCMS-pos	5-Hydroxy-P-Mentha-6,8-Dien-2-One	60662	http://funmeta.oebiotech.com/network/60662	HMDB0037011	91994		138750	14379178				56423-48-4	CC(=C)C1CC(=O)C(C)=CC1O	IQBZOAYOGMNFPL-UHFFFAOYSA-N	Lipids and lipid-like molecules	Prenol lipids	Monoterpenoids	Level 1	54	65.2	M+H	C10H14O2	0.387961		149511	150554	150383	139596	164548	157567	163618	195407	169116	148134	150036	154190	154081	148867	147141
371.098	1.88875	LCMS-neg	Monotropein	59468	http://funmeta.oebiotech.com/network/59468	HMDB0035608				3488508	C09788			5945-50-6	OCC1OC(OC2OC=C(C3C=CC(O)(CO)C23)C(O)=O)C(O)C(O)C1O	HPWWQPXTUDMRBI-UHFFFAOYSA-N	Lipids and lipid-like molecules	Prenol lipids	Terpene glycosides	Level 1	53.9	69.4	M-H2O-H	C16H22O11	0.0822404		107747	107466	104858	114323	134981	122793	151092	139407	127362	93479.2	102462	82293.4	83998.9	87040.9	103263
481.132	4.37063	LCMS-pos	12-Hydroxynevirapine Glucuronide	82570	http://funmeta.oebiotech.com/network/82570	HMDB0060705				131769925					CC1=C2N=C(OC3O[C@@H]([C@@H](O)[C@H](O)[C@H]3O)C(O)=O)C3=C(N=CC=C3)N(C3CC3O)C2=NC=C1	UVZMQJUCOZEMQZ-RDPCRGLVSA-N	Organic oxygen compounds	Organooxygen compounds	Carbohydrates and carbohydrate conjugates	Level 1	53.9	67.3	M+Na	C21H22N4O8	-2.81478		164735	152747	158689	133906	164711	165188	133153	172092	145111	159686	182853	134850	113324	167300	175525
431.098	4.67673	LCMS-neg	Isocarthamidin 8-Glucoside	34833	http://funmeta.oebiotech.com/network/34833			LMPK12140665		101486375					C1(O)C=C(O)C2C(=O)CC(C3C=CC(O)=CC=3)OC=2C=1O[C@H]1[C@H](O)[C@@H](O)[C@H](O)[C@@H](CO)O1	KUBUHOMBTJDYAN-QYBDSPPMSA-N	Phenylpropanoids and polyketides	Flavonoids	Flavonoid glycosides	Level 1	53.9	49	M-H2O-H	C21H22O11	0.0410537		298668	288549	286468	276453	292631	288222	359601	304275	338492	262811	295499	230685	237677	261165	278135
263.128	6.57607	LCMS-pos	Parthenin	35663	http://funmeta.oebiotech.com/network/35663		41194	LMPR0103420001	7938	442288	C09523			508-59-8	[C@@]12(C)C(=O)C=C[C@@]1(O)[C@@H](C)CC[C@@]1([H])C(C(=O)O[C@@]21[H])=C	LLQCRTZROWMVOL-JISBIHODSA-N	Lipids and lipid-like molecules	Prenol lipids	Terpene lactones	Level 1	53.9	65.9	M+H	C15H18O4	-0.175131		42969	40497.7	41701.7	29449.2	38958.6	33145.3	45431.1	36327.9	40428.3	38479.3	61466.8	44469.2	39268.1	36009.5	38665.5
301.072	6.80995	LCMS-neg	5,7,8-Trihydroxy-4'-Methoxyflavanone	34839	http://funmeta.oebiotech.com/network/34839		53148	LMPK12140671		15489634					C1(O)C(O)=C2O[C@H](C3C=CC(OC)=CC=3)CC(=O)C2=C(O)C=1	OVDFVZLTXMMPDE-ZDUSSCGKSA-N	Phenylpropanoids and polyketides	Flavonoids	O-methylated flavonoids	Level 1	53.9	45.3	M-H, 2M-H	C16H14O6	-0.127905		673434	643999	670991	532414	664502	640999	685837	634608	546253	704490	528509	728808	766632	664913	596638
505.258	10.7675	LCMS-neg	PG(18:3(9Z,12Z,15Z)/0:0)	23694	http://funmeta.oebiotech.com/network/23694		80020	LMGP04050032		52927455					[H][C@](O)(CO)COP(OC[C@]([H])(O)COC(CCCCCCC/C=C\C/C=C\C/C=C\CC)=O)(=O)O	AZCURGXIIHFART-RDJXZBMQSA-N	Lipids and lipid-like molecules	Glycerophospholipids	Glycerophosphoglycerols	Level 1	53.8	53.5	M-H	C24H43O9P	0.760254		581715	612283	719680	310302	238847	258193	282573	259363	266857	618526	811256	636206	1.61273e+06	1.04681e+06	841444
161.132	9.67162	LCMS-pos	7-Isopropyl-5-Methylbicyclo[2.2.2]Oct-5-En-2-One	60359	http://funmeta.oebiotech.com/network/60359	HMDB0036681	91718			57446842				73069-42-8	CC(C)C1CC2CC(=O)C1C=C2C	JGWYWWRNBCMLOE-UHFFFAOYSA-N	Organic oxygen compounds	Organooxygen compounds	Carbonyl compounds	Level 1	53.8	63.3	M+H-H2O	C12H18O	0.122302		17004.8	20038.9	18377.9	14864.6	18473.8	16489.3	22817.4	22280.3	18102.4	18024	19298	19708.7	19165.4	19119.6	19462.9
211.061	3.57665	LCMS-neg	3,4-Dihydroxyphenyllactic Acid Methyl Ester	64722	http://funmeta.oebiotech.com/network/64722	HMDB0041661	96022		174081	10584634					COC(=O)C(O)CC1=CC=C(O)C(O)=C1	NMAOZVAEJYOPOF-UHFFFAOYSA-N	Benzenoids	Phenols	Benzenediols	Level 1	53.7	64.1	M-H	C10H12O5	-2.32193		20093.5	18378.2	18948.6	22028.1	19361.3	17698.9	16284.4	20379.2	26090.5	21896	17204.5	18898.3	14880.8	17005.2	15801.6
159.066	4.18108	LCMS-neg	3-Methyl-Adipic Acid	2906	http://funmeta.oebiotech.com/network/2906	HMDB00555	3797	LMFA01170095	68503	12292				3058-01-3	C(=O)(O)CC(C)CCC(=O)O	SYEOWUNSTUDKGM-UHFFFAOYSA-N	Lipids and lipid-like molecules	Fatty Acyls	Fatty acids and conjugates	Level 1	53.7	46.9	M-H	C7H12O4	-4.68396		14783.2	15584.3	15266.1	14798.1	12802.7	12437.5	10254.1	12855.1	13862.8	19541.1	19474.4	18795.8	14442.4	15061	16336.3
261.134	4.72923	LCMS-neg	Oscr#12	10358	http://funmeta.oebiotech.com/network/10358			LMFA13040093	79135	86289773					O[C@@H]1C[C@@H](O)[C@H](C)O[C@H]1OCCCCCC(=O)O	OEQPWGGFCAQFGJ-BTQIBKBOSA-N	Organic oxygen compounds	Organooxygen compounds	Carbohydrates and carbohydrate conjugates	Level 1	53.7	50.1	M-H	C12H22O6	-0.0809642		12088.9	13288.4	12837.6	6474.47	4200.34	5552.14	4287.62	4087.04	2757.65	27988.1	25818.9	25568.9	16406.4	17818.1	20578.8
233.154	6.32302	LCMS-pos	1-Hydroxyacorenone	55636	http://funmeta.oebiotech.com/network/55636	HMDB0030917	87285		168222	131751097				185154-98-7	CC(C)C1(O)C(=O)CC(C)C11CC=C(C)C(=O)C1	PUPNOMJEHZIMFF-UHFFFAOYSA-N	Organic oxygen compounds	Organooxygen compounds	Carbonyl compounds	Level 1	53.7	45.1	M+H-H2O, M+H	C15H22O3	0.0737558		411114	432413	420658	467878	487489	469178	446742	423388	530204	423204	363255	391653	432433	391897	381922
247.134	7.35133	LCMS-neg	Quadrone	276318	http://funmeta.oebiotech.com/network/276318		67786			197204	C09537			66550-08-1	CC1(CC23C4CCC1C2CC(=O)C3COC4=O)C	BBIDMUQZCCGABN-UHFFFAOYSA-N	Lipids and lipid-like molecules	Prenol lipids	Diterpenoids	Level 1	53.7	63.2	M-H	C15H20O3	-0.591603		15003.2	15538	15726.8	12142.2	13977	13900.9	16582.5	13834.4	12121.3	15831.3	13877.5	15477.3	17906.7	17592.4	13963.3
261.182	8.64418	LCMS-pos	Germacrenone	59708	http://funmeta.oebiotech.com/network/59708	HMDB0035887	91092		176407	90477896				99957-12-7	CC1CCC(CC\C(C)=C/CC1=O)C(C)(C)O	DWMJDYZSFOSGLA-WDZFZDKYSA-N	Lipids and lipid-like molecules	Prenol lipids	Sesquiterpenoids	Level 1	53.7	60.1	M+H-H2O, M+Na	C15H26O2	-0.0189966		2.61194e+06	2.56991e+06	2.59402e+06	2.1695e+06	2.48077e+06	2.34481e+06	2.79495e+06	2.32781e+06	2.36189e+06	2.84672e+06	2.32963e+06	2.71646e+06	3.17029e+06	2.92757e+06	2.41183e+06
179.07	4.38122	LCMS-pos	(S)-Isosclerone	62075	http://funmeta.oebiotech.com/network/62075	HMDB0038712	93367			10442251				54712-38-8	OC1CCC(=O)C2=C1C=CC=C2O	ZXYYTDCENDYKBR-UHFFFAOYSA-N	Benzenoids	Tetralins	Unclassified	Level 1	53.6	64.6	M+H	C10H10O3	0.439212		53646.9	58166.9	55361.5	59015	52364.7	52549.5	59522.2	55862.9	49809.8	57631.9	52935.5	61596.3	60311.9	60273.3	78521.2
265.143	5.61007	LCMS-pos	Cynaratriol	58908	http://funmeta.oebiotech.com/network/58908	HMDB0034983	90349			14138149				70894-20-1	CC1C(O)CC2C1C1OC(=O)C(O)(CO)C1CCC2=C	OHBHGGYGWZIWCX-UHFFFAOYSA-N	Lipids and lipid-like molecules	Prenol lipids	Terpene lactones	Level 1	53.6	63.6	M+H-H2O	C15H22O5	-0.0879408		209219	221187	215572	169596	211827	190835	230268	206786	204601	230130	241378	240641	246673	209764	201172
145.05	1.56947	LCMS-neg	Solerol	47842	http://funmeta.oebiotech.com/network/47842	HMDB0002173	6526		89760	21252275				27610-27-1	OC1CCC(=O)OCC1O	QFCPIZSGDXQFDK-UHFFFAOYSA-N	Organoheterocyclic compounds	Lactones	Unclassified	Level 1	53.5	48.4	M-H2O-H, M-H	C6H10O4	-5.59709		157712	159796	161779	133083	120472	128529	117278	145398	127788	190585	200757	188006	199515	202275	168726
247.133	5.94838	LCMS-pos	Rothin B	255637	http://funmeta.oebiotech.com/network/255637	HMDB0302708									CC12CCCC(=C)C1(O)C1OC(=O)C(=C)C1C(O)C2	CMVJNYSIDKGGLC-UHFFFAOYSA-N	Lipids and lipid-like molecules	Prenol lipids	Terpene lactones	Level 1	53.5	55.7	M+H-H2O, M+H, M+NH4, M+K	C15H20O4	0.0206426		620786	594349	606811	612711	642801	653017	689368	628349	689371	576017	506266	546933	718497	580476	549921
380.156	3.20045	LCMS-neg	Raphanatin	56460	http://funmeta.oebiotech.com/network/56460	HMDB0032000				131751241				38165-56-9	C\C(CO)=C/CNC1=NC=NC2=C1N(C=N2)C1O[C@H](CO)[C@@H](O)[C@H](O)[C@H]1O	HTDHRCLVWUEXIS-OOHPNJKUSA-N	Organic oxygen compounds	Organooxygen compounds	Carbohydrates and carbohydrate conjugates	Level 1	53.4	62.8	M-H	C16H23N5O6	-3.39866		90102.6	87388.8	90147	41143.5	36208.1	41886.5	40090.7	45381.9	44376.4	134762	142238	124205	109545	126341	155063
137.133	10.7783	LCMS-pos	(+)-3-Carene	35431	http://funmeta.oebiotech.com/network/35431		41118	LMPR0102120021	7	443156	C11382				[C@@]12([H])CC=C(C)C[C@]1([H])C2(C)C	BQOFWKZOCNGFEC-BDAKNGLRSA-N	Lipids and lipid-like molecules	Prenol lipids	Monoterpenoids	Level 1	53.3	51.8	M+H	C10H16	0.371035		33977.4	31613.2	32555.5	28399.8	34556.9	35399.4	40012.9	42175.7	33336.5	32104.7	32716.7	31188.2	35181.3	27380.2	26529.9
226.216	12.6257	LCMS-pos	2-Decylfuran	56626	http://funmeta.oebiotech.com/network/56626	HMDB0032215	88266		168892	12762300				83469-85-6	CCCCCCCCCCC1=CC=CO1	PIBKIYYQPWSUDP-UHFFFAOYSA-N	Organoheterocyclic compounds	Heteroaromatic compounds	Unclassified	Level 1	53.3	58	M+NH4	C14H24O	-0.262003		47034.5	46021.8	46434.9	45214.1	43197.6	43512.3	40432.3	51924	57778.8	45437.6	50989.3	45259.2	50879.9	39801.3	40907.8
438.263	10.1728	LCMS-neg	PE(14:0(13Me)/0:0)	21235	http://funmeta.oebiotech.com/network/21235			LMGP02050074							[C@](COP(=O)(O)OCCN)([H])(O)COC(CCCCCCCCCCCC(C)C)=O	OTLGIBROBHTAHD-LJQANCHMSA-N	Lipids and lipid-like molecules	Glycerophospholipids	Glycerophosphoethanolamines	Level 1	53.2	55.5	M-H	C20H42NO7P	0.0605032		57393.6	56896.5	55151.6	97303.7	88516.2	102855	74357	92541.8	92996.7	28196.7	32744.2	27551.8	33690.4	33750.2	36175.7
279.123	4.88508	LCMS-pos	Cyclocalopin C1	63060	http://funmeta.oebiotech.com/network/63060	HMDB0039812	94361		174820	85398159					CC1COC(=O)C2OC(C)(O)C3(C=CC(=C)C(O)C3O)C12	JCKVAXRAVFAUJA-UHFFFAOYSA-N	Organoheterocyclic compounds	Furopyrans	Unclassified	Level 1	53.2	48	M+H-H2O	C15H20O6	-0.195109		272443	260747	267107	220388	252358	243688	327268	249096	241009	250189	289214	276223	273716	270555	283146
263.128	5.94838	LCMS-pos	Grosheimin	256363	http://funmeta.oebiotech.com/network/256363	HMDB0303491				99967					CC1C2C3OC(=O)C(=C)C3C(O)CC(=C)C2CC1=O	YGMIBVIKXJJQQJ-UHFFFAOYSA-N	Lipids and lipid-like molecules	Prenol lipids	Terpene lactones	Level 1	53.2	63.6	M+H	C15H18O4	-0.834349		109628	110279	109412	92589.4	102619	89731.3	105679	102116	93595.2	113256	96066.9	124265	129110	112380	97685.7
199.097	6.95275	LCMS-neg	Alpha-Carboxy-Delta-Nonalactone	55678	http://funmeta.oebiotech.com/network/55678	HMDB0030990	87334		172085	131751116					CCCCC1CCC(C(O)=O)C(=O)O1	AVHURGYCHVYRHG-UHFFFAOYSA-N	Organoheterocyclic compounds	Lactones	Delta valerolactones	Level 1	53.2	46.9	M-H	C10H16O4	-2.58874		6864	6036.98	6952.43	14530.9	15363	10820.5	12960	15121.3	13065.5	10252.2	11457.2	11719.7	11125.8	9346.21	10904.5
261.112	7.31555	LCMS-pos	(E)-Suberenol	55452	http://funmeta.oebiotech.com/network/55452	HMDB0030690	87140		174410	5375166				18529-47-0	COC1=CC2=C(C=CC(=O)O2)C=C1\C=C\C(C)(C)O	LNFVZUMSDAIQDQ-VOTSOKGWSA-N	Phenylpropanoids and polyketides	Coumarins and derivatives	Unclassified	Level 1	53.1	53.1	M+H	C15H16O4	0.209693		137326	138829	137618	111090	128242	130494	150215	139059	139452	127610	139615	144822	139920	137158	123623
130.086	0.779617	LCMS-pos	(2r,3r,4r)-2-Amino-4-Hydroxy-3-Methylpentanoic Acid	1912	http://funmeta.oebiotech.com/network/1912	HMDB0029449	86276	LMFA01050440		354197					O=C(C(C(C)C(O)C)N)O	OSCCDBFHNMXNME-UHFFFAOYSA-N	Organic acids and derivatives	Carboxylic acids and derivatives	Amino acids, peptides, and analogues	Level 1	53	54.3	M+H-H2O, M+H	C6H13NO3	0.819038		6.06314e+06	5.93196e+06	5.96558e+06	7.51645e+06	5.68491e+06	6.51795e+06	8.59607e+06	5.09589e+06	8.65088e+06	5.92467e+06	5.16672e+06	3.90325e+06	5.50579e+06	3.52964e+06	6.24848e+06
339.123	6.27303	LCMS-pos	5-Deoxykievitol	29598	http://funmeta.oebiotech.com/network/29598	HMDB0038774	47964	LMPK12050460		44257381				104380-54-3	C1(O)C=CC2C(=O)C(C3=C(O)C=C(O)C=C3)COC=2C=1C/C=C(/CO)\C	VPCRIHAWNUNORJ-BIIKFXOESA-N	Phenylpropanoids and polyketides	Isoflavonoids	Isoflavans	Level 1	53	47.4	M+H-H2O	C20H20O6	0.0724199		153346	154390	154277	189728	152748	149963	152260	172151	189907	163022	161634	160674	120081	138175	142903
191.143	9.89703	LCMS-pos	Megastigmatrienone	81931	http://funmeta.oebiotech.com/network/81931	HMDB0059906			88770	5375190					[H]\C(C=C)=C(\[H])C1C(C)=CC(=O)CC1(C)C	YKVWPZJHENXDAJ-VOTSOKGWSA-N	Organic oxygen compounds	Organooxygen compounds	Carbonyl compounds	Level 1	53	52.6	M+H	C13H18O	0.0310509		18184.3	18721.2	18173	22553.1	22184	26825.9	16690.5	19690	24901.1	19369.3	14178.5	10648.2	12159.7	8670.2	13106.1
104.071	0.702667	LCMS-pos	Tromethamine	197046	http://funmeta.oebiotech.com/network/197046	HMDB0240288	43366		9754	6503	C07182			77-86-1	NC(CO)(CO)CO	LENZDBCJOHFCAS-UHFFFAOYSA-N	Organic nitrogen compounds	Organonitrogen compounds	Amines	Level 1	52.9	61	M+H-H2O	C4H11NO3	4.41388		523655	434732	475003	923661	630398	662926	607649	746309	622807	414515	373611	467194	332363	321303	299806
341.124	4.44875	LCMS-neg	Deoxynivalenol	59946	http://funmeta.oebiotech.com/network/59946	HMDB0036156				430147	C09747			51481-10-8	CC1=CC2OC3C(O)CC(C)(C33CO3)C2(CO)C(O)C1=O	LINOMUASTDIRTM-UHFFFAOYSA-N	Lipids and lipid-like molecules	Prenol lipids	Sesquiterpenoids	Level 1	52.8	54.2	M+FA-H	C15H20O6	-0.559266		75278.4	77158.1	77032.5	61134.7	75056.5	87598.8	68431.9	89028	68799.8	77009.6	83309.9	82629.7	82032.4	78726.7	75891.5
273.076	6.6652	LCMS-pos	Naringenin	34183	http://funmeta.oebiotech.com/network/34183	HMDB0002670	3401	LMPK12140001	17846	439246	C00509	han00941,han00943	Flavonoid biosynthesis|Isoflavonoid biosynthesis	480-41-1	C1(O)C=C2O[C@H](C3=CC=C(O)C=C3)CC(=O)C2=C(O)C=1	FTVWIRXFELQLPI-ZDUSSCGKSA-N	Phenylpropanoids and polyketides	Flavonoids	Flavans	Level 1	52.7	50.8	M+H	C15H12O5	-0.366847		147200	151902	150806	121421	141950	138993	152068	146543	112751	163353	157271	190984	142219	185862	147845
355.104	4.63665	LCMS-neg	1-O-2'-Hydroxy-4'-Methoxycinnamoyl-B-D-Glucose	63991	http://funmeta.oebiotech.com/network/63991	HMDB0040866	95322		168915	131752961				145227-80-1	COC1=CC(O)=C(\C=C\C(=O)OC2OC(CO)C(O)C(O)C2O)C=C1	VUSUWXXWRAWGIH-HWKANZROSA-N	Phenylpropanoids and polyketides	Cinnamic acids and derivatives	Hydroxycinnamic acids and derivatives	Level 1	52.7	60.5	M-H	C16H20O9	0.312167		178292	175333	177762	172922	174457	173052	172557	191252	158315	173203	151289	177369	193695	155582	194140
449.109	5.26895	LCMS-neg	Chalconaringenin 2'-Xyloside	33740	http://funmeta.oebiotech.com/network/33740		52053	LMPK12120249		42607603					C1(O)C=C(O)C(C(=O)/C=C/C2C=CC(O)=CC=2)=C(O[C@@H]2OC[C@@H](O)[C@H](O)C2O)C=1	YFTPPEJHVJJJMC-QHZVWEBBSA-N	Phenylpropanoids and polyketides	Flavonoids	Flavonoid glycosides	Level 1	52.7	51	M+FA-H	C20H20O9	0.272538		15379.8	14322.5	15565.6	3714.53	2589.65	3450.67	5336.97	6791.27	6338.3	30539.6	26343.2	36069	19065.9	25809.1	17802.6
163.075	7.11597	LCMS-pos	4-Hydroxy-2,6,6-Trimethyl-3-Oxo-1,4-Cyclohexadiene-1-Carboxaldehyde	61134	http://funmeta.oebiotech.com/network/61134	HMDB0037602	92445		169848	15715950				35692-95-6	CC1=C(C=O)C(C)(C)C=C(O)C1=O	COUDKMJLVVETJL-UHFFFAOYSA-N	Organic oxygen compounds	Organooxygen compounds	Carbonyl compounds	Level 1	52.7	46.6	M+H-H2O	C10H12O3	0.132121		56676.1	58807.6	57754.8	79683.2	74911.2	79664.6	78252.4	91197.5	104507	61892	72146.7	67889.7	66881.1	68958.5	65003.1
401.145	4.76902	LCMS-neg	Zingerone Glucoside	63708	http://funmeta.oebiotech.com/network/63708	HMDB0040558	95045		175579	74937233				64703-96-4	COC1=C(OC2OC(CO)C(O)C(O)C2O)C=CC(CCC(C)=O)=C1	GXSGZLLXMDVQAS-UHFFFAOYSA-N	Organic oxygen compounds	Organooxygen compounds	Carbohydrates and carbohydrate conjugates	Level 1	52.6	61	M-H, M+FA-H	C17H24O8	0.211062		289197	289777	276204	300627	214698	372560	274884	562424	556962	286284	198080	292796	164353	169230	222021
519.115	5.32625	LCMS-neg	Apigenin 7-(2''-Acetylglucoside)	30467	http://funmeta.oebiotech.com/network/30467			LMPK12110374		21721965					C1(O[C@H]2[C@H](OC(C)=O)[C@@H](O)[C@H](O)[C@@H](CO)O2)=CC2OC(C3C=CC(O)=CC=3)=CC(=O)C=2C(O)=C1	LGPATLKJAZAUNQ-DODNOZFWSA-N	Phenylpropanoids and polyketides	Flavonoids	Flavonoid glycosides	Level 1	52.6	57.1	M+FA-H	C23H22O11	0.906878		400492	402847	391577	456834	522592	469219	522577	426100	418546	361008	400781	277200	312551	370890	359494
379.21	9.36767	LCMS-neg	14,15-Dehydro-Ltb4	3854	http://funmeta.oebiotech.com/network/3854		36248	LMFA03020017		5283132				114616-11-4	C([C@@H](O)/C=C/C=C/C=C\[C@@H](O)CCCC(O)=O)C#CCCCCC	PRCVOEPTHWOJMX-CHHAPGPYSA-N	Lipids and lipid-like molecules	Fatty Acyls	Eicosanoids	Level 1	52.6	59.9	M+FA-H	C20H30O4	-6.67922		51251	52929.1	52538	44094.8	29829.8	37452.2	34327.6	40652.8	40520.4	79025.2	66907.4	65592.6	55276.5	57930.4	46985.8
208.133	4.13558	LCMS-pos	1-(3,4-Methylenedioxyphenyl)-2-Aminopentane	199332	http://funmeta.oebiotech.com/network/199332	HMDB0243792				22007048					CCCC(N)CC1=CC2=C(OCO2)C=C1	BWUFCVGRQFOTOA-UHFFFAOYSA-N	Organoheterocyclic compounds	Benzodioxoles	Unclassified	Level 1	52.5	53.8	M+H	C12H17NO2	0.596745		23600.3	21000.2	22030.7	8634.01	8996.35	10275	7589.01	8338.33	11143.4	41010.6	35353.1	38336.7	32475	32925.3	31245.5
323.074	3.29867	LCMS-pos	4-Hydroxybenzoyl Glucose	255914	http://funmeta.oebiotech.com/network/255914	HMDB0303022			145301						[H][C@]1(CO)O[C@@]([H])(OC(=O)C2=CC=C(O)C=C2)[C@]([H])(O)[C@@]([H])(O)[C@]1([H])O	XWTGDGASXRARSP-HMUNZLOLSA-N	Organic oxygen compounds	Organooxygen compounds	Carbohydrates and carbohydrate conjugates	Level 1	52.4	54.5	M+Na	C13H16O8	0.116178		114735	111665	113270	72822.1	98602.8	140854	106232	177510	106378	86760.2	110212	111895	110660	145152	112625
199.133	7.99155	LCMS-pos	Methyl-6s-Hydroxy-2e,4e-Decadienoate	7700	http://funmeta.oebiotech.com/network/7700			LMFA07011181							C(/C=C/C=C/[C@@H](O)CCCC)(=O)OC	YTLQMZKEPBKFON-AVNQPTHFSA-N	Lipids and lipid-like molecules	Fatty Acyls	Fatty esters	Level 1	52.4	50.4	M+H-H2O, M+H	C11H18O3	0.4917		378917	399094	387066	342615	318127	326429	306392	338703	377205	450839	436023	376992	446713	418521	447860
377.182	4.53085	LCMS-neg	7-Hydroxyterpineol 8-Glucoside	57281	http://funmeta.oebiotech.com/network/57281	HMDB0033019	88911		174500	85197858				217962-32-8	CC(C)(OC1OC(CO)C(O)C(O)C1O)C1CCC(CO)=CC1	JLDWWSSQBYGULG-UHFFFAOYSA-N	Organic oxygen compounds	Organooxygen compounds	Carbohydrates and carbohydrate conjugates	Level 1	52.3	54.4	M+FA-H	C16H28O7	0.0134604		389000	358557	371716	413714	346185	365034	307514	337328	375642	404151	377211	443512	353572	354447	365916
707.183	4.01562	LCMS-neg	Cryptochlorogenic Acid	55428	http://funmeta.oebiotech.com/network/55428	HMDB0030653			75491					905-99-7	O[C@@H]1C[C@@](O)(C[C@@H](O)[C@H]1OC(=O)\C=C\C1=CC(O)=C(O)C=C1)C(O)=O	GYFFKZTYYAFCTR-JUHZACGLSA-N	Organic oxygen compounds	Organooxygen compounds	Alcohols and polyols	Level 1	52.2	47.1	M-H, 2M-H	C16H18O9	0.264038		9.99031e+07	9.82437e+07	9.9464e+07	1.09368e+08	1.13189e+08	1.05894e+08	1.11446e+08	1.10816e+08	1.21139e+08	9.02026e+07	8.71177e+07	8.54903e+07	8.67735e+07	9.0811e+07	9.54604e+07
225.061	0.66715	LCMS-neg	Myo-Inositol	257706	http://funmeta.oebiotech.com/network/257706		144			892	C00137	han00052,han00053,han00562,han02010,han04070	Galactose metabolism|Ascorbate and aldarate metabolism|Inositol phosphate metabolism|ABC transporters|Phosphatidylinositol signaling system	87-9-8	C1(C(C(C(C(C1O)O)O)O)O)O	CDAISMWEOUEBRE-UHFFFAOYSA-N	Organic oxygen compounds	Organooxygen compounds	Alcohols and polyols	Level 1	52.1	60.1	M+FA-H	C6H12O6	-1.95798		4.01968e+06	3.70663e+06	3.82649e+06	4.28662e+06	4.22536e+06	3.96329e+06	4.21525e+06	4.49276e+06	4.5814e+06	3.5725e+06	3.36909e+06	3.07858e+06	3.78895e+06	3.33217e+06	3.05611e+06
331.188	8.52128	LCMS-pos	16-J1-Phytop	3457	http://funmeta.oebiotech.com/network/3457			LMFA02030067		131839865					C(CCCCCCC[C@@H]1C=CC(=O)[C@@H]1/C=C/[C@@H](O)CC)(=O)O	FWGSZKXOWWJSMJ-PHMYGAEPSA-N	Lipids and lipid-like molecules	Fatty Acyls	Eicosanoids	Level 1	52.1	51.7	M+H-H2O, M+Na	C18H28O4	-0.0523886		171059	165236	168568	149862	115093	140263	127653	138090	135253	241070	276670	225519	196333	207685	209253
261.112	8.01775	LCMS-pos	Meranzin Hydrate	208575	http://funmeta.oebiotech.com/network/208575	HMDB0254461				5070783					COC1=CC=C2C=CC(=O)OC2=C1CC(O)C(C)(C)O	KGGUASRIGLRPAX-UHFFFAOYSA-N	Phenylpropanoids and polyketides	Coumarins and derivatives	Unclassified	Level 1	52	55.2	M+H-H2O	C15H18O5	0.187356		192264	194778	193671	157326	188931	188478	219974	203895	212920	178939	197912	183089	185985	183679	171912
261.058	0.82925	LCMS-pos	2-Keto-3-Deoxy-D-Mannooctanoic Acid	205487	http://funmeta.oebiotech.com/network/205487	HMDB0250768				4636210					OCC(O)C1OC(O)(CC(O)C1O)C(O)=O	NNLZBVFSCVTSLA-UHFFFAOYSA-N	Organic oxygen compounds	Organooxygen compounds	Carbohydrates and carbohydrate conjugates	Level 1	51.9	55.3	M+Na, M+K, M+NH4	C8H14O8	0.124646		643701	593104	614656	1.57741e+06	1.23381e+06	1.20819e+06	1.53372e+06	1.48459e+06	1.42986e+06	20489.2	60853.5	30656	81727.7	74418.8	66183.4
435.093	5.25653	LCMS-neg	Taxifolin 3-Arabinoside	64507	http://funmeta.oebiotech.com/network/64507	HMDB0041418	95816			131753138					OC[C@@H]1O[C@@H](OC2C(OC3=C(C(O)=CC(O)=C3)C2=O)C2=CC=C(O)C(O)=C2)[C@H](O)[C@H]1O	PPDQWYOCNSWEMD-KLDLVKBWSA-N	Phenylpropanoids and polyketides	Flavonoids	Flavonoid glycosides	Level 1	51.9	55.5	M-H	C20H20O11	-0.022235		442225	444980	457250	187271	209999	261748	178809	325100	320173	651874	590701	780498	535178	515529	660343
179.07	6.27303	LCMS-pos	(R)-(-)-Mellein	514741	http://funmeta.oebiotech.com/network/514741		96421			28516				480-33-1	CC1CC2=C(C(=CC=C2)O)C(=O)O1	KWILGNNWGSNMPA-UHFFFAOYSA-N	Organoheterocyclic compounds	Benzopyrans	2-benzopyrans	Level 1	51.9	54	M+H	C10H10O3	0.455564		14189.5	14824.5	14558.4	8404.67	8235.41	11755	12379.1	15337.4	11321.8	13650.6	19668.5	17604.9	16531.3	19615.1	19172.1
252.109	1.32008	LCMS-pos	7,8-Dihydro-2'-Deoxyguanosine	202544	http://funmeta.oebiotech.com/network/202544	HMDB0247293				90295342					NC1=NC2=C(NCN2C2CC(O)C(CO)O2)C(=O)N1	DYQXERDJEYZBKH-UHFFFAOYSA-N	Nucleosides, nucleotides, and analogues	Purine nucleosides	Purine 2'-deoxyribonucleosides	Level 1	51.8	57.4	M+H-H2O	C10H15N5O4	-0.0389703		126879	120742	124920	160046	90789.1	84027	72300.8	56695.8	105270	162991	142924	144082	214749	203660	113136
283.191	11.863	LCMS-neg	14-Pentadecynoic Acid	1067	http://funmeta.oebiotech.com/network/1067		74239	LMFA01030582		5312704					C(CCCCCCCCCCCCC#C)(=O)O	XQWIFIPUVVRXNJ-UHFFFAOYSA-N	Lipids and lipid-like molecules	Fatty Acyls	Fatty acids and conjugates	Level 1	51.8	47.8	M+FA-H	C15H26O2	-0.0729438		8829.8	10689.9	9912.94	16840.3	11515.7	13967.5	11536.4	14030.2	17554.5	9498.62	10628.1	10479.7	9491.21	12262.2	12525.7
433.115	4.68995	LCMS-neg	Sieboldin	34020	http://funmeta.oebiotech.com/network/34020			LMPK12120530		42607701					C1(OC2OC(CO)C(O)C(O)C2O)C=C(O)C(C(=O)CCC2C=CC(O)=C(O)C=2)=C(O)C=1	XJHMLSKQZFKMLL-UHFFFAOYSA-N	Phenylpropanoids and polyketides	Flavonoids	Flavonoid glycosides	Level 1	51.8	54.8	M-H2O-H	C21H24O11	1.14179		70302	70627.5	69976.8	75552.9	85477.8	84827.3	80781.9	67334.5	72590.3	46654.7	53487.7	55480.3	71280.7	64349.4	68122.6
279.232	11.2026	LCMS-pos	Octadeca-9z,11e,14z-Trienoic Acid	1186	http://funmeta.oebiotech.com/network/1186		45782	LMFA01030773	38389	16070007					C(CCCC(O)=O)CCC/C=C\C=C\C/C=C\CCC	STPHBDZEVRWTQO-IEQSJTAGSA-N	Lipids and lipid-like molecules	Fatty Acyls	Lineolic acids and derivatives	Level 1	51.6	47.4	M+H	C18H30O2	0.264305		160104	166890	164187	148233	87040.4	105510	72862.1	113270	117695	220780	216480	234874	183926	221524	173615
265.143	5.38298	LCMS-pos	Alkhanin	59988	http://funmeta.oebiotech.com/network/59988	HMDB0036202	91350		174479	13944243				71327-31-6	CC1C2CCC3(C)C(O)CC(=O)C(C)=C3C2OC1=O	RARZBOWMYCHUMB-UHFFFAOYSA-N	Lipids and lipid-like molecules	Prenol lipids	Terpene lactones	Level 1	51.6	52	M+H	C15H20O4	-0.579497		57579.7	52642.6	55444.3	44868.5	58739.5	46304.4	54285.1	53413.2	54871	60587	66440.6	69641.9	64839.4	55365	54612
227.103	3.89108	LCMS-neg	Alaptide	203259	http://funmeta.oebiotech.com/network/203259	HMDB0248111	351987			541931					CC1NC(=O)C2(CCCC2)NC1=O	LTRSPDHUDXWHRY-UHFFFAOYSA-N	Organic acids and derivatives	Carboxylic acids and derivatives	Amino acids, peptides, and analogues	Level 1	51.5	53.5	M+FA-H	C9H14N2O2	-2.03098		17405.7	17507.7	18159.4	13352.3	11341.1	13450.2	7411.38	11788.1	8159.42	17046.8	19428.4	23153.4	20063.2	20797	28511
217.108	4.37965	LCMS-neg	(3r,6s)-3-Hydroxy-1,7-Dioxaspiro[5.5]Undecane	28307	http://funmeta.oebiotech.com/network/28307		102844	LMPK09000005		13160035					O1[C@@]2(CCCCO2)CC[C@@H](O)C1	PSXHJXYOZUWYQY-BDAKNGLRSA-N	Organic oxygen compounds	Organooxygen compounds	Ethers	Level 1	51.5	56.2	M+FA-H	C9H16O3	-2.22216		19645	17723.1	18906.5	24856.2	19734.4	20566.3	15499.5	16377.4	16904.9	16866.7	18124.9	16265.2	23061.3	18594.6	18267.3
613.214	4.47583	LCMS-neg	Citrusin B	62519	http://funmeta.oebiotech.com/network/62519	HMDB0039231			176070	131752580				105279-10-5	COC1=CC(\C=C/CO)=CC(OC)=C1OC(CO)C(O)C1=CC(OC)=C(OC2OC(CO)C(O)C(O)C2O)C=C1	XMGKCJUCYBLMBY-PLNGDYQASA-N	Lignans, neolignans and related compounds	Lignan glycosides	Unclassified	Level 1	51.5	53	M+FA-H	C27H36O13	0.760363		193586	185799	191650	200318	169155	168131	200625	206434	187672	181974	145083	159247	199245	180108	237655
387.166	5.11067	LCMS-neg	Jasmolone Glucoside	57137	http://funmeta.oebiotech.com/network/57137	HMDB0032870	88786		168237	131751338					CC\C=C\CC1=C(C)C(CC1=O)OC1OC(CO)C(O)C(O)C1O	NGPYRFLYLKLRDH-SNAWJCMRSA-N	Organic oxygen compounds	Organooxygen compounds	Carbohydrates and carbohydrate conjugates	Level 1	51.5	53.5	M+FA-H	C17H26O7	-0.0715969		29124.1	28793.1	29182.5	38744	36399.7	24219.8	22848.1	29553.4	26718.1	30640.2	26427.1	33394.5	24318.9	24714.7	33918.8
441.213	5.96253	LCMS-neg	Isopetasoside	54534	http://funmeta.oebiotech.com/network/54534	HMDB0029622	86382		168841	131750888				69809-29-6	CC1C(CCC2=CC(=O)C(CC12C)=C(C)C)OC1OC(CO)C(O)C(O)C1O	AVZCSGMWWXMJEA-UHFFFAOYSA-N	Lipids and lipid-like molecules	Prenol lipids	Terpene glycosides	Level 1	51.2	55	M+FA-H	C21H32O7	0.169046		31866.3	35953.1	32689.5	65102.1	44677.1	61727.5	45612.9	47326.9	56250	16669.3	21628.4	19089.8	20652.4	27602.2	26272.7
341.124	4.21128	LCMS-neg	1-(3,4-Dimethoxyphenyl)-1,2-Ethanediol 1-O-B-D-Glucoside	58620	http://funmeta.oebiotech.com/network/58620	HMDB0034626	90089		167946	85242014				251905-98-3	COC1=C(OC)C=C(C=C1)C(CO)OC1OC(CO)C(O)C(O)C1O	SXOCFAICCRYBCD-UHFFFAOYSA-N	Organic oxygen compounds	Organooxygen compounds	Carbohydrates and carbohydrate conjugates	Level 1	51.1	47.4	M-H2O-H	C16H24O9	-0.387056		106326	96827.3	101575	85363.3	99386.4	93348.5	97873.7	111682	104988	90588.2	104710	112856	103088	109936	83108.2
233.154	7.6313	LCMS-pos	Piperdial	59635	http://funmeta.oebiotech.com/network/59635	HMDB0035798				3508640	C09711			100288-36-6	CC1C=C(C=O)C(C=O)C(O)C2CC(C)(C)CC12	XXMVNOYKYOCDTD-UHFFFAOYSA-N	Organic oxygen compounds	Organooxygen compounds	Alcohols and polyols	Level 1	51.1	50.1	M+H-H2O, M+Na, M+H	C15H22O3	-0.186837		1.15193e+06	1.19169e+06	1.16863e+06	970138	1.15337e+06	1.07549e+06	1.27175e+06	1.12499e+06	1.13156e+06	1.22635e+06	1.04623e+06	1.18303e+06	1.32285e+06	1.17427e+06	1.10243e+06
207.051	0.69315	LCMS-neg	D-1,5-Anhydrofructose	64642	http://funmeta.oebiotech.com/network/64642	HMDB0041561			168816	14299935				75414-43-6	OCC1OCC(=O)C(O)C1O	OCLOLUFOLJIQDC-UHFFFAOYSA-N	Organoheterocyclic compounds	Oxanes	Unclassified	Level 1	51	49.4	M+FA-H	C6H10O5	-2.97701		3.14228e+06	2.54451e+06	2.7996e+06	2.58169e+06	2.78998e+06	2.64767e+06	2.84747e+06	3.32038e+06	3.04742e+06	2.41589e+06	2.75098e+06	2.55967e+06	2.77998e+06	2.47406e+06	2.36825e+06
253.18	5.7078	LCMS-pos	2,3-Dihydroabscisic Alcohol	63825	http://funmeta.oebiotech.com/network/63825	HMDB0040685	95160		168266	131752905					CC(CCO)\C=C\C1(O)C(C)=CC(=O)CC1(C)C	JIXIFPSGUSMCIL-FNORWQNLSA-N	Lipids and lipid-like molecules	Prenol lipids	Sesquiterpenoids	Level 1	51	54.5	M+H	C15H24O3	0.114683		79135.5	75717.2	77257.8	79060.9	87387.9	78270.3	80944.9	92915.9	101329	80518	84102.5	79556.4	80682.5	78002.8	89817.1
387.114	0.712017	LCMS-neg	Sakebiose	54760	http://funmeta.oebiotech.com/network/54760	HMDB0029882			7570	97050062	C01518			497-48-3	OC[C@H]1O[C@H](O[C@@H]2[C@@H](O)[C@@H](O)O[C@H](CO)[C@@H]2O)[C@@H](O)[C@@H](O)[C@@H]1O	QIGJYVCQYDKYDW-TYBDYOQQSA-N	Organic oxygen compounds	Organooxygen compounds	Carbohydrates and carbohydrate conjugates	Level 1	50.9	53.4	M+FA-H, 2M-H, M-H	C12H22O11	-0.0577494		2.37223e+07	1.6022e+07	1.90562e+07	1.91853e+07	2.32974e+07	2.2073e+07	1.98379e+07	2.74529e+07	2.26117e+07	1.04104e+07	1.44992e+07	1.11261e+07	1.66949e+07	1.28415e+07	1.24383e+07
167.07	4.79733	LCMS-pos	4-Formyl-3-(Formylmethyl)-4-Hexenoic Acid	1359	http://funmeta.oebiotech.com/network/1359	HMDB0039650	94205	LMFA01030984		59561170					C(C(=O)O)C(/C(/C=O)=C\C)CC=O	DBMWDRVDXUPGBP-UQCOIBPSSA-N	Lipids and lipid-like molecules	Fatty Acyls	Fatty acids and conjugates	Level 1	50.9	46.5	M+H-H2O	C9H12O4	0.502591		50634	47577	48800.7	46868.3	45351.8	43515.9	45443.7	43052.3	48923.4	56041.8	71259.9	50753.3	43002.1	51328.6	56728.8
289.071	4.75302	LCMS-pos	Robinetinidol-4alpha-Ol	29005	http://funmeta.oebiotech.com/network/29005		47401	LMPK12020185		44257144					C1(O)=CC2O[C@H](C3C=C(O)C(O)=C(O)C=3)[C@@H](O)[C@H](O)C=2C=C1	OIDNVHGBTSUBEW-VHDGCEQUSA-N	Phenylpropanoids and polyketides	Flavonoids	Flavans	Level 1	50.8	49.2	M+H-H2O	C15H14O7	-0.429369		509000	467245	488383	458300	591225	481239	576043	531856	510943	422805	426666	492163	534007	513787	511319
611.467	13.2652	LCMS-pos	DG(18:3(9Z,12Z,15Z)/18:4(6Z,9Z,12Z,15Z)/0:0)	49125	http://funmeta.oebiotech.com/network/49125	HMDB0007309	58860			53478150					[H][C@](CO)(COC(=O)CCCCCCC\C=C/C\C=C/C\C=C/CC)OC(=O)CCCC\C=C/C\C=C/C\C=C/C\C=C/CC	LCDYTMCBCVVTIZ-FCPNELAOSA-N	Lipids and lipid-like molecules	Fatty Acyls	Lineolic acids and derivatives	Level 1	50.7	46.9	M+H	C39H62O5	-0.32723		145667	149846	147368	63296.6	21616.2	38168.7	34677.5	28859.9	45194.3	233612	263779	283752	166404	220474	290799
625.177	4.7868	LCMS-pos	Isoscoparin 2''-O-Glucoside	60988	http://funmeta.oebiotech.com/network/60988	HMDB0037422				74977689				97605-25-9	COC1=C(O)C=CC(=C1)C1=CC(=O)C2=C(O)C(C3OC(CO)C(O)C(O)C3OC3OC(CO)C(O)C(O)C3O)=C(O)C=C2O1	AQQFWSYLUDMDBP-UHFFFAOYSA-N	Phenylpropanoids and polyketides	Flavonoids	Flavonoid glycosides	Level 1	50.6	52.7	M+H, M+Na	C28H32O16	0.497199		660373	639241	651210	643775	636299	585542	502734	651469	739495	752632	622051	811215	645791	626739	670747
130.05	0.809033	LCMS-pos	(R)-(+)-2-Pyrrolidone-5-Carboxylic Acid	273976	http://funmeta.oebiotech.com/network/273976	HMDB0000805	63632			439685	C02237			4042-36-8	C1CC(=O)NC1C(=O)O	ODHCTXKNWHHXJC-GSVOUGTGSA-N	Organic acids and derivatives	Carboxylic acids and derivatives	Amino acids, peptides, and analogues	Level 1	50.5	52.3	M+H	C5H7NO3	1.11771		1.32075e+06	1.33919e+06	1.32592e+06	1.77959e+06	1.37738e+06	2.54857e+06	1.36266e+06	1.31892e+06	1.65891e+06	1.32335e+06	1.10002e+06	1.32562e+06	597089	789217	853579
505.157	4.42072	LCMS-neg	Methyl Salicylate O-[Rhamnosyl-(1->6)-Glucoside]	57398	http://funmeta.oebiotech.com/network/57398	HMDB0033138	89024		168141	131751380					COC(=O)C1=CC=CC=C1OC1OC(COC2OC(C)C(O)C(O)C2O)C(O)C(O)C1O	CTLIPTKQWTWERE-UHFFFAOYSA-N	Organic oxygen compounds	Organooxygen compounds	Carbohydrates and carbohydrate conjugates	Level 1	50.1	49.1	M+FA-H	C20H28O12	1.27806		112803	102453	104639	127796	137096	168860	136811	179801	163525	85064.4	65383.8	56517	72851	72959.1	82461.9
489.104	4.98547	LCMS-neg	Kaempferol 3-(6-Acetylgalactoside)	59335	http://funmeta.oebiotech.com/network/59335	HMDB0035466	90751			74978029					CC(=O)OCC1OC(OC2=C(OC3=CC(O)=CC(O)=C3C2=O)C2=CC=C(O)C=C2)C(O)C(O)C1O	AKENCGNASJPQNR-UHFFFAOYSA-N	Phenylpropanoids and polyketides	Flavonoids	Flavonoid glycosides	Level 1	50.1	47.1	M-H	C23H22O12	-0.584167		1.42597e+06	1.36487e+06	1.37012e+06	1.67441e+06	1.3975e+06	1.7551e+06	1.54717e+06	1.69674e+06	1.63292e+06	1.1651e+06	1.36841e+06	1.17995e+06	1.20435e+06	1.31534e+06	1.32869e+06
375.179	8.28782	LCMS-neg	Yucalexin P15	60428	http://funmeta.oebiotech.com/network/60428	HMDB0036753	91780		169812	131752048				119626-52-7	CC1(C)[C@H](O)C(=O)C[C@]2(C)[C@@H]1CC=C1[C@H](O)[C@@](C)(C=C)C(=O)C=C21	WNHOOXVMGONUHL-XUMBOQAASA-N	Lipids and lipid-like molecules	Prenol lipids	Diterpenoids	Level 1	50.1	47.9	M+FA-H	C20H26O4	-7.23077		26698.2	26906.9	27393.4	25952.4	21524.9	24904.1	20297.4	20808.7	17904.8	35385	33190	31303.8	30249.2	28640.2	26907.7
434.202	4.54345	LCMS-pos	Benzyl Alcohol Beta-D-Rutinoside	255947	http://funmeta.oebiotech.com/network/255947	HMDB0303057				10549806					C[C@@H]1O[C@@H](OC[C@H]2O[C@@H](OCC3=CC=CC=C3)[C@H](O)[C@@H](O)[C@@H]2O)[C@H](O)[C@H](O)[C@H]1O	SMUMBCREXHTKFN-VZOUQOBNSA-N	Organic oxygen compounds	Organooxygen compounds	Carbohydrates and carbohydrate conjugates	Level 1	49.6	47.2	M+NH4	C19H28O10	0.315109		694965	694898	695405	720479	763742	884252	714019	1.00391e+06	1.16126e+06	644876	688957	562933	645214	597157	712911
365.105	0.82925	LCMS-pos	Beta-D-Fructofuranosyl-(2,1)-Beta-D-Fructofuranose	257522	http://funmeta.oebiotech.com/network/257522	HMDB0304763				45109757					[H][C@@]1(O)[C@@]([H])(CO)O[C@](O)(CO[C@@]2(CO)O[C@]([H])(CO)[C@@]([H])(O)[C@]2([H])O)[C@@]1([H])O	WOHYVFWWTVNXTP-IYDDCBTQSA-N	Organic oxygen compounds	Organooxygen compounds	Carbohydrates and carbohydrate conjugates	Level 1	49.1	45.2	M+NH4, M+Na, M+H	C12H22O11	0.0343327		4.41372e+07	4.47665e+07	4.43362e+07	6.48504e+07	5.71256e+07	5.83081e+07	5.98559e+07	7.03199e+07	7.04681e+07	2.65771e+07	3.23672e+07	2.45941e+07	3.57467e+07	3.01761e+07	3.16941e+07
204.115	24.501	GCMS	Leucrose	267101	http://funmeta.oebiotech.com/network/267101		44768			165577				7158-70-5	C(C1C(C(C(C(O1)OC(CO)C(C(C(=O)CO)O)O)O)O)O)O	DXALOGXSFLZLLN-WTZPKTTFSA-N	Lipids and lipid-like molecules	Fatty Acyls	Fatty acyl glycosides	Level 2	84.8	74.7		C12H22O11		887978	700830	826357	785885	1.11168e+06	948847	962985	1.13687e+06	982026	1.0143e+06	621963	658014	664937	656362	710333	855800
199.164	17.537	GCMS	(+)-Alpha-Bisabolol	59984	http://funmeta.oebiotech.com/network/59984	HMDB0036198	91346			1549992				23178-88-3	[H][C@]1(CCC(C)=CC1)[C@](C)(O)CCC=C(C)C	RGZSQWQPBWRIAQ-LSDHHAIUSA-N	Lipids and lipid-like molecules	Prenol lipids	Sesquiterpenoids	Level 2	84.6	75.1		C15H26O		590107	13552.9	13671.8	13557.1	8606.64	9478.66	10451.4	13274.7	10038.7	9680.72	20509	14232	16916.1	23422.7	14930	15339.2
355.151	25.788	GCMS	Prunin	34418	http://funmeta.oebiotech.com/network/34418		44786	LMPK12140237	28327	92794	C09099	han00941	Flavonoid biosynthesis	529-55-5	C1(O[C@H]2[C@H](O)[C@@H](O)[C@H](O)[C@@H](CO)O2)C=C2O[C@]([H])(C3C=CC(O)=CC=3)CC(=O)C2=C(O)C=1	DLIKSSGEMUFQOK-SFTVRKLSSA-N	Phenylpropanoids and polyketides	Flavonoids	Flavonoid glycosides	Level 2	84.4	75		C21H22O10		967394	81780.8	68910.6	75448.2	70652.5	62261.4	75538.8	77420.4	73552.5	56712.3	98418.8	93324.5	78965.2	62110.6	64505.5	92535.6
200.115	12.631	GCMS	L-Methionine	47164	http://funmeta.oebiotech.com/network/47164	HMDB0000696	26		16643	6137	C00073	han00270,han00966,han00970	Cysteine and methionine metabolism|Glucosinolate biosynthesis|Aminoacyl-tRNA biosynthesis	63-68-3	CSCC[C@H](N)C(O)=O	FFEARJCKVFRZRR-BYPYZUCNSA-N	Organic acids and derivatives	Carboxylic acids and derivatives	Amino acids, peptides, and analogues	Level 2	84.3	76		C5H11NO2S		427606	11691.3	12365.3	12128.8	26606	14772.2	15645	15959	24993.9	24831.6	6957.34	8090.6	9199.94	10481.9	8682.23	8822.65
157.12	23.691	GCMS	5-Methyluridine	47279	http://funmeta.oebiotech.com/network/47279	HMDB0000884	85160		45996	445408				1463-10-1	CC1=CN([C@@H]2O[C@H](CO)[C@@H](O)[C@H]2O)C(=O)NC1=O	DWRXFEITVBNRMK-JXOAFFINSA-N	Nucleosides, nucleotides, and analogues	Pyrimidine nucleosides	Unclassified	Level 2	84.2	73.6		C10H14N2O6		841572	49514	44287.2	47089.9	49003.3	49512.8	43211.4	57815.3	45173.9	46639.2	55232.8	52910.2	59276.2	55217.5	47876.3	58200.2
384.187	26.078	GCMS	Coniferin	52432	http://funmeta.oebiotech.com/network/52432	HMDB0013682	64182		16220	5280372	C00761	han00940	Phenylpropanoid biosynthesis	124151-33-3	COC1=C(O[C@@H]2O[C@H](CO)[C@@H](O)[C@H](O)[C@H]2O)C=CC(\C=C\CO)=C1	SFLMUHDGSQZDOW-FAOXUISGSA-N	Organic oxygen compounds	Organooxygen compounds	Carbohydrates and carbohydrate conjugates	Level 2	84.1	75.7		C16H22O8		985288	57471.6	54436.3	55583.9	51337.7	52001.8	56337.4	53726.8	60126.2	49511.8	58099.5	55677.1	48375.5	51552.6	46469.9	55285.1
211.038	22.425	GCMS	Galactose 1-Phosphate	47139	http://funmeta.oebiotech.com/network/47139	HMDB0000645	5618		17973	123912	C00446	han00052,han00520	Galactose metabolism|Amino sugar and nucleotide sugar metabolism	2255-14-3	OC[C@H]1O[C@H](OP(O)(O)=O)[C@H](O)[C@@H](O)[C@H]1O	HXXFSFRBOHSIMQ-FPRJBGLDSA-N	Organic oxygen compounds	Organooxygen compounds	Carbohydrates and carbohydrate conjugates	Level 2	83.9	73.6		C6H13O9P		776182	214953	177066	192201	156739	160657	165054	169592	147031	166097	213757	137933	235211	210649	220102	205714
241.096	15.548	GCMS	2-Undecenoic Acid	544	http://funmeta.oebiotech.com/network/544		34724	LMFA01030034	39450	5282728					C(C)CCCCCC/C=C/C(=O)O	IGBBVTAVILYDIO-MDZDMXLPSA-N	Lipids and lipid-like molecules	Fatty Acyls	Fatty acids and conjugates	Level 2	83.8	73.4		C11H20O2		523807	25586.9	29554.4	27870	23878	21548.2	36540.8	28812.4	16613.6	19510	52769.8	32714.9	62214	24921.2	27855.5	37754.5
254.128	24.658	GCMS	Arbutin	54810	http://funmeta.oebiotech.com/network/54810	HMDB0029943	43989		18305	440936	C06186	han00010	Glycolysis / Gluconeogenesis	497-76-7	OC[C@H]1O[C@@H](OC2=CC=C(O)C=C2)[C@H](O)[C@@H](O)[C@@H]1O	BJRNKVDFDLYUGJ-RMPHRYRLSA-N	Organic oxygen compounds	Organooxygen compounds	Carbohydrates and carbohydrate conjugates	Level 2	83.7	73.5		C12H16O7		897665	29391.5	33635.5	32363.9	29077.7	31249.2	31769	31317.9	27513.4	31858.8	32467.3	31963.9	35160.8	31792.4	36871.2	39212.6
117.051	18.5	GCMS	1-Deoxy-D-Glucitol	6332	http://funmeta.oebiotech.com/network/6332	HMDB0041500	95885	LMFA05000598		3429				18545-96-5	CC(C(C(C(CO)O)O)O)O	SKCKOFZKJLZSFA-UHFFFAOYSA-N	Organic oxygen compounds	Organooxygen compounds	Carbohydrates and carbohydrate conjugates	Level 2	83.5	73.7		C6H14O5		621455	1.98219e+06	2.09744e+06	2.04676e+06	1.29824e+06	1.40426e+06	1.71093e+06	1.21591e+06	1.10486e+06	1.36741e+06	2.54104e+06	2.93311e+06	2.54512e+06	1.93631e+06	2.22475e+06	3.09685e+06
147.13	19.351	GCMS	L-(-)-Sorbose	297186	http://funmeta.oebiotech.com/network/297186		321868			6904					C(C(C(C(C(=O)CO)O)O)O)O	BJHIKXHVCXFQLS-OTWZMJIISA-N	Organic oxygen compounds	Organooxygen compounds	Carbohydrates and carbohydrate conjugates	Level 2	83.4	73.3		C6H12O6		649156	2.9402e+07	2.97566e+07	2.95434e+07	2.633e+07	3.65208e+07	2.67671e+07	8.67614e+06	1.55082e+07	2.90793e+07	3.3206e+07	3.23274e+07	3.39694e+07	3.34879e+07	3.07807e+07	3.28489e+07
174.111	13.319	GCMS	2-Aminoethanethiol	48010	http://funmeta.oebiotech.com/network/48010	HMDB0002991	3222		17141	6058	C01678	han00430	Taurine and hypotaurine metabolism	60-23-1	NCCS	UFULAYFCSOUIOV-UHFFFAOYSA-N	Organosulfur compounds	Thiols	Alkylthiols	Level 2	83.3	73.6		C2H7NS		450098	1.12207e+06	1.14478e+06	1.1334e+06	1.1079e+06	1.1324e+06	1.13105e+06	1.13295e+06	1.11199e+06	1.13184e+06	1.15753e+06	1.1598e+06	1.14976e+06	1.10545e+06	1.13128e+06	1.15109e+06
84.0533	10.195	GCMS	Pipecolic Acid	46854	http://funmeta.oebiotech.com/network/46854	HMDB0000070	50		17964	849	C00408	han00310,han00960	Lysine degradation|Tropane, piperidine and pyridine alkaloid biosynthesis	535-75-1	OC(=O)C1CCCCN1	HXEACLLIILLPRG-UHFFFAOYSA-N	Organic acids and derivatives	Carboxylic acids and derivatives	Amino acids, peptides, and analogues	Level 2	83.2	72.9		C6H11NO2		346708	779087	766157	779353	1.52366e+06	900686	1.01116e+06	1.31788e+06	869044	1.39215e+06	773852	620644	576445	787489	461703	819245
156.037	7.937	GCMS	5-Methylpyrrolidin-2-One	549727	http://funmeta.oebiotech.com/network/549727					66055					CC1CCC(=O)N1	YVIVRJLWYJGJTJ-UHFFFAOYSA-N	Unclassified	Unclassified	Unclassified	Level 2	83.2	73.5				267253	71875.9	75217.3	73944.5	87787.1	77735.1	68704.2	86003.6	102931	126924	65159.4	64637.5	74850.8	69492.1	83272.2	79755.2
185.094	15.063	GCMS	1,8-Octanediol	6394	http://funmeta.oebiotech.com/network/6394		69885	LMFA05000683	44630	69420	C14218			629-41-4	C(CCCCCCCO)O	OEIJHBUUFURJLI-UHFFFAOYSA-N	Lipids and lipid-like molecules	Fatty Acyls	Fatty alcohols	Level 2	83	71.7		C8H18O2		507591	77691.1	74357.7	76825	35081	26711.3	54052.8	53176.9	32923.8	37528.3	92460.3	80101.3	84169.3	50860.4	55015.5	67026.6
147.13	18.425	GCMS	D-Threo-Isocitric Acid	47687	http://funmeta.oebiotech.com/network/47687	HMDB0001874	3328		151	5318532	C00451			6061-97-8	O[C@H]([C@H](CC(O)=O)C(O)=O)C(O)=O	ODBLHEXUDAPZAU-ZAFYKAAXSA-N	Organic acids and derivatives	Carboxylic acids and derivatives	Tricarboxylic acids and derivatives	Level 2	82.9	71.6		C6H8O7		619013	2.4555e+07	2.47601e+07	2.46103e+07	2.29789e+06	8.05593e+06	1.92873e+07	1.28819e+06	1.98942e+06	1.08394e+07	1.3927e+07	2.8934e+07	3.3269e+06	2.71082e+07	2.42818e+07	3.03378e+07
288.154	16.324	GCMS	Dl-Xylose	199022	http://funmeta.oebiotech.com/network/199022	HMDB0242608				854					OCC(O)C(O)C(O)C=O	PYMYPHUHKUWMLA-UHFFFAOYSA-N	Organic oxygen compounds	Organooxygen compounds	Carbohydrates and carbohydrate conjugates	Level 2	82.6	71.1		C5H10O5		549753	11113.5	10048.6	10802.8	10698.3	7188.22	8845.83	7763.07	7464.24	8933.53	11400.5	11724.7	19044.5	8796.49	12561.6	14639
147.052	8.002	GCMS	Hydroxypropionic Acid	47167	http://funmeta.oebiotech.com/network/47167	HMDB0000700	5668		33404	68152	C01013	han00240,han00410,han00640	Pyrimidine metabolism|beta-Alanine metabolism|Propanoate metabolism	503-66-2	OCCC(O)=O	ALRHLSYJTWAHJZ-UHFFFAOYSA-N	Organic acids and derivatives	Hydroxy acids and derivatives	Beta hydroxy acids and derivatives	Level 2	82.2	70.7		C3H6O3		269576	2.35561e+06	2.2765e+06	2.27817e+06	580880	2.2691e+06	1.82366e+06	1.28637e+06	802260	230776	2.71381e+06	2.53298e+06	2.56721e+06	1.93505e+06	2.12135e+06	2.41118e+06
174.11	5.04	GCMS	Ethylamine	52221	http://funmeta.oebiotech.com/network/52221	HMDB0013231	65533		15862	6341	C00797			75-04-7	CCN	QUSNBJAOOMFDIB-UHFFFAOYSA-N	Organic nitrogen compounds	Organonitrogen compounds	Amines	Level 2	82.2	97.1		C2H7N		163703	2.5526e+06	2.43492e+06	2.48292e+06	1.53953e+06	1.65723e+06	1.69989e+06	1.69812e+06	2.18762e+06	1.56541e+06	2.70652e+06	2.56079e+06	2.57042e+06	2.47468e+06	2.53189e+06	2.44396e+06
231.145	16.812	GCMS	Ribonolactone	47705	http://funmeta.oebiotech.com/network/47705	HMDB0001900	6380		74168	111064	C02674			5336-08-3	OC[C@H]1OC(=O)[C@H](O)[C@@H]1O	CUOKHACJLGPRHD-BXXZVTAOSA-N	Organic oxygen compounds	Organooxygen compounds	Carbohydrates and carbohydrate conjugates	Level 2	82.2	72.3		C5H8O5		566069	136477	144580	140535	146016	131520	139217	139140	132923	127746	166994	141687	178633	136282	151635	153870
151.035	6.126	GCMS	Formamide	47637	http://funmeta.oebiotech.com/network/47637	HMDB0001536	4182		16397	713	C00488	han00460,han00910	Cyanoamino acid metabolism|Nitrogen metabolism	75-12-7	NC=O	ZHNUHDYFZUAESO-UHFFFAOYSA-N	Organic acids and derivatives	Carboximidic acids and derivatives	Carboximidic acids	Level 2	81.9	74.7		CH3NO		202521	37750.7	46900.4	43894	29088.5	35307.5	38464.8	31813.9	23065.8	24586.6	59215.9	52795.1	61676.1	49140.5	54896	59172.5
79.049	18.696	GCMS	Udp-N-Acetylglucosamine	37557	http://funmeta.oebiotech.com/network/37557	HMDB0000290	5281	LMSL01010002	16264	445675	C00043	han00520	Amino sugar and nucleotide sugar metabolism	528-04-1	O(P(O)(=O)OC[C@@H]1[C@@H](O)[C@@H](O)[C@H](N2C(=O)NC(=O)C=C2)O1)P(O[C@H]1O[C@@H]([C@H]([C@@H]([C@H]1NC(C)=O)O)O)CO)(=O)O	LFTYTUAZOPRMMI-CFRASDGPSA-N	Nucleosides, nucleotides, and analogues	Pyrimidine nucleotides	Pyrimidine nucleotide sugars	Level 2	81.8	69.7		C17H27N3O17P2		627835	45448.7	46241.1	46106.1	25577.3	29170.2	35964.5	45213.8	35016.4	32991.2	66128.7	59451.3	63512.4	69160.5	55148.2	61372.3
171.112	15.01	GCMS	2-Hydroxycyclohexane-1-Carboxylic Acid	546301	http://funmeta.oebiotech.com/network/546301					271816					C1CCC(C(C1)C(=O)O)O	SNKAANHOVFZAMR-UHFFFAOYSA-N	Unclassified	Unclassified	Unclassified	Level 2	81.8	69.8		C7H12O3		505819	82602.5	81580.9	81897.3	59291.2	69206.9	67246.8	77719.2	75377.5	62286.9	111982	75472.2	99578.7	105073	94932.4	96021
167.087	17.517	GCMS	2-Deoxyglucose	83604	http://funmeta.oebiotech.com/network/83604	HMDB0062477	3285		15866	108223				154-17-6	OC[C@@H](O)[C@@H](O)[C@H](O)CC=O	VRYALKFFQXWPIH-PBXRRBTRSA-N	Lipids and lipid-like molecules	Fatty Acyls	Fatty alcohols	Level 2	81.6	69.4		C6H12O5		589456	49036.7	47067.2	48326.4	38413.4	46211	41338.2	41530.3	37659.1	42182.8	65274.3	55449.5	60156.8	55463.9	53725.4	64653.5
91.0467	24.089	GCMS	Docosahexaenoic Acid	685	http://funmeta.oebiotech.com/network/685	HMDB0002183	3457	LMFA01030185	28125	445580	C06429	han01040	Biosynthesis of unsaturated fatty acids	6217-54-5	C(=C/C/C=C\C/C=C\C/C=C\C/C=C\C/C=C\CC)/CCC(=O)O	MBMBGCFOFBJSGT-KUBAVDMBSA-N	Lipids and lipid-like molecules	Fatty Acyls	Fatty acids and conjugates	Level 2	81.5	79.7		C22H32O2		864325	127066	98843.9	110941	74886.4	101307	88342.7	115621	78967.5	75449.1	155787	113977	138632	143436	119971	116617
188.113	8.972	GCMS	2-Ketobutyric Acid	546282	http://funmeta.oebiotech.com/network/546282					71367684					CC=C(C(=O)O)O	RTWLEDIMOQVWDF-UHFFFAOYSA-N	Unclassified	Unclassified	Unclassified	Level 2	81.5	71		C4H6O3		304247	16019	16334.2	16297.3	19098.2	19989.6	19934.9	18235	16443.1	14670	17990.9	15632.9	20758.7	15037.7	15683.8	16177.4
146.072	18.902	GCMS	1,5-Anhydrosorbitol	47977	http://funmeta.oebiotech.com/network/47977	HMDB0002712	3775		16070	64960	C07326			154-58-5	OC[C@H]1OC[C@H](O)[C@@H](O)[C@@H]1O	MPCAJMNYNOGXPB-SLPGGIOYSA-N	Organic oxygen compounds	Organooxygen compounds	Carbohydrates and carbohydrate conjugates	Level 2	81.5	69.2		C6H12O5		634540	3.98237e+06	3.85703e+06	3.90992e+06	3.16835e+06	3.12933e+06	3.28104e+06	2.74767e+06	2.84538e+06	2.49484e+06	7.11074e+06	6.59459e+06	7.30225e+06	4.69095e+06	5.39592e+06	6.78985e+06
75.02	11.806	GCMS	5-Hydroxypentanoic-Acid	1656	http://funmeta.oebiotech.com/network/1656	HMDB0061927	35394	LMFA01050010	45564	25945	C02804			13392-69-3	C(CCO)CC(=O)O	PHOJOSOUIAQEDH-UHFFFAOYSA-N	Lipids and lipid-like molecules	Fatty Acyls	Fatty acids and conjugates	Level 2	81.2	69.2		C5H10O3		400635	229724	236140	232851	184266	149310	190307	241308	144391	218597	350141	254401	221876	264047	158366	297380
128.05	23.83	GCMS	Oleamide	8567	http://funmeta.oebiotech.com/network/8567	HMDB0002117	4115	LMFA08010004	116314	5283387	C19670			301-02-0	C(CCCCCCC(=O)N)/C=C\CCCCCCCC	FATBGEAMYMYZAF-KTKRTIGZSA-N	Lipids and lipid-like molecules	Fatty Acyls	Fatty amides	Level 2	81	68.4		C18H35NO		849518	78064.3	60302.6	68074.5	66625.8	45481	53136	62335.9	40330.9	46166.7	71177.4	88743.3	99885.3	86688.9	83417.6	119432
217.138	21.751	GCMS	Isovalerylglucuronide	47802	http://funmeta.oebiotech.com/network/47802	HMDB0002091	6482			137383				88070-93-3	CC(C)CC(=O)O[C@@H]1O[C@@H]([C@@H](O)[C@H](O)[C@H]1O)C(O)=O	VOJAALAAOYUSCT-ZCLKDUABSA-N	Organic oxygen compounds	Organooxygen compounds	Carbohydrates and carbohydrate conjugates	Level 2	80.9	74.5		C11H18O8		743670	285725	315554	304194	294829	310426	2.67194e+06	342357	3.05086e+06	285960	272623	311990	290502	307669	314119	435506
209.119	23.722	GCMS	D-Myoinositol 4-Phosphate	258415	http://funmeta.oebiotech.com/network/258415	HMDB0001313	6151			440043	C03546	han00562,han04070	Inositol phosphate metabolism|Phosphatidylinositol signaling system	142760-33-6	C1(C(C(C(C(C1O)O)OP(=O)(O)O)O)O)O	INAPMGSXUVUWAF-GFWFORPUSA-N	Organic oxygen compounds	Organooxygen compounds	Alcohols and polyols	Level 2	80.8	69		C6H13O9P		843344	40979.9	40885.9	41248.3	40304.6	45198.4	42021.7	35725.4	35265.4	32083.5	54702.2	42898.7	66566.1	68464	41592.9	47441.5
327.272	21.967	GCMS	Margaric Acid	63	http://funmeta.oebiotech.com/network/63	HMDB0002259	4206	LMFA01010017	32365	10465				506-12-7	C(CCCCCCC)CCCCCCCCC(=O)O	KEMQGTRYUADPNZ-UHFFFAOYSA-N	Lipids and lipid-like molecules	Fatty Acyls	Fatty acids and conjugates	Level 2	80.7	67.9		C17H34O2		753625	17035.2	17643.1	17386.6	12840.9	13278.4	15242.6	13176.3	11784.1	11903.9	27551	27482.1	27978.4	22999.9	22731.6	23586.1
333.18	20.282	GCMS	D-Mannonic Acid	198621	http://funmeta.oebiotech.com/network/198621	HMDB0242119	6909		33076	3246006	C00514	han00040	Pentose and glucuronate interconversions		OC[C@@H](O)[C@@H](O)[C@H](O)[C@H](O)C(O)=O	RGHNJXZEOKUKBD-MBMOQRBOSA-N	Organic acids and derivatives	Hydroxy acids and derivatives	Medium-chain hydroxy acids and derivatives	Level 2	80.5	71.7		C6H12O7		682469	63326.1	70751.6	67944.8	51637.6	49966.4	49059.1	42292.8	41426.5	50026.9	113751	97938.5	123040	81676.5	86939.3	99003.8
262.149	13.635	GCMS	2-Ketoglucose	54799	http://funmeta.oebiotech.com/network/54799	HMDB0029932	445329		52417	159630				26345-59-5	[H]C(=O)C(=O)[C@@H](O)[C@H](O)[C@H](O)CO	DCNMIDLYWOTSGK-HSUXUTPPSA-N	Organic oxygen compounds	Organooxygen compounds	Carbohydrates and carbohydrate conjugates	Level 2	80.5	68.6		C6H10O6		460429	57236.5	58437.1	57711.8	107629	84129.3	91927.2	110031	114692	95834.5	11899.5	12586.1	11595.8	18575.2	16133.5	13931.4
194.113	20.121	GCMS	Galactitol	46873	http://funmeta.oebiotech.com/network/46873	HMDB0000107	4179		16813	11850	C01697	han00052	Galactose metabolism	608-66-2	OC[C@H](O)[C@@H](O)[C@@H](O)[C@H](O)CO	FBPFZTCFMRRESA-GUCUJZIJSA-N	Organic oxygen compounds	Organooxygen compounds	Carbohydrates and carbohydrate conjugates	Level 2	80.4	70.7		C6H14O6		675761	40194.9	35928.6	37606.8	275868	6832.63	308538	5115.92	5748.12	6541	96995.3	82416.7	77770.8	75404.9	69837.8	74819.8
211.171	13.677	GCMS	3,4-Dimethoxyphenol	317083	http://funmeta.oebiotech.com/network/317083		344849			16251					COC1=C(C=C(C=C1)O)OC	SMFFZOQLHYIRDA-UHFFFAOYSA-N	Benzenoids	Phenols	Methoxyphenols	Level 2	80.4	68.5		C8H10O3		461802	47915.8	49484	48783.6	30030.8	43386.6	37248.1	44397.3	34698.6	32977.5	68087.5	60782.7	69556.1	64561.8	55140.4	62633.2
204.14	21.306	GCMS	N-Acetyl-D-Glucosamine	46936	http://funmeta.oebiotech.com/network/46936	HMDB0000215	3356		506227	439174	C00140	han00520,han02010	Amino sugar and nucleotide sugar metabolism|ABC transporters	7512-17-6	CC(=O)N[C@H]1C(O)O[C@H](CO)[C@@H](O)[C@@H]1O	OVRNDRQMDRJTHS-RTRLPJTCSA-N	Organic oxygen compounds	Organooxygen compounds	Carbohydrates and carbohydrate conjugates	Level 2	80.3	68.5		C8H15NO6		725131	1.70421e+07	1.67351e+07	1.67736e+07	1.6529e+07	1.56546e+07	1.72387e+07	1.4537e+07	1.40366e+07	1.5926e+07	1.86812e+07	1.68308e+07	1.86581e+07	1.72151e+07	1.58847e+07	1.82431e+07
379.2	18.009	GCMS	O-Phosphoethanolamine	46942	http://funmeta.oebiotech.com/network/46942	HMDB0000224	54		17553	1015	C00346	han00564,han00600	Glycerophospholipid metabolism|Sphingolipid metabolism	1071-23-4	NCCOP(O)(O)=O	SUHOOTKUPISOBE-UHFFFAOYSA-N	Organic acids and derivatives	Organic phosphoric acids and derivatives	Phosphate esters	Level 2	80.3	67.3		C2H8NO4P		605471	159373	167248	164177	126504	127845	128164	123375	125009	126392	227104	217270	217022	195317	204826	240088
96.074	19.038	GCMS	D-Tagatose	273269	http://funmeta.oebiotech.com/network/273269	HMDB0003418	58151			439312	C00795	han00052	Galactose metabolism	87-81-0	C1C(C(C(C(O1)(CO)O)O)O)O	LKDRXBCSQODPBY-OEXCPVAWSA-N	Organic oxygen compounds	Organooxygen compounds	Carbohydrates and carbohydrate conjugates	Level 2	80.3	67.5		C6H12O6		638967	121538	99231.2	108033	91114.9	102887	106447	82774.7	62887.7	72429.6	140688	115463	125293	105407	93902.8	121113
338.145	21.397	GCMS	Ferulic Acid	47315	http://funmeta.oebiotech.com/network/47315	HMDB0000954	4156		17620	445858	C01494	han00940	Phenylpropanoid biosynthesis	537-98-4	COC1=C(O)C=CC(\C=C\C(O)=O)=C1	KSEBMYQBYZTDHS-HWKANZROSA-N	Phenylpropanoids and polyketides	Cinnamic acids and derivatives	Hydroxycinnamic acids and derivatives	Level 2	80.2	67.2		C10H10O4		728922	959.204	10482.1	6654.64	11659.7	13563.4	15357.9	12765.1	13487.6	13240.7	6531.55	9084.95	8012.35	9067.24	10402.1	10266.7
147.07	15.966	GCMS	Arabinonic Acid-1,4-Lactone	255745	http://funmeta.oebiotech.com/network/255745	HMDB0302833	3272		16292	17723	C00652			2782-09-4	OC[C@H]1OC(=O)[C@@H](O)[C@@H]1O	CUOKHACJLGPRHD-JJYYJPOSSA-N	Organic oxygen compounds	Organooxygen compounds	Carbohydrates and carbohydrate conjugates	Level 2	80.1	69.4		C5H8O5		537783	52076.5	54166.2	52957.6	68749.2	51888.7	50871.3	66571.2	74115.1	65935	57850.1	37682.8	59791.3	73479.1	45724.8	28475.2
487.255	6.85247	LCMS-neg	DG(2:0/0:0/5-iso PGF2VI)	250044	http://funmeta.oebiotech.com/network/250044	HMDB0296945									CCCCC[C@@H](O)\C=C\[C@H]1[C@H](O)C[C@H](O)[C@H]1C\C=C/CC(=O)OC[C@H](O)COC(C)=O	QQDTZFRPFBHOJL-FPOGUXASSA-N	Unclassified	Unclassified	Unclassified	Level 2	66.2	44.1	M-H, M+FA-H	C23H38O8	0.766181		915783	940807	912630	1.16593e+06	1.24944e+06	1.15148e+06	1.36966e+06	948298	1.23748e+06	690790	647311	788365	782586	751312	798293
315.254	10.2456	LCMS-neg	(9s,10s)-9,10-Dihydroxyoctadecanoic Acid	3192	http://funmeta.oebiotech.com/network/3192	HMDB0059633	45832	LMFA02000238	49254	12235230	C15988				C(O)(=O)CCCCCCC[C@H](O)[C@@H](O)CCCCCCCC	VACHUYIREGFMSP-IRXDYDNUSA-N	Lipids and lipid-like molecules	Fatty Acyls	Fatty acids and conjugates	Level 2	64.8	43	M-H	C18H36O4	-0.364064		5355.05	7151.76	6495.29	5679.85	2460.57	6252.41	4657.38	4662.11	4883.67	6676.48	13193.3	8822.09	7200.98	6823.22	5641.85
223.097	6.85247	LCMS-neg	1-Hydroxy-5-Phenyl-3-Pentanone	6337	http://funmeta.oebiotech.com/network/6337			LMFA05000603	66037	15316212					C1(CCC(=O)CCO)C=CC=CC=1	VQTZONPDOFOTIF-UHFFFAOYSA-N	Lipids and lipid-like molecules	Fatty Acyls	Fatty alcohols	Level 2	64.7	43.3	M+FA-H	C11H14O2	-1.78427		16702.7	18848.5	17723.7	17645.5	18303	18413.1	18131.9	18316.1	18099.6	16429.5	18442.5	16969.2	17626.1	17065.7	15344.2
193.035	0.69315	LCMS-neg	2-Keto-D-Gluconic Acid	258257	http://funmeta.oebiotech.com/network/258257		3332			3035456	C06473	han00030	Pentose phosphate pathway	669-90-9	C(C(C(C(C(=O)C(=O)O)O)O)O)O	VBUYCZFBVCCYFD-JJYYJPOSSA-N	Organic oxygen compounds	Organooxygen compounds	Carbohydrates and carbohydrate conjugates	Level 2	64.5	39.3	M-H	C6H10O7	-3.07984		133278	75373.5	102523	56964.5	81808.6	69671.1	43986.9	68103.8	49074.3	75679.9	145106	82238.6	141075	69401.4	88493.9
163.148	10.9593	LCMS-pos	Pregeijerene	60434	http://funmeta.oebiotech.com/network/60434	HMDB0036759	91785			21160126					C\C1=C\CC\C(C)=C/C=C\CC1	ACTKFDMFHYIKRY-MBDGBGPPSA-N	Hydrocarbons	Unsaturated hydrocarbons	Branched unsaturated hydrocarbons	Level 2	64.3	42.7	M+H	C12H18	0.045977		66925.4	67300.2	67542.4	57487.5	70573.2	63671.8	76232.3	62857.6	65606.7	80803.4	62333.7	70163.9	82599.1	78749.5	72922.6
267.159	5.1475	LCMS-pos	Alkhanol	59943	http://funmeta.oebiotech.com/network/59943	HMDB0036152	91307		174508	13944248				71241-93-5	CC1C2CCC3(C)C(O)CC(O)C(C)=C3C2OC1=O	FTWSMHMWRDSQDU-UHFFFAOYSA-N	Lipids and lipid-like molecules	Prenol lipids	Terpene lactones	Level 2	63.4	43.7	M+H	C15H22O4	-0.424736		143779	148448	146156	129483	132483	127975	145726	133019	142612	133203	123876	135185	153033	136579	117667
301.202	10.8111	LCMS-neg	Lyngbic Acid	2295	http://funmeta.oebiotech.com/network/2295		65452	LMFA01080034	67609	11065049					C(CCCC)CC[C@H](OC)C/C=C/CCC(O)=O	DHIPOEWPWSLXNL-KGXGESDWSA-N	Lipids and lipid-like molecules	Fatty Acyls	Fatty acids and conjugates	Level 2	62.8	33.4	M+FA-H	C15H28O3	-0.110095		6305.93	6826.8	7159.13	9606.27	10611.1	8847.81	10275.9	10129.8	11329.1	11096	11627.8	12070.8	9992.91	14441	12942.2
465.104	3.93155	LCMS-neg	Glucodistylin	64673	http://funmeta.oebiotech.com/network/64673	HMDB0041597	95974			14187088				27297-45-6	OCC1OC(OC2C(OC3=CC(O)=CC(O)=C3C2=O)C2=CC(O)=C(O)C=C2)C(O)C(O)C1O	FVQOMEDMFUMIMO-UHFFFAOYSA-N	Phenylpropanoids and polyketides	Flavonoids	Flavonoid glycosides	Level 2	62.5	40.4	M-H	C21H22O12	-0.326148		105417	114164	104138	154685	124877	156139	214392	182158	164869	72654.3	78981.9	62109.7	68806	80969.2	97446.8
307.192	9.15943	LCMS-neg	9-J1-Phytop	3459	http://funmeta.oebiotech.com/network/3459			LMFA02030069		102362224					C(CCCCCCC[C@H](O)/C=C/[C@@H]1C=CC(=O)[C@@H]1CC)(=O)O	MYTDGCAXWORFIK-BKAHTCAJSA-N	Lipids and lipid-like molecules	Fatty Acyls	Fatty acids and conjugates	Level 2	62.5	30.7	M-H	C18H28O4	0.235577		6603.95	6595.08	6619.72	2497	1652.25	2680.64	2441.06	3229.58	2829.7	13677.3	9904.02	13978.2	6372.45	9551.23	8325.98
309.204	8.31093	LCMS-pos	12,17	3622	http://funmeta.oebiotech.com/network/3622			LMFA03000025		101070489					C(CCCCCCC/C=C\CC1C2OC(C)(O1)C(O)CC2)(=O)O	AXRADOFMFPTYAS-VURMDHGXSA-N	Lipids and lipid-like molecules	Fatty Acyls	Fatty acids and conjugates	Level 2	62.2	43.3	M+H-H2O	C18H30O5	-6.46584		537349	547998	542733	760205	579294	616606	560319	555439	562124	584167	534931	382664	557228	494797	487683
189.135	0.692	LCMS-pos	L-Targinine	54374	http://funmeta.oebiotech.com/network/54374	HMDB0029416			28229	132862	C03884			17035-90-4	CNC(=N)NCCC[C@H](N)C(O)=O	NTNWOCRCBQPEKQ-YFKPBYRVSA-N	Organic acids and derivatives	Carboxylic acids and derivatives	Amino acids, peptides, and analogues	Level 2	61.4	23.7	M+H	C7H16N4O2	-0.0223812		171180	142943	155197	177467	119752	157239	128346	130383	113554	196084	149556	193685	151707	135969	117116
365.182	4.11197	LCMS-neg	(1s,2s,4r,8s)-P-Menthane-1,2,8,9-Tetrol 2-Glucoside	63208	http://funmeta.oebiotech.com/network/63208	HMDB0039975	94516		168093	85309705				402593-52-6	CC(O)(CO)C1CCC(C)(O)C(C1)OC1OC(CO)C(O)C(O)C1O	HKSOQIVAOUMKMF-UHFFFAOYSA-N	Lipids and lipid-like molecules	Prenol lipids	Terpene glycosides	Level 2	60.6	40.2	M-H	C16H30O9	-0.193961		65968.7	62044.4	63409.7	79074.9	71752.4	79175.6	64923	75289.3	59067.1	51915.8	52320.5	53487.5	57468.7	58646.4	62165.3
521.13	5.61492	LCMS-neg	Onogenin 7-O-Glucoside	29590	http://funmeta.oebiotech.com/network/29590		47956	LMPK12050452		13258916					O(C1OC(CO)C(O)C(O)C1O)C1C=CC2C(=O)C(C3C(OC)=CC4OCOC=4C=3)COC=2C=1	MUMZCCFWSDSRJP-UHFFFAOYSA-N	Phenylpropanoids and polyketides	Isoflavonoids	Isoflavonoid O-glycosides	Level 2	60.3	43.4	M+FA-H	C23H24O11	0.283522		114323	104900	110872	91663.4	108949	91795.6	101937	83508.9	98986.2	113328	101747	127372	135952	121128	127931
300.29	9.59985	LCMS-pos	(8z,D18:1) Sphingosine	38951	http://funmeta.oebiotech.com/network/38951		53908	LMSP01080008		42608348					C([C@H](N)[C@H](O)CCCC/C=C\CCCCCCCCC)O	QFTGJVWBKDHFND-FWGLOVMOSA-N	Organic nitrogen compounds	Organonitrogen compounds	Amines	Level 2	60	40.9	M+H	C18H37NO2	-0.442304		201460	195819	200629	132757	79595.4	119065	93873.2	115952	164221	322792	331968	331829	294031	310473	274468
325.093	4.06985	LCMS-neg	Melilotoside	57797	http://funmeta.oebiotech.com/network/57797	HMDB0033581	984972		17531	5280759	C05158	han00940	Phenylpropanoid biosynthesis	618-67-7	OC[C@H]1O[C@@H](OC2=C(\C=C\C(O)=O)C=CC=C2)[C@H](O)[C@@H](O)[C@@H]1O	GVRIYIMNJGULCZ-ZMKUSUEASA-N	Organic oxygen compounds	Organooxygen compounds	Carbohydrates and carbohydrate conjugates	Level 2	59.9	5.86	M-H, 2M-H, M-H2O-H	C15H18O8	0.259326		168803	174778	166035	152391	161145	203051	159188	358778	214648	133904	171783	158500	113839	169341	179716
593.152	4.18108	LCMS-neg	Carthamidin 6,7-Diglucoside	63358	http://funmeta.oebiotech.com/network/63358	HMDB0040125	94666			74819427					OCC1OC(OC2=C(OC3OC(CO)C(O)C(O)C3O)C(O)=C3C(=O)CC(OC3=C2)C2=CC=C(O)C=C2)C(O)C(O)C1O	YIVXUBJSZSRYMU-UHFFFAOYSA-N	Phenylpropanoids and polyketides	Flavonoids	Flavonoid glycosides	Level 2	59.8	26.6	M-H2O-H	C27H32O16	0.805632		156530	157386	155595	147531	179104	148830	156070	144322	162212	161491	161684	177451	158574	174403	187630
355.284	12.0641	LCMS-pos	MG(18:2(9Z,12Z)/0:0/0:0)	51383	http://funmeta.oebiotech.com/network/51383	HMDB0011568	62350		75561	6436630				67968-46-1	[H][C@](O)(CO)COC(=O)CCCCCCC\C=C/C\C=C/CCCCC	WECGLUPZRHILCT-GSNKCQISSA-N	Lipids and lipid-like molecules	Fatty Acyls	Lineolic acids and derivatives	Level 2	59.6	19.8	M+H, M+Na	C21H38O4	-1.86877		157509	164029	160667	169987	109582	118875	99092.1	107258	125454	222404	203267	194348	165181	190919	149759
386.291	11.9757	LCMS-neg	N-Myristoyl Isoleucine	198559	http://funmeta.oebiotech.com/network/198559	HMDB0242053				13002787					CCCCCCCCCCCCCC(=O)NC(C(C)CC)C(O)=O	LWMMDGGPZGXAJP-UHFFFAOYSA-N	Organic acids and derivatives	Carboxylic acids and derivatives	Amino acids, peptides, and analogues	Level 2	59.5	23.6	M+FA-H	C20H39NO3	0.0307995		24647.4	22996	23242.8	32196	29652.1	25531.1	25000.1	20978.7	18510.9	26418.4	23391.4	25273.5	17918.6	20601.1	27116.7
325.202	8.4884	LCMS-neg	9k,12,13-Dihode	3013	http://funmeta.oebiotech.com/network/3013		74955	LMFA02000058		52921872					C(CCCCCCCC(=O)/C=C/C(O)C(O)C/C=C\CC)(=O)O	PLHUEKVESBJIRC-MKZMYESJSA-N	Lipids and lipid-like molecules	Fatty Acyls	Lineolic acids and derivatives	Level 2	59.5	38.6	M-H	C18H30O5	0.146004		17134.2	16969.7	17251	11823.6	7827.78	9106.08	8571.23	9636.12	9298.06	24997.4	26835.5	21771.4	18613	19630.2	19989.7
327.218	9.10322	LCMS-neg	9-Hydroperoxy-12,13-Dihydroxy-10-Octadecenoic Acid	3061	http://funmeta.oebiotech.com/network/3061		74455	LMFA02000107		5282863					C(=C/C(O)C(O)CCCCC)\C(OO)CCCCCCCC(=O)O	XKOSMZYONOMNMT-BUHFOSPRSA-N	Lipids and lipid-like molecules	Fatty Acyls	Fatty acids and conjugates	Level 2	59.4	30.5	M-H2O-H	C18H34O6	0.256535		30899.6	28440.5	30240.6	23465	17730.3	20372.9	16237	19166.8	18681.6	44994.1	42933.9	41335.8	34959.1	35790	35480.8
251.165	9.7203	LCMS-neg	L-Monomenthyl Glutarate	256141	http://funmeta.oebiotech.com/network/256141	HMDB0303264				24752885					[H][C@@]1(C)CC[C@@]([H])(C(C)C)[C@@]([H])(C1)OC(=O)CCCC(O)=O	CTMTYSVTTGVYAW-FRRDWIJNSA-N	Lipids and lipid-like molecules	Prenol lipids	Monoterpenoids	Level 2	59.3	11	M-H2O-H	C15H26O4	-0.444026		4493.92	5811.49	5251.86	5766.18	5919.01	4979.19	5488.3	4463.8	4271.39	10065	6580.1	8581.53	5422.02	4627.14	7856.82
247.134	8.18772	LCMS-neg	Aspterric Acid	289893	http://funmeta.oebiotech.com/network/289893		985160			181882					CC(=C1CCC23C1CCC(C(C2)OC3)C(=O)OO)C	AMVWWAIZPPESMM-WORDMNGFSA-N	Organoheterocyclic compounds	Oxolanes	Unclassified	Level 2	59.1	0	M-H2O-H	C15H22O4	-0.416924		50324.9	51999.2	53189.2	36504.4	45944.1	43887.5	54590.6	41279.1	41229.6	60901.6	50886.3	59113.7	70952.8	55589.9	52862.7
343.14	4.5584	LCMS-neg	Trans-3-Octenedioic Acid	52244	http://funmeta.oebiotech.com/network/52244	HMDB0013312			173786	22495178					OC(=O)CCC\C=C\CC(O)=O	QWWZNXBOJLOHGI-HNQUOIGGSA-N	Lipids and lipid-like molecules	Fatty Acyls	Fatty acids and conjugates	Level 2	58.8	0	2M-H	C8H12O4	-0.152214		17034.9	17163	17183.3	23116.1	20999.8	19976.7	17518.3	19719.9	18048.2	19395.9	19223.8	20924.3	17992.3	21318.6	16986.8
320.258	11.2693	LCMS-pos	8-[5]-Ladderane-Octanoic Acid	2526	http://funmeta.oebiotech.com/network/2526		74891	LMFA01140004		9972184					C1C2C3C4C5CC(CCCCCCCC(=O)O)C5C4C3C2C1	ZKKJRZDMLYQUNK-UHFFFAOYSA-N	Lipids and lipid-like molecules	Fatty Acyls	Fatty acids and conjugates	Level 2	58.7	24.1	M+NH4	C20H30O2	-0.131386		228375	222480	226336	244822	246556	216256	214863	201500	194675	257292	200007	259577	254631	228266	253081
270.279	12.7492	LCMS-pos	5-Ethyl-2-Pentadecen-4-One	10050	http://funmeta.oebiotech.com/network/10050		98255	LMFA12000264		11687471					C/C=C/C(=O)C(CC)CCCCCCCCCC	OZIVVSOLXDKYGS-LHHJGKSTSA-N	Organic oxygen compounds	Organooxygen compounds	Carbonyl compounds	Level 2	58.6	9.28	M+NH4	C17H32O	-0.337285		36068.4	39559.8	37848.3	45260.1	37582.4	40180	45260.3	41441.1	50543	33898.7	35323.8	30397.8	39819.3	36020.9	31770.8
371.206	4.962	LCMS-pos	Icariside B8	60518	http://funmeta.oebiotech.com/network/60518	HMDB0036846	91855		175107	14539953				126176-78-1	CC(=O)CCC1=C(C)C(O)C(CC1(C)C)OC1OC(CO)C(O)C(O)C1O	LYZQCLMNFAUXJA-UHFFFAOYSA-N	Lipids and lipid-like molecules	Prenol lipids	Terpene glycosides	Level 2	58.6	35.8	M+H-H2O	C19H32O8	-0.143477		808578	851874	831653	958037	814810	887980	857680	919094	917211	790560	921492	813844	753767	910649	770951
180.102	3.99478	LCMS-pos	1,2,3,4,5,6-Hexahydro-5-(1-Hydroxyethylidene)-7h-Cyclopenta[B]Pyridin-7-One	62913	http://funmeta.oebiotech.com/network/62913	HMDB0039655								118355-70-7	C\C(O)=C1\CC(=O)C2=C1CCCN2	BJPWZQDKNZJLFC-SOFGYWHQSA-N	Organoheterocyclic compounds	Pyridines and derivatives	Hydropyridines	Level 2	58.4	44.8	M+H	C10H13NO2	0.313122		90520.3	94649.3	92009	114897	114156	137814	104912	116760	156619	68201.1	64508.7	71495.5	68769.7	68022.8	77588.3
209.081	5.26712	LCMS-pos	3,4-Dimethyl-5-Carboxymethyl-2-Furanpropanoic Acid	2658	http://funmeta.oebiotech.com/network/2658			LMFA01150048		134812132					C(=O)(O)CC1=C(C)C(C)=C(CCC(=O)O)O1	QFWCXMQJOBYESS-UHFFFAOYSA-N	Lipids and lipid-like molecules	Fatty Acyls	Fatty acids and conjugates	Level 2	58.3	0	M+H-H2O	C11H14O5	0.556326		25553.6	24907.8	25526	27351.2	22913.6	32552.7	25186.7	23639.7	21161.1	28462.5	26448	27665.3	27465.5	25274.5	29373.1
247.133	9.68172	LCMS-pos	Ipomeabisfuran	64023	http://funmeta.oebiotech.com/network/64023	HMDB0040903	95355			591897				92541-62-3	CC1=COC(CC2(C)CCC(O2)C2=COC=C2)=C1	LMSPQIDVRZANSJ-UHFFFAOYSA-N	Organoheterocyclic compounds	Heteroaromatic compounds	Unclassified	Level 2	58.3	44.4	M+H	C15H18O3	-0.086162		127447	118137	123235	96726.4	125290	115544	140225	128459	126806	127750	133353	124533	130282	133644	128099
363.215	10.6382	LCMS-neg	15d-Pga1	3772	http://funmeta.oebiotech.com/network/3772		36218	LMFA03010171		16061103					C(CCCCCC[C@@H]1/C(=C\C=C\CCCCC)/C=CC1=O)(=O)O	LDOCIRJMPUHXRM-YUJGFSRTSA-N	Lipids and lipid-like molecules	Fatty Acyls	Eicosanoids	Level 2	58.2	18.8	M+FA-H	C20H30O3	-7.34336		299023	332821	322241	311446	253994	272991	237294	259940	251055	401646	349674	367493	337769	333980	322627
368.316	11.9753	LCMS-pos	N-Stearoyl Threonine	198468	http://funmeta.oebiotech.com/network/198468	HMDB0241950				5033246					CCCCCCCCCCCCCCCCCC(=O)NC(C(C)O)C(O)=O	QJAXZXKQCLMPNQ-UHFFFAOYSA-N	Organic acids and derivatives	Carboxylic acids and derivatives	Amino acids, peptides, and analogues	Level 2	58.2	0.0312	M+H-H2O	C22H43NO4	0.0943206		144056	139183	139918	151515	135360	116757	120140	116995	106901	153824	149774	155736	127237	138289	147313
545.2	4.70897	LCMS-pos	Isolariciresinol 9'-O-Beta-D-Glucoside	62250	http://funmeta.oebiotech.com/network/62250	HMDB0038927	93539			74191750				63358-12-3	COC1=C(O)C=C2C(C(COC3OC(CO)C(O)C(O)C3O)C(CO)CC2=C1)C1=CC(OC)=C(O)C=C1	AHYOMNWKYGMYMB-UHFFFAOYSA-N	Lignans, neolignans and related compounds	Lignan glycosides	Unclassified	Level 2	58.2	0	M+Na	C26H34O11	1.24887		660582	671027	669165	802344	738730	689570	804433	794557	854341	596198	558633	484830	601629	638944	603392
257.139	5.46173	LCMS-neg	Oscr#1	10361	http://funmeta.oebiotech.com/network/10361			LMFA13040096	79130	86289768					O[C@@H]1C[C@@H](O)[C@H](C)O[C@H]1OCCCCCCC(=O)O	XHPJAFLLEKUEFS-SBFPOUOMSA-N	Organic oxygen compounds	Organooxygen compounds	Carbohydrates and carbohydrate conjugates	Level 2	58.2	0	M-H2O-H	C13H24O6	-0.370787		11153.4	11960.8	11791.4	11080.5	13224.8	11127.6	10809.6	10203.5	9721.35	15470.5	14851.2	13512	16492.7	14485.9	14953.7
277.216	10.237	LCMS-pos	13-Hote	2985	http://funmeta.oebiotech.com/network/2985	HMDB0010203	36032	LMFA02000029	72641	10469728					C(CCCCCCC/C=C\C=C\C(O)C/C=C\CC)(=O)O	KLLGGGQNRTVBSU-JDTPQGGVSA-N	Lipids and lipid-like molecules	Fatty Acyls	Lineolic acids and derivatives	Level 2	58.1	22	M+H-H2O	C18H30O3	-0.2949		1.96862e+06	1.91897e+06	1.95341e+06	2.25535e+06	1.68578e+06	1.81223e+06	1.51233e+06	1.79397e+06	1.71128e+06	2.61018e+06	2.47394e+06	1.99014e+06	1.85228e+06	1.98122e+06	1.87037e+06
224.201	10.9593	LCMS-pos	1-(2,6,6-Trimethyl-2-Cyclohexen-1-Yl)-1-Penten-3-One	59131	http://funmeta.oebiotech.com/network/59131	HMDB0035245	90555			5371084				127-42-4	CCC(=O)\C=C\C1C(C)=CCCC1(C)C	VPKMGDRERYMTJX-CMDGGOBGSA-N	Lipids and lipid-like molecules	Prenol lipids	Sesquiterpenoids	Level 2	58.1	14.5	M+NH4	C14H22O	0.272534		56738.7	53495	55675.3	72042.3	58785	61049.1	51070.7	50848.1	40556.4	48307.8	50943.4	63075.4	63189.9	58309	68788.7
359.098	3.35777	LCMS-neg	Vanilloside	54574	http://funmeta.oebiotech.com/network/54574	HMDB0029664			168797	3648225				494-08-6	COC1=C(OC2OC(CO)C(O)C(O)C2O)C=CC(C=O)=C1	LPRNQMUKVDHCFX-UHFFFAOYSA-N	Organic oxygen compounds	Organooxygen compounds	Carbohydrates and carbohydrate conjugates	Level 2	58.1	36.5	M-H, M+FA-H	C14H18O8	0.157681		194116	187409	185127	207048	216092	256131	206361	237736	215496	156604	170313	156675	146202	157250	177901
359.149	4.4635	LCMS-pos	(+)-Cycloolivil	255711	http://funmeta.oebiotech.com/network/255711	HMDB0302798									COC1=CC2=C(C=C1O)C(C(CO)C(O)(CO)C2)C1=CC(OC)=C(O)C=C1	KCIQZCNOUZCRGH-UHFFFAOYSA-N	Lignans, neolignans and related compounds	Aryltetralin lignans	9,9p-dihydroxyaryltetralin lignans	Level 2	58.1	0	M+H-H2O	C20H24O7	-0.163112		35283.9	37248.9	36151.6	30747.9	33650.5	23353.1	30472.2	34809.3	25045.2	45532.9	38212	36677.3	40528.2	36999	30784.6
625.141	4.42072	LCMS-neg	Kaempferol 3-Xylosylglucoside	62782	http://funmeta.oebiotech.com/network/62782	HMDB0039507	94076		176244	131752667				29322-07-4	OC[C@H]1O[C@@H](OC[C@H]2O[C@@H](OC3=C(OC4=CC(O)=CC(O)=C4C3=O)C3=CC=C(O)C=C3)[C@H](O)[C@@H](O)[C@@H]2O)[C@H](O)[C@H]1O	XZTRGHMNLXAJPZ-DGBSRBSYSA-N	Phenylpropanoids and polyketides	Flavonoids	Flavonoid glycosides	Level 2	58	0.0477	M+FA-H	C26H28O15	0.314947		334361	332198	355832	235994	374706	306587	389111	310537	193601	338833	256429	401514	510880	357059	399641
396.202	7.7041	LCMS-pos	Niveusin C	58489	http://funmeta.oebiotech.com/network/58489	HMDB0034474					C09517			75680-27-2	C\C=C(\C)C(=O)O[C@@H]1C[C@@]2(C)O[C@](O)(C[C@@H]2O)\C(C)=C/[C@@H]2OC(=O)C(=C)[C@H]12	WGVJNQGTZSPMCY-GEYOPIBESA-N	Lipids and lipid-like molecules	Prenol lipids	Terpene lactones	Level 2	58	0	M+NH4	C20H26O7	0.377202		52008.3	61944.8	56243.1	26387.9	30842.5	18990.4	29590.7	30385.8	31924	100804	110432	96545.6	69012.1	58056.5	91090.1
185.081	5.99145	LCMS-neg	(E,E)-7-Hydroxy-6-Methylhepta-3,5-Dienal	6302	http://funmeta.oebiotech.com/network/6302		72003	LMFA05000563	51922	25164042	C18011				C(=O)C/C=C/C=C(\C)/CO	ARBHCEGTLUXZRX-YNRRLODASA-N	Lipids and lipid-like molecules	Fatty Acyls	Fatty alcohols	Level 2	57.9	6.75	M+FA-H	C8H12O2	-4.48101		6407.95	8243.35	7710.25	16813.9	16031.4	12958.1	15633.5	16774.3	14562	10811.4	11085.8	11966.5	10786.8	10687.5	13304.3
263.165	9.89402	LCMS-neg	All-Trans-7-Hydroxyhexadeca-2,4,8,10-Tetraenoic Acid	1962	http://funmeta.oebiotech.com/network/1962			LMFA01050502	70740	70679005					C(=O)(O)/C=C/C=C/CC(O)/C=C/C=C/CCCCC	CMIWOGJRXHRRFL-CQWJRODPSA-N	Lipids and lipid-like molecules	Fatty Acyls	Fatty acids and conjugates	Level 2	57.9	0	M-H	C16H24O3	-0.0225037		23238.8	21453	22060.5	26946.1	24540.5	26105.3	21632.4	27016.5	27770.4	19327	22249.3	18852.2	21738.4	21023.8	19210.7
321.244	10.9562	LCMS-neg	8-Hetre	82061	http://funmeta.oebiotech.com/network/82061	HMDB0060052	36269			35025143					CCCCC\C=C/C\C=C\C=C/[C@@H](O)CCCCCCC(O)=O	SKIQVURLERJJCK-GMPUQMIZSA-N	Lipids and lipid-like molecules	Fatty Acyls	Eicosanoids	Level 2	57.8	0	M-H	C20H34O3	0.230905		4586.07	5636.98	5254.66	5341.63	2375.57	4651.46	3520.61	3257.68	2910.34	7937.4	7193.68	7725.21	6369.69	7010.71	6247.74
324.29	12.1791	LCMS-pos	N-Palmitoyl Gaba	8680	http://funmeta.oebiotech.com/network/8680	HMDB0062338	75485	LMFA08020103		197197					C(CCCCCCCCCCCCCCC)(=O)NCCCC(=O)O	YLKMEQOADSECIK-UHFFFAOYSA-N	Organic acids and derivatives	Carboxylic acids and derivatives	Amino acids, peptides, and analogues	Level 2	57.8	0	M+H-H2O	C20H39NO3	0.154388		117635	122442	120074	147390	143194	124899	104126	118369	108772	115955	98227.2	136623	118177	117789	120060
323.114	3.7911	LCMS-neg	Myzodendrone	64372	http://funmeta.oebiotech.com/network/64372	HMDB0041273	95687		175345	22376358				101705-37-7	CC(=O)CCC1=CC(OC2OC(CO)C(O)C(O)C2O)=C(O)C=C1	LMPCSMHAJDXHSV-UHFFFAOYSA-N	Organic oxygen compounds	Organooxygen compounds	Carbohydrates and carbohydrate conjugates	Level 2	57.8	0	M-H2O-H	C16H22O8	0.196859		16588.7	13794.6	15117	13334.7	13278.7	13273.7	16899.9	14655.3	13891.2	14191.4	18784	16884.8	17676.2	13839	13426.2
447.094	4.42072	LCMS-neg	Evolvuside B	30143	http://funmeta.oebiotech.com/network/30143			LMPK12110050		44257579					C1(O[C@H]2[C@H](O)[C@@H](O)[C@H](O)[C@@H](CO)O2)=CC2OC(C3C=C(O)C(O)=C(O)C=3)=CC(=O)C=2C=C1	GOOORDFPBKMNLH-QNDFHXLGSA-N	Phenylpropanoids and polyketides	Flavonoids	Flavonoid glycosides	Level 2	57.8	0	M-H	C21H20O11	0.995789		18549.9	15549.8	17574.9	16426.3	23698.7	15652.1	19155.5	18960.6	15753.6	16217.4	17231.6	17595	19298.8	12471.4	18544
647.195	4.60987	LCMS-pos	Farrerol 5,7-Di-O-Glucoside	34414	http://funmeta.oebiotech.com/network/34414		52721	LMPK12140233		42607899					C1(OC2OC(CO)C(O)C(O)C2O)=C(C)C2OC(C3C=CC(O)=CC=3)CC(=O)C=2C(OC2OC(CO)C(O)C(O)C2O)=C1C	SEEIWDVLJZGKIS-UHFFFAOYSA-N	Phenylpropanoids and polyketides	Flavonoids	Flavonoid glycosides	Level 2	57.8	0.0211	M+Na	C29H36O15	0.610455		563406	519412	544699	566901	523602	497562	561139	596785	547699	553592	525299	488995	637785	530845	620145
244.093	1.07325	LCMS-pos	4-Amino-5-Hydroxy-1-[(2r,5r)-4-Hydroxy-5-(Hydroxymethyl)Oxolan-2-Yl]Pyrimidin-2-One	211620	http://funmeta.oebiotech.com/network/211620	HMDB0258026				124029					NC1=NC(=O)N(C=C1O)C1CC(O)C(CO)O1	CKZJTNZSBMVFSU-UHFFFAOYSA-N	Nucleosides, nucleotides, and analogues	Pyrimidine nucleosides	Pyrimidine 2'-deoxyribonucleosides	Level 2	57.7	0	M+H	C9H13N3O5	-0.268888		30132.6	27850.5	29438.2	38414.4	34343.4	26958.7	23885.7	29400.9	32014.1	33011.4	38246.6	42538	37180.5	39485.7	18865.8
233.154	10.7248	LCMS-neg	5-(3-Methyl-5-Pentylfuran-2-Yl)-Pentanoic Acid	2638	http://funmeta.oebiotech.com/network/2638	HMDB0112086		LMFA01150025		54171982				157686-84-5	C(CC)CCC1=CC(C)=C(CCCCC(=O)O)O1	OVQQXXHYNCJQNP-UHFFFAOYSA-N	Lipids and lipid-like molecules	Fatty Acyls	Fatty acids and conjugates	Level 2	57.7	0	M-H2O-H	C15H24O3	-1.13762		97072.4	98735.9	96732	117066	116518	106849	116086	117415	115464	82018.8	91688.6	93632.2	101310	96797.6	90884.4
419.12	3.76078	LCMS-neg	Geniposidic Acid	58870	http://funmeta.oebiotech.com/network/58870	HMDB0034942				323273	C11673	han00902	Monoterpenoid biosynthesis	27741-01-1	OCC1OC(OC2OC=C(C3CC=C(CO)C23)C(O)=O)C(O)C(O)C1O	ZJDOESGVOWAULF-UHFFFAOYSA-N	Lipids and lipid-like molecules	Prenol lipids	Terpene glycosides	Level 2	57.5	0	M-H2O-H, M+FA-H	C16H22O10	0.366987		24862.3	21927.7	23772.1	23681.1	23173.5	23436.9	21725.3	23861.9	27810.3	22267.8	24741.9	21899.9	23336	21391.1	24637.4
277.217	10.753	LCMS-neg	10,12,14-Octadecatrienoic Acid	659	http://funmeta.oebiotech.com/network/659		96766	LMFA01030154		53477452					C(=CC=CC=CCCC)CCCCCCCCC(=O)O	PGJFZEZVGMGXJZ-UHFFFAOYSA-N	Lipids and lipid-like molecules	Fatty Acyls	Lineolic acids and derivatives	Level 2	57.5	0	M-H	C18H30O2	0.158493		4391.16	7497.02	5971.27	8720.92	5747.61	7372.4	4852.46	7950.26	6935.82	7988.87	5127.39	4124.59	6648.08	5013.67	4607.92
377.109	2.8249	LCMS-neg	Leonuriside A	56199	http://funmeta.oebiotech.com/network/56199	HMDB0031721	87893		169679	14237625				121748-12-7	COC1=CC(O)=CC(OC)=C1OC1OC(CO)C(O)C(O)C1O	NOQYJICHFNSIFZ-UHFFFAOYSA-N	Organic oxygen compounds	Organooxygen compounds	Carbohydrates and carbohydrate conjugates	Level 2	57.5	44	M-H, M+FA-H	C14H20O9	-0.037985		328093	318989	314829	394494	332207	365497	371278	339865	411500	278226	309032	269161	249486	282758	316007
293.1	4.20538	LCMS-pos	(2s,3r,4r,5s,6s)-2-(Hydroxymethyl)-6-Phenylmethoxyoxane-3,4,5-Triol	199136	http://funmeta.oebiotech.com/network/199136	HMDB0243491				4984739					OCC1OC(OCC2=CC=CC=C2)C(O)C(O)C1O	GKHCBYYBLTXYEV-UHFFFAOYSA-N	Organic oxygen compounds	Organooxygen compounds	Carbohydrates and carbohydrate conjugates	Level 2	57.5	7.24	M+Na, M+K, M+NH4	C13H18O6	-0.0108666		358667	342776	352438	350963	246256	331371	221959	380358	428712	494544	392201	394578	272696	316658	291256
557.127	4.30473	LCMS-pos	Arillatose B	534728	http://funmeta.oebiotech.com/network/534728		985451			6325724					COC1=C(C=CC(=C1)C=CC(=O)OCC2C(C(C(C(O2)OC3(C(C(C(O3)CO)O)O)CO)O)O)O)O	XMBZZLUIFFOAHR-YQTDNFGYSA-N	Phenylpropanoids and polyketides	Cinnamic acids and derivatives	Hydroxycinnamic acids and derivatives	Level 2	57.5	0	M+K	C22H30O14	0.797761		130629	127827	130417	158750	187131	174521	204543	164940	176332	112975	111227	82186.6	91712.9	106503	116406
377.182	4.34178	LCMS-neg	Asn Val Phe	263795	http://funmeta.oebiotech.com/network/263795		21223			145454326					CC(C)C(C(=O)NC(CC1=CC=CC=C1)C(=O)O)NC(=O)C(CC(=O)N)N	KBQOUDLMWYWXNP-YDHLFZDLSA-N	Organic acids and derivatives	Carboxylic acids and derivatives	Amino acids, peptides, and analogues	Level 2	57.5	0	M-H	C18H26N4O5	-3.5486		213383	225327	224101	230510	217503	221894	210599	210027	209293	208172	221958	228215	250326	222228	217614
331.154	4.89715	LCMS-pos	Gibberellin A67	58968	http://funmeta.oebiotech.com/network/58968	HMDB0035049	90404		142005	14160516				105593-16-6	[H][C@@]12CC[C@]3(O)C[C@]1([C@H](O)C3=C)[C@@H](C(O)=O)[C@]1([H])[C@@]3(C)CCC[C@@]21OC3=O	VSDJZJDZDIIVFU-JDZLQZPASA-N	Lipids and lipid-like molecules	Prenol lipids	Diterpenoids	Level 2	57.5	0	M+H-H2O	C19H24O6	-0.213923		58809.9	72594.8	66539.8	81930.1	86085.9	62613.5	51351.7	67393.8	82603	80449.5	55693.1	79345.9	76871.9	75294.5	74715.4
311.15	5.4897	LCMS-neg	4'-Dihydroabscisic Acid	62790	http://funmeta.oebiotech.com/network/62790	HMDB0039516	94084		136934	13629011				84026-26-6	C\C(\C=C\C1(O)C(C)=CC(O)CC1(C)C)=C/C(O)=O	MWGXQVSTMXPXIW-WEYXYWBQSA-N	Lipids and lipid-like molecules	Prenol lipids	Sesquiterpenoids	Level 2	57.5	0	M+FA-H	C15H22O4	0.398799		10210.4	6742.62	8482.11	5784.91	9686.05	7628.08	9716.48	6732.79	5880.99	6282.2	9280.05	9837.12	9162.22	7097.09	6023.49
230.99	0.79855	LCMS-pos	D-Glucaro-1,4-Lactone	64895	http://funmeta.oebiotech.com/network/64895	HMDB0041862	44758		85805	122306				5027-63-4	[H][C@@](O)(C(O)=O)[C@@]1([H])OC(=O)[C@]([H])(O)[C@@]1([H])O	XECPAIJNBXCOBO-MMPJQOAZSA-N	Organoheterocyclic compounds	Lactones	Gamma butyrolactones	Level 2	57.3	0	M+K	C6H8O7	-0.12524		107624	109300	108429	131474	130891	101919	116327	111824	175770	122486	110542	114268	94363.9	98062.2	110423
327.141	4.16993	LCMS-pos	(-)-Erythro-Anethole Glycol 1-Glucoside	57328	http://funmeta.oebiotech.com/network/57328	HMDB0033066	88958		172567	45360331				217973-33-6	COC1=CC=C(C=C1)C(OC1OC(CO)C(O)C(O)C1O)C(C)O	IBLFDTIZHJLTIF-UHFFFAOYSA-N	Organic oxygen compounds	Organooxygen compounds	Carbohydrates and carbohydrate conjugates	Level 2	57.3	0	M+H-H2O	C16H24O8	-7.08856		17567.9	15625	16632.9	14711.3	11394.1	11935.1	19323.1	17622.9	18668	18860.1	18250.6	16399.8	16698.1	17470.2	18085.2
230.248	8.29785	LCMS-pos	Xestoaminol C	38975	http://funmeta.oebiotech.com/network/38975	HMDB0304813	53933	LMSP01080033	73882	14756407					C[C@H](N)[C@H](O)CCCCCCCCCCC	WMUMHAZHWIUBPN-UONOGXRCSA-N	Organic nitrogen compounds	Organonitrogen compounds	Amines	Level 2	57.3	41	M+H	C14H31NO	0.246966		660992	658240	662830	1.36034e+06	1.39825e+06	1.3757e+06	1.42362e+06	1.43416e+06	1.61517e+06	1.157e+06	1.23371e+06	1.10911e+06	1.13856e+06	1.1796e+06	1.10587e+06
359.113	10.173	LCMS-pos	Quercetin 5,7,3',4'-Tetramethyl Ether	32856	http://funmeta.oebiotech.com/network/32856		44016	LMPK12112771	85124	97142				1245-15-4	C1(OC)=CC2OC(C3C=C(OC)C(OC)=CC=3)=C(O)C(=O)C=2C(OC)=C1	AAASNKNLMQBKFV-UHFFFAOYSA-N	Phenylpropanoids and polyketides	Flavonoids	Flavones	Level 2	57.2	0	M+H	C19H18O7	-0.00436871		40642.1	32533.3	36531.6	30120	41150.3	35738.1	48037.9	50780.2	42775	38168.2	44106.1	40845.7	44162.4	39994.3	38105.2
223.206	11.2276	LCMS-pos	Rosifoliol	59693	http://funmeta.oebiotech.com/network/59693	HMDB0035868	91079			527256				63891-61-2	CC1CCCC2(C)CCC(C=C12)C(C)(C)O	SRHDLIDOZXPROB-UHFFFAOYSA-N	Lipids and lipid-like molecules	Prenol lipids	Sesquiterpenoids	Level 2	57.2	0	M+H	C15H26O	0.253169		36651.4	35280.2	36064.8	25524.8	28494.6	34562.7	37838.9	28136.2	25670.7	37895.4	34712.3	42114.2	47229.3	41635.4	37492.7
373.115	4.15488	LCMS-neg	Swertiamarin	212123	http://funmeta.oebiotech.com/network/212123	HMDB0258644				3515878					OCC1OC(OC2OC=C3C(=O)OCCC3(O)C2C=C)C(O)C(O)C1O	HEYZWPRKKUGDCR-UHFFFAOYSA-N	Organic oxygen compounds	Organooxygen compounds	Carbohydrates and carbohydrate conjugates	Level 2	57.2	0	M-H	C16H22O10	1.79312		11385.1	11508.4	11103.7	12638.6	15252.2	16348.3	13803.8	14681.8	12205.2	7222.12	9193.09	8180.83	7036.8	7450.02	9820.54
431.135	5.74473	LCMS-neg	7-Hydroxy-3',4'-Methylenedioxyflavan 7-O-Beta-D-Glucopyranoside	29055	http://funmeta.oebiotech.com/network/29055			LMPK12020235		44257175					C1(O[C@H]2[C@H](O)[C@@H](O)[C@H](O)[C@@H](CO)O2)C=C2O[C@H](C3C=CC4OCOC=4C=3)CCC2=CC=1	DAAHQQTYFSSUOU-AUSUTTJNSA-N	Phenylpropanoids and polyketides	Flavonoids	Flavonoid glycosides	Level 2	57.2	0	M-H	C22H24O9	-0.193174		11136.9	12043.8	12158.9	4463.2	6428.17	7830.07	8895.77	9735.24	5495.18	15962.8	11325.3	16348.1	16296.8	15041.1	18677.3
415.212	9.70632	LCMS-pos	Armillarin	62657	http://funmeta.oebiotech.com/network/62657	HMDB0039380	93956			53462326				83329-14-0	COC1=CC(O)=C(C(=O)OC2CC3(C)C4CC(C)(C)CC4C=C(C=O)C23O)C(C)=C1	ISKWRTCZWOXOOF-UHFFFAOYSA-N	Lipids and lipid-like molecules	Prenol lipids	Sesquiterpenoids	Level 2	57.2	33.3	M+H, M+NH4, M+K	C24H30O6	0.14128		206093	200666	203048	330653	1.99974e+06	439651	355683	542181	528122	395138	2.74667e+06	1.72869e+06	2.32226e+06	213317	164289
307.192	10.1153	LCMS-neg	2r-Hpotre	2987	http://funmeta.oebiotech.com/network/2987		74953	LMFA02000031		16061057					C([C@H](OO)CCCCCC/C=C\C/C=C(/O)\C/C=C\CC)(=O)O	JFASLUAXMZUDIC-HWVTWIRUSA-N	Lipids and lipid-like molecules	Fatty Acyls	Lineolic acids and derivatives	Level 2	57.1	0	M-H2O-H	C18H30O5	0.0802789		4264.51	3817.49	4011.11	3544.54	4238.98	3136.21	2852.9	2791.8	1896.4	4638.36	5517.47	4846.82	4483.7	4112.28	3889.78
377.211	10.8592	LCMS-pos	(+)-Linderatin	33992	http://funmeta.oebiotech.com/network/33992		52305	LMPK12120502		14078584					C1C=CC=CC=1CCC(=O)C1C(O)=C([C@@H]2[C@@H](C(C)C)CCC(C)=C2)C(O)=CC=1O	GHISAUFWVUOBIR-MOPGFXCFSA-N	Phenylpropanoids and polyketides	Linear 1,3-diarylpropanoids	Chalcones and dihydrochalcones	Level 2	57.1	0	M+H-H2O	C25H30O4	-0.294411		42451.8	29508	35989.6	23669.7	41014.8	45878.6	45967.7	44103.5	38939.8	37609.3	24609	33301	39304.7	36680.2	34947.9
441.373	12.2294	LCMS-pos	Japonicumin A	36384	http://funmeta.oebiotech.com/network/36384			LMPR0106230001		42608305					C1C[C@]2(C)C3C[C@@H](O)[C@]4([H])[C@@]5(C)CC[C@@H](O)C(C)(C)[C@]5([H])CC=C4C[C@]3(C)CCC2[C@](CO)(C)C1	VIQLIQLYBFTEGJ-PFZWHWLDSA-N	Lipids and lipid-like molecules	Prenol lipids	Triterpenoids	Level 2	57	0	M+H-H2O	C30H50O3	0.0800969		36950.7	40806	39112.8	13142.1	17467.7	21548.5	18585.3	35525.9	25936.1	48294.9	64325	41813.6	34399.5	50250.8	48604.4
307.079	4.27163	LCMS-pos	D-Vacciniin	61869	http://funmeta.oebiotech.com/network/61869	HMDB0038492			168240	12444645				14200-76-1	O[C@H]1O[C@H](COC(=O)C2=CC=CC=C2)[C@@H](O)[C@H](O)[C@H]1O	MRDRXKCKIMVUHN-HMUNZLOLSA-N	Benzenoids	Benzene and substituted derivatives	Benzoic acids and derivatives	Level 2	57	43.6	M+Na	C13H16O7	-0.0738734		33542.7	28327.5	31731.5	21373	14409.2	19880.2	7989.98	32000.9	35658.5	63733.9	39920	36464.1	28729.7	27209.1	26690.8
609.182	5.3358	LCMS-pos	Isokaempferide 7-Rutinoside	32756	http://funmeta.oebiotech.com/network/32756			LMPK12112671	68350	53324084					C1(O[C@H]2[C@H](O)[C@@H](O)[C@H](O)[C@@H](CO[C@H]3[C@H](O)[C@H](O)[C@@H](O)[C@H](C)O3)O2)=CC2OC(C3C=CC(O)=CC=3)=C(OC)C(=O)C=2C(O)=C1	DDCXRGLXWQTCFL-ZREHCGJISA-N	Phenylpropanoids and polyketides	Flavonoids	Flavonoid glycosides	Level 2	57	0.00557	M+H	C28H32O15	0.350953		7.15068e+06	7.56874e+06	7.32967e+06	6.43117e+06	6.10233e+06	6.13745e+06	5.11121e+06	6.16114e+06	7.87874e+06	8.48715e+06	7.80863e+06	8.56916e+06	7.84186e+06	7.78671e+06	7.26678e+06
389.193	6.37123	LCMS-pos	Anhydrocinnzeylanol	60534	http://funmeta.oebiotech.com/network/60534	HMDB0036863	91866			73099741				65230-04-8	CC(C)C1=C(C)C2(O)C(O)(C1)C1(C)CC(=O)OC22C(O)C(C)CCC12O	JFDHTDLZWVKRQT-UHFFFAOYSA-N	Lipids and lipid-like molecules	Prenol lipids	Terpene lactones	Level 2	57	0	M+Na	C20H30O6	-0.0482969		13464.5	14823.8	14065.6	14853	18166.1	17189.9	20076	12684.3	13168.1	16207.9	17449.2	19645.1	15656	16199.8	14399.6
242.082	7.12392	LCMS-neg	Benzanilide	204001	http://funmeta.oebiotech.com/network/204001	HMDB0248973	334023			7168					OC(=NC1=CC=CC=C1)C1=CC=CC=C1	ZVSKZLHKADLHSD-UHFFFAOYSA-N	Benzenoids	Benzene and substituted derivatives	Anilides	Level 2	57	36	M+FA-H	C13H11NO	-0.796732		9213.78	9299.05	8227.93	25374	18705.8	20615.1	20201.8	10748.9	39317	355.51	159.139	666.803	277.805	538.708	378.134
379.188	9.60168	LCMS-neg	3-(2-Methylpropylidene)-3alpha,4-Dihydro-1(3h)-Isobenzofuranone	56485	http://funmeta.oebiotech.com/network/56485	HMDB0032027	88129			131751246				66983-88-8	CC(C)\C=C1\OC(=O)C2=CC=CCC12	IVZVUDRUEPCTTL-YRNVUSSQSA-N	Organoheterocyclic compounds	Isobenzofurans	Unclassified	Level 2	57	0	2M-H	C12H14O2	-9.68451		23006.9	20035.9	21846.9	20319.9	20627.7	16528.1	23605	22977.9	12847	19107.4	21684.6	31067.8	26637.6	20983.8	21943.6
338.269	11.0527	LCMS-pos	Crispane	62057	http://funmeta.oebiotech.com/network/62057	HMDB0038694	93349		175103	131752434				79803-28-4	C\C=C(\C)C(=O)O[C@H]1C=C(C)[C@@]2(C)CCCC[C@]2([H])[C@@]1(O)C(C)C	NXPBEWQMSGGADR-XUDYDAPFSA-N	Lipids and lipid-like molecules	Prenol lipids	Monoterpenoids	Level 2	56.9	0	M+NH4	C20H32O3	-0.57205		53873.9	50712.3	52972.8	63945.5	46675.5	60533	50796.7	51944.6	54371.1	85849.6	62367.1	88548.5	73986.7	53689.7	83669.8
371.135	3.95912	LCMS-neg	4-(4-Hydroxyphenyl)-2-Butanone Glucoside	58800	http://funmeta.oebiotech.com/network/58800	HMDB0034863	90253		175166	22376357				38963-94-9	CC(=O)CCC1=CC=C(OC2OC(CO)C(O)C(O)C2O)C=C1	IDONYWHRKBUDOR-UHFFFAOYSA-N	Organic oxygen compounds	Organooxygen compounds	Carbohydrates and carbohydrate conjugates	Level 2	56.9	21.2	M+FA-H	C16H22O7	-0.637258		34660.9	38418	37385.7	34984.4	40885.9	24845.4	31480.5	29254.4	32633.6	34684.3	32687.5	36387.3	44502.7	30126.7	30650.6
171.138	6.6518	LCMS-pos	1-Cyclopropyl-4-Methyl-1,3-Cyclohexanediol	60646	http://funmeta.oebiotech.com/network/60646	HMDB0036992	91980			73815131				83133-21-5	CC1CCC(O)(CC1O)C1CC1	NTSNDVXMQVLQPO-UHFFFAOYSA-N	Organic oxygen compounds	Organooxygen compounds	Alcohols and polyols	Level 2	56.9	0	M+H	C10H18O2	0.194332		46771.6	59255.7	52560.3	57883.1	63016.4	61458.2	64865.9	72450.1	69199	43715.9	49590.5	45329.5	49725.1	51450.5	52969.1
341.136	9.35158	LCMS-pos	[(3-Hexyl-4-Methyl-2-Oxo-2h-Chromen-7-Yl)Oxy]Acetic Acid	202003	http://funmeta.oebiotech.com/network/202003	HMDB0246674				22330991					CCCCCCC1=C(C)C2=C(OC1=O)C=C(OCC(O)=O)C=C2	RLKNMGYLNXTJGA-UHFFFAOYSA-N	Phenylpropanoids and polyketides	Coumarins and derivatives	Unclassified	Level 2	56.9	15.1	M+Na, M+K	C18H22O5	0.162708		253612	267759	258051	161357	215780	181093	260263	195652	187405	364154	252036	300885	326907	347911	300358
334.237	10.3862	LCMS-pos	15-Deoxy-Delta-12,14-Pga2	3773	http://funmeta.oebiotech.com/network/3773		36219	LMFA03010172	63975	16061104					C(CCC/C=C\C[C@@H]1/C(=C\C=C\CCCCC)/C=CC1=O)(=O)O	BHHHGDAJJMEHST-NBIYZLHXSA-N	Lipids and lipid-like molecules	Fatty Acyls	Eicosanoids	Level 2	56.8	0	M+NH4	C20H28O3	-0.79239		36305.7	31257.9	34035.5	29368	25499.8	18398.1	22800.6	24075.1	22635	46877.9	39532.5	51157.2	38171.4	32601.3	40109.8
305.247	11.6488	LCMS-pos	15-Oxo-11z,13e-Eicosadienoic Acid	2095	http://funmeta.oebiotech.com/network/2095		45658	LMFA01060073	72844	5283013				105835-44-7	C(/C=C\C=C\C(=O)CCCCC)CCCCCCCCC(=O)O	QZCMHXPXGACWLJ-QWAPPMFBSA-N	Lipids and lipid-like molecules	Fatty Acyls	Fatty acids and conjugates	Level 2	56.8	0	M+H-H2O	C20H34O3	-2.7738		38960.9	41871.1	40119.5	26606.8	24953.2	34373.7	43836.1	38127.1	42131.6	43400.8	57857.1	41446.6	54272	46675.1	42175.2
348.326	14.2521	LCMS-pos	3-(10-Heptadecenyl)Phenol	61900	http://funmeta.oebiotech.com/network/61900	HMDB0038525	93200			44575468				111047-33-7	CCCCCC\C=C/CCCCCCCCCC1=CC(O)=CC=C1	BIEZSEGUHJMPKG-FPLPWBNLSA-N	Benzenoids	Phenols	1-hydroxy-4-unsubstituted benzenoids	Level 2	56.7	17.8	M+NH4	C23H38O	-0.142915		148215	146198	147676	204093	170816	120246	101240	138477	105955	168945	110913	199570	163238	153468	177175
203.082	3.64787	LCMS-neg	Idazoxan	207715	http://funmeta.oebiotech.com/network/207715	HMDB0253375	68730		5862	54459	C10968			79944-58-4	C1CN=C(N1)C1COC2=CC=CC=C2O1	HPMRFMKYPGXPEP-UHFFFAOYSA-N	Organoheterocyclic compounds	Benzodioxanes	Benzo-1,4-dioxanes	Level 2	56.7	0	M-H, M+FA-H, 2M-H	C11H12N2O2	-2.48693		2.45717e+06	2.41723e+06	2.42566e+06	1.81273e+06	2.4566e+06	2.80267e+06	2.08201e+06	1.82996e+06	2.27257e+06	2.96361e+06	2.38268e+06	2.89786e+06	2.32784e+06	2.51523e+06	2.3634e+06
321.098	5.42275	LCMS-neg	Trans-Isoeugenol-O-Glucuronide	82037	http://funmeta.oebiotech.com/network/82037	HMDB0060021			89553	124202102					COC1=CC(\C=C\C)=CC=C1OC1O[C@@H]([C@@H](O)[C@H](O)[C@H]1O)C(O)=O	HBQGHTRBYUFZLV-MIJQFFSFSA-N	Organic oxygen compounds	Organooxygen compounds	Carbohydrates and carbohydrate conjugates	Level 2	56.7	0	M-H2O-H	C16H20O8	-0.204537		20325.4	18906	19397.5	11072.1	16184.8	13146.2	22948	16138.9	15979.4	17870.4	23903.9	20505	17005.3	18909.6	12115.8
265.18	9.90957	LCMS-pos	9s-Hphtre	1648	http://funmeta.oebiotech.com/network/1648			LMFA01040075							C(CCCC/C=C\C[C@H](OO)/C=C/C=C\CCC)(=O)O	AUZJQVBAOHTWPL-FJQSMFNXSA-N	Lipids and lipid-like molecules	Fatty Acyls	Fatty acids and conjugates	Level 2	56.7	0	M+H-H2O	C16H26O4	-0.567547		16587.5	15634.4	16054.5	19203.2	17367	18019.2	23699.3	23461.9	21372.5	15620.3	15887.2	11259.1	12395.5	19442.6	14409.9
152.995	0.69315	LCMS-neg	Glycerophosphoric Acid	207279	http://funmeta.oebiotech.com/network/207279	HMDB0252849	65927		14336	754	C03189			57-03-4	OCC(O)COP(O)(O)=O	AWUCVROLDVIAJX-UHFFFAOYSA-N	Lipids and lipid-like molecules	Glycerophospholipids	Glycerophosphates	Level 2	56.6	0	M-H2O-H	C3H9O6P	-5.27115		1948.29	1684.86	1712.22	1284.42	3623.47	3680.96	4386.37	3077.39	2181.8	1829.8	554.927	0.00437919	1773.97	808.428	1061.08
271.228	11.028	LCMS-neg	14-Hydroxy Palmitic Acid	1694	http://funmeta.oebiotech.com/network/1694		35428	LMFA01050050	83937	5282905					C(CCCCCCCCCCC(O)CC)CC(=O)O	KBDZCYDPGRYCRM-UHFFFAOYSA-N	Lipids and lipid-like molecules	Fatty Acyls	Fatty acids and conjugates	Level 2	56.5	42.9	M-H	C16H32O3	0.188638		12291.8	13757.6	13222.2	15077.4	15142.4	14380.1	14064.2	16722.5	16015.9	13319.7	13546.7	13557.2	12630.2	13238.7	14116.2
254.248	11.48	LCMS-pos	4e,6e,10z-Hexadecatrien-1-Ol	6175	http://funmeta.oebiotech.com/network/6175		46149	LMFA05000198		13560380					OCCC/C=C/C=C/CC/C=C\CCCCC	AHUWGXXXQILFPZ-AYDIKMHNSA-N	Lipids and lipid-like molecules	Fatty Acyls	Fatty alcohols	Level 2	56.5	2.72	M+NH4	C16H28O	-0.213498		762403	796975	781819	954006	831808	779734	650858	764527	659820	821244	692265	836095	822714	783785	811130
365.269	10.7783	LCMS-pos	Misoprostol	53188	http://funmeta.oebiotech.com/network/53188	HMDB0015064			122391	5282381				59122-46-2	CCCCC(C)(O)C\C=C\[C@H]1[C@H](O)CC(=O)[C@@H]1CCCCCCC(=O)OC	OJLOPKGSLYJEMD-URPKTTJQSA-N	Lipids and lipid-like molecules	Fatty Acyls	Eicosanoids	Level 2	56.4	25	M+H-H2O, M+Na	C22H38O5	-0.123615		333443	317864	328019	37071.7	38319	49218.2	47885.6	77223.1	68161.3	588503	596464	531751	499618	551139	573216
431.098	5.29885	LCMS-neg	Glucoemodin	62223	http://funmeta.oebiotech.com/network/62223	HMDB0038887	93506		176088	22297291				34298-85-6	CC1=CC2=C(C(O)=C1)C(=O)C1=C(C=C(OC3OC(CO)C(O)C(O)C3O)C=C1O)C2=O	UBVJENDWBOVRBS-UHFFFAOYSA-N	Benzenoids	Anthracenes	Anthraquinones	Level 2	56.4	0	M-H	C21H20O10	0.249207		13802.7	14947.6	13875.9	15212.2	13318.9	10536.8	16599	16331.2	15835	10923.9	13392.1	10245.3	8091.17	12491.5	13762.9
275.162	6.3583	LCMS-pos	Ustusal A	35647	http://funmeta.oebiotech.com/network/35647			LMPR0103370008							C1C[C@]2(C)[C@@](O)(C=O)C(C)=C[C@H](O)[C@@]2([H])C(C)(C)C1	UDLDHVHPUKXMQG-NZBPQXDJSA-N	Organic oxygen compounds	Organooxygen compounds	Alcohols and polyols	Level 2	56.4	4.76	M+H, M+Na	C15H24O3	-0.301671		195571	199502	197534	155504	147026	164952	205860	172996	194431	206625	217701	216849	227176	200998	202624
299.259	11.2726	LCMS-neg	17-Hydroxy Stearic Acid	3089	http://funmeta.oebiotech.com/network/3089		35447	LMFA02000135		5282914					C(CCCCCCCCCCCCCC(O)C)CC(=O)O	CKGPXFKOAGKQDN-UHFFFAOYSA-N	Lipids and lipid-like molecules	Fatty Acyls	Fatty acids and conjugates	Level 2	56.3	15.1	M-H	C18H36O3	-0.171508		12835.5	16127.8	14316.1	11687.8	11293	14484.5	9528.8	10909.5	14043.3	12263.2	11224.1	9855.25	11719.2	11595.9	11446.2
519.272	12.1791	LCMS-pos	PG(17:1(9Z)/0:0)	23698	http://funmeta.oebiotech.com/network/23698		80024	LMGP04050036		52927459					[H][C@](O)(CO)COP(OC[C@]([H])(O)COC(CCCCCCC/C=C\CCCCCCC)=O)(=O)O	HSPWLAMZJUXRME-LAUSPLOCSA-N	Lipids and lipid-like molecules	Glycerophospholipids	Glycerophosphoglycerols	Level 2	56.3	28.5	M+Na	C23H45O9P	4.49922		516900	534563	526144	394594	500809	510038	651455	512103	565487	561219	521479	554155	570636	591349	493613
253.141	6.11893	LCMS-pos	Talaromycin A	54974	http://funmeta.oebiotech.com/network/54974	HMDB0030143	86753			13778220				83720-10-9	CCC1CCC2(CC(O)C(CO)CO2)OC1	VDWRKBZMQNPUOB-UHFFFAOYSA-N	Organic oxygen compounds	Organooxygen compounds	Ethers	Level 2	56.3	40.9	M+Na	C12H22O4	0.0557031		40776.5	34124.6	37287.1	29992.8	39689.4	34053.1	43746.2	34081.6	37500.7	34688.5	34172.6	32272.2	39589.1	38829.1	34043.4
187.148	10.173	LCMS-pos	13-Tetradecen-2,4-Diyn-1-Ol	5996	http://funmeta.oebiotech.com/network/5996		36473	LMFA05000016	137714	5283270					C(CO)#CC#CCCCCCCCC=C	CENJVOWTHMJWMU-UHFFFAOYSA-N	Lipids and lipid-like molecules	Fatty Acyls	Fatty alcohols	Level 2	56.2	35.9	M+H-H2O, M+H	C14H20O	0.362448		138464	125585	133092	105927	119278	124109	149517	131680	116117	149638	128022	135294	159148	136995	149754
259.206	12.3424	LCMS-pos	8,12-Octadecadiynoic Acid	1023	http://funmeta.oebiotech.com/network/1023		74195	LMFA01030538		5312668					C(CCCCCCC#CCCC#CCCCCC)(=O)O	MEJYPUUEPZCBCO-UHFFFAOYSA-N	Lipids and lipid-like molecules	Fatty Acyls	Fatty acids and conjugates	Level 2	56.2	40.6	M+H-H2O	C18H28O2	-0.492382		40021.2	42324.6	40984.9	60199.7	48730.1	42253.4	39074	37373.7	32011.5	42018.6	55666.8	36111.1	33090.2	29354.1	32765.5
475.088	5.1491	LCMS-neg	Derhamnosylmaysin	30601	http://funmeta.oebiotech.com/network/30601	HMDB0301877		LMPK12110508		44257945					C1(O)=CC2OC(C3C=C(O)C(O)=CC=3)=CC(=O)C=2C(O)=C1[C@@H]1[C@@H](O)[C@H](O)C(=O)[C@H](C)O1	WDPQNSQNFBXQCI-IMQBRNHPSA-N	Phenylpropanoids and polyketides	Flavonoids	Flavonoid glycosides	Level 2	56.2	14.6	M+FA-H	C21H18O10	0.238409		358155	357108	358454	331513	440243	333590	325553	329558	371119	325293	318423	376973	366731	346626	360040
463.086	5.25653	LCMS-neg	Eriodictyol 7-Glucuronide	34544	http://funmeta.oebiotech.com/network/34544	HMDB0133371		LMPK12140368		3262723					C1C(OC2OC(C(O)=O)C(O)C(O)C2O)=CC2OC(C3C=C(O)C(O)=CC=3)CC(=O)C=2C=1O	YSORAXGDTRAEMV-UHFFFAOYSA-N	Phenylpropanoids and polyketides	Flavonoids	Flavonoid glycosides	Level 2	56.2	0	M-H	C21H20O12	-3.75827		11042.8	10453.9	10615.8	17778.1	20338.2	12831.2	13346.9	9611.94	10260.3	12406.6	3661.61	15241.8	11021.7	9520.03	8139.69
555.17	5.26895	LCMS-neg	Plumerubroside	28964	http://funmeta.oebiotech.com/network/28964			LMPK12020144		14757896					C1(OC)C=C2O[C@H](C3C=C(OC)C(O)=C(OC)C=3)[C@@H](O)CC2=C(O[C@H]2[C@H](O)[C@@H](O)[C@H](O)[C@@H](CO)O2)C=1	IBKHAIJVZGYPDV-MTGIANMYSA-N	Phenylpropanoids and polyketides	Flavonoids	Flavonoid glycosides	Level 2	56.2	9.85	M+FA-H	C24H30O12	-4.25088		32828.5	36031.7	33213.5	63104.2	47070	47674.9	44948.4	51286.1	57514.2	15878.7	26990.5	17950.8	22119.8	21187.9	25909.6
433.208	5.93348	LCMS-neg	Ilomastat	207739	http://funmeta.oebiotech.com/network/207739	HMDB0253401				3498					CNC(=O)C(CC1=CNC2=CC=CC=C12)NC(=O)C(CC(C)C)CC(=O)NO	NITYDPDXAAFEIT-UHFFFAOYSA-N	Organic acids and derivatives	Carboxylic acids and derivatives	Amino acids, peptides, and analogues	Level 2	56.2	26.5	M-H, M+FA-H	C20H28N4O4	-2.89958		55156.6	60147.3	56847.2	74297.3	73452.1	71698.1	100388	52695.3	76026.5	47128.1	47378.7	53180.4	46775.8	57254.4	72723.8
389.084	4.53133	LCMS-pos	Furocoumarinic Acid Glucoside	54516	http://funmeta.oebiotech.com/network/54516	HMDB0029601	86367		175691	131750885					OCC1OC(OC2=C(\C=C\C(O)=O)C=C3C=COC3=C2)C(O)C(O)C1O	XRLPSAYLYDMYGX-OWOJBTEDSA-N	Organic oxygen compounds	Organooxygen compounds	Carbohydrates and carbohydrate conjugates	Level 2	56.1	0.51	M+H, M+Na	C17H18O9	0.00152252		95620.4	90684.5	94086	7260.39	9784.21	13623.1	2907.34	23072.6	11453	153116	131729	259350	48830.1	130683	228638
461.109	4.72923	LCMS-neg	Leptosin	34120	http://funmeta.oebiotech.com/network/34120			LMPK12130015		42607750					C12C(=O)C(=CC3C=C(O)C(O)=CC=3)OC=1C(OC)=C(OC1OC(CO)C(O)C(O)C1O)C=C2	NXOKVARAWXQHGX-UHFFFAOYSA-N	Phenylpropanoids and polyketides	Flavonoids	Flavonoid glycosides	Level 2	56.1	0.135	M-H	C22H22O11	-0.475885		55687	44739.1	54653.8	15507.3	22364.4	18063.7	19784.5	12580.1	15991.6	99886.4	71928.6	75604.8	93196.2	77883.1	87882.1
557.13	4.97083	LCMS-neg	Maysin	60985	http://funmeta.oebiotech.com/network/60985	HMDB0037419	48943			194340				70255-49-1	CC1OC(OC2C(O)C(=O)C(C)OC2C2=C(O)C=C3OC(=CC(=O)C3=C2O)C2=CC(O)=C(O)C=C2)C(O)C(O)C1O	GKLSYIMLZDYQBJ-UHFFFAOYSA-N	Phenylpropanoids and polyketides	Flavonoids	Flavonoid glycosides	Level 2	56.1	0	M-H2O-H	C27H28O14	-0.392935		77399.1	80700.8	75765.8	65594.4	70839.7	91975.4	70608.4	55246.8	84763.5	62255.6	80181.9	51938.7	74374.2	79827.6	58797.3
513.173	6.33415	LCMS-pos	8-Prenylquercetin 4'-Methyl Ether 3-Rhamnoside	32489	http://funmeta.oebiotech.com/network/32489			LMPK12112404		102471953					C1(O)=C(C/C=C(\C)/C)C2OC(C3C=C(O)C(OC)=CC=3)=C(O[C@H]3[C@H](O)[C@H](O)[C@@H](O)[C@H](C)O3)C(=O)C=2C(O)=C1	MJCAZJRHCYZNAX-ABEYBZLDSA-N	Phenylpropanoids and polyketides	Flavonoids	Flavonoid glycosides	Level 2	56.1	0	M+H-H2O	C27H30O11	-3.94585		14125	14440.5	14589.4	0.00437919	6407.06	28693.6	1444.1	29310.9	6930.47	16052.1	18281.2	16039.9	28800.9	13597.9	22321.9
209.154	8.41088	LCMS-pos	3-Hydroxy-Beta-Ionone	60494	http://funmeta.oebiotech.com/network/60494	HMDB0036821			53173	11127505				50281-38-4	CC(=O)\C=C\C1=C(C)C[C@@H](O)CC1(C)C	HFRZSVYKDDZRQY-MVIFTORASA-N	Lipids and lipid-like molecules	Prenol lipids	Sesquiterpenoids	Level 2	56.1	0	M+H	C13H20O2	0.270478		40689.6	36346.3	38247.6	36379.8	33099	37907.6	44332.2	38201.6	38535.9	38936.2	36713	43211.3	43404.7	40358.2	41101.9
531.308	12.4532	LCMS-pos	PA(8:0/14:0)	135242	http://funmeta.oebiotech.com/network/135242	HMDB0115485				131822221					[H][C@@](COC(=O)CCCCCCC)(COP(O)(O)=O)OC(=O)CCCCCCCCCCCCC	FXSMFGRXJAZPDW-HSZRJFAPSA-N	Lipids and lipid-like molecules	Glycerophospholipids	Glycerophosphates	Level 2	56	0	M+NH4, M+Na, M+H-H2O	C25H49O8P	5.09349		1.02687e+06	1.02737e+06	1.0248e+06	818286	1.00014e+06	1.00037e+06	1.21013e+06	1.079e+06	1.04967e+06	951530	948286	939964	1.32734e+06	1.12201e+06	835001
541.226	4.44022	LCMS-pos	Vomifoliol 9-[Xylosyl-(1->6)-Glucoside]	59385	http://funmeta.oebiotech.com/network/59385	HMDB0035520	90801		168188	14466051				126221-59-8	CC(OC1OC(COC2OCC(O)C(O)C2O)C(O)C(O)C1O)\C=C\C1(O)C(C)=CC(=O)CC1(C)C	ZHAMWJWQXSZIAQ-AATRIKPKSA-N	Lipids and lipid-like molecules	Fatty Acyls	Fatty acyl glycosides	Level 2	56	0	M+Na	C24H38O12	0.56534		450308	454794	451934	488548	408804	474311	391402	423121	394427	486806	474850	446000	439434	450733	512519
751.303	4.89263	LCMS-neg	(-)-Olivil	254889	http://funmeta.oebiotech.com/network/254889	HMDB0301811				5273570				2955-23-9	COC1=CC(=CC=C1O)[C@H]1OC[C@](O)(CC2=CC(OC)=C(O)C=C2)[C@@H]1CO	BVHIKUCXNBQDEM-JSNMRZPZSA-N	Lignans, neolignans and related compounds	Furanoid lignans	Tetrahydrofuran lignans	Level 2	55.9	0	2M-H	C20H24O7	8.43646		19274.6	24125	23050.3	10662.5	10838.5	14794.5	9788.63	19392.8	18828.9	30688.2	14593.5	49692.1	37653.3	37166.2	32637.8
579.17	5.877	LCMS-neg	Amurensin	31812	http://funmeta.oebiotech.com/network/31812		50139	LMPK12111723		5318156					C1(O[C@H]2[C@H](O)[C@@H](O)[C@H](O)[C@@H](CO)O2)=C(CCC(O)(C)C)C2OC(C3C=CC(O)=CC=3)=C(O)C(=O)C=2C(O)=C1	UNHHWEHQUUGKEE-MLLLWRCASA-N	Phenylpropanoids and polyketides	Flavonoids	Flavonoid glycosides	Level 2	55.9	0	M+FA-H	C26H30O12	-3.78218		7099.21	8942.46	8078.84	2627.45	9491.61	4340.33	2242.43	4797.62	2750.88	4024.5	13640.9	4377.56	11459.4	8023.8	17283
165.055	5.91198	LCMS-pos	Enol-Phenylpyruvate	51923	http://funmeta.oebiotech.com/network/51923	HMDB0012225	6098		16815	641637	C02763	han00360	Phenylalanine metabolism	5801-57-0	OC(=O)C(\O)=C\C1=CC=CC=C1	DEDGUGJNLNLJSR-VURMDHGXSA-N	Benzenoids	Benzene and substituted derivatives	Phenylpyruvic acid derivatives	Level 2	55.8	0	M+H	C9H8O3	0.64097		30919.4	29075.5	30222.6	23112.3	30687.9	25055.1	32088.4	31370.3	28807.5	31990.3	35476.2	33765.8	32898.1	29819.1	33064
320.257	11.0287	LCMS-pos	Palmitoleoyl-Ea	9052	http://funmeta.oebiotech.com/network/9052	HMDB0013648	46564	LMFA08040043	71465	9835868				94421-67-7	C(CCCCCCC(=O)NCCO)/C=C\CCCCCC	WFRLANWAASSSFV-FPLPWBNLSA-N	Organic nitrogen compounds	Organonitrogen compounds	Amines	Level 2	55.8	35.3	M+Na	C18H35NO2	3.84501		1.28465e+06	1.28053e+06	1.27982e+06	1.77844e+06	1.26213e+06	1.38468e+06	1.30306e+06	1.45633e+06	1.72337e+06	1.32422e+06	1.29295e+06	1.24295e+06	1.13995e+06	1.34528e+06	1.09168e+06
277.217	11.989	LCMS-neg	Rumelenic Acid	3253	http://funmeta.oebiotech.com/network/3253		45784	LMFA02000299	48907	9925637					C(=C/CC/C=C\CC)\C=C/CCCCCCCC(O)=O	WTMLOMJSCCOUNI-QQFSJYTNSA-N	Lipids and lipid-like molecules	Fatty Acyls	Lineolic acids and derivatives	Level 2	55.8	0	M-H, 2M-H, M+FA-H	C18H30O2	-0.303913		324759	344247	361396	310605	223418	251294	200545	230418	276331	504484	464577	486377	554229	440533	343593
308.295	12.329	LCMS-pos	Serratol	63074	http://funmeta.oebiotech.com/network/63074	HMDB0039827	94375			101618281				67814-27-1	CC(C)C1(O)CC\C(C)=C/CC\C(C)=C/CC\C(C)=C/C1	ZVWXZFYWLABNOW-XBMWAWDJSA-N	Lipids and lipid-like molecules	Prenol lipids	Diterpenoids	Level 2	55.8	2.19	M+NH4	C20H34O	-0.190363		315733	309072	312182	445875	318313	323453	222952	298144	232138	321743	220793	373044	327076	289662	294887
455.352	12.4793	LCMS-pos	Myrrhanone B	36393	http://funmeta.oebiotech.com/network/36393			LMPR0106240005							C1C[C@]2(C)C(CC/C=C(\C)/CC/C=C(\C)/CC/C=C(/C(=O)O)\C)[C@@](O)(C)CC[C@@]2([H])C(C)(C)C1=O	RLNHWDNOTXLOJQ-IQOMNXLNSA-N	Lipids and lipid-like molecules	Prenol lipids	Triterpenoids	Level 2	55.7	0	M+H-H2O	C30H48O4	-0.586823		8609.96	11874.7	10113.3	4327.89	3823.25	7323.94	7349.19	10747.9	12702.7	13151.6	17874.9	13494.3	10789.4	22356.7	15195.7
611.21	4.19343	LCMS-pos	Tinctormine	33897	http://funmeta.oebiotech.com/network/33897			LMPK12120407		42607657					C1(/C(=C2\C(O)C(O)C(CO)N\2)/O)C([C@H]2[C@H](O)[C@@H](O)[C@H](O)[C@@H](CO)O2)(O)C(O)=C(C(C=CC2C=CC(O)=CC=2)=O)C(=O)C=1	SWPZRXBZBMWKJC-OPEGSKGCSA-N	Phenylpropanoids and polyketides	Cinnamic acids and derivatives	Hydroxycinnamic acids and derivatives	Level 2	55.7	0	M+NH4	C27H31NO14	2.57388		23262.1	14251.2	19500.2	13748.9	21698.8	15506.7	19816.4	10722.8	10376.5	25602.4	42262.3	17058.5	15725.5	22464.8	20145.4
263.129	7.29493	LCMS-neg	Blennin B	61068	http://funmeta.oebiotech.com/network/61068	HMDB0037528	92394		174482	540389				62824-37-7	CC1=C2CC(C)(C)CC2C(O)C2=C(C1)C(=O)OC2O	SEYJJRRZTHFAPX-UHFFFAOYSA-N	Lipids and lipid-like molecules	Prenol lipids	Terpene lactones	Level 2	55.7	0	M-H	C15H20O4	0.0370967		4521.99	3898.69	4432.42	3372.15	3895.24	2597.87	4987.9	3559.51	2760.08	4709.67	5042.23	5181.72	5781.82	4657.73	5125.96
429.189	9.3014	LCMS-pos	1-Isomangostin Hydrate	54846	http://funmeta.oebiotech.com/network/54846	HMDB0029984	86638		1253308	13873659				26063-95-6	COC1=C(CCC(C)(C)O)C2=C(OC3=C(C2=O)C2=C(CCC(C)(C)O2)C(O)=C3)C=C1O	QEERGWNVXZILOR-UHFFFAOYSA-N	Organoheterocyclic compounds	Benzopyrans	1-benzopyrans	Level 2	55.7	0	M+H	C24H28O7	-5.11922		20474.1	17713.4	18885.1	11638.7	11869.2	14872.7	20421.4	13880.5	13682.7	20526.8	15890.1	15197.8	21512.4	19220.7	14711
256.263	12.3898	LCMS-pos	Bacillamidin F	8592	http://funmeta.oebiotech.com/network/8592			LMFA08010029		20150941					C(CCCCCCCCCCCCC(C)C)(=O)N	OIJPFLBLDNXHOL-UHFFFAOYSA-N	Lipids and lipid-like molecules	Fatty Acyls	Fatty amides	Level 2	55.6	40.9	M+H	C16H33NO	-0.510045		1.80055e+07	1.78222e+07	1.78464e+07	2.13661e+07	1.92874e+07	1.94353e+07	1.65318e+07	2.26572e+07	1.94782e+07	2.00055e+07	2.21662e+07	1.92817e+07	2.18048e+07	2.14411e+07	1.55056e+07
311.15	5.1379	LCMS-neg	Tetranor-Pgfm	212357	http://funmeta.oebiotech.com/network/212357	HMDB0258925	36188			3082337				23109-94-6	OC1CC(O)C(CCC(=O)CCCCC(O)=O)C1CCC(O)=O	IGRHJCFWWOQYQE-UHFFFAOYSA-N	Lipids and lipid-like molecules	Fatty Acyls	Eicosanoids	Level 2	55.6	16.4	M-H2O-H	C16H26O7	0.135664		145406	146308	146751	126513	159632	138124	168655	151288	155094	139317	127236	137103	158744	139687	112433
247.134	7.1948	LCMS-neg	Reynosin	255635	http://funmeta.oebiotech.com/network/255635	HMDB0302706				98958					CC12CCC3C(OC(=O)C3=C)C1C(=C)CCC2O	FKBUODICGDOIGB-UHFFFAOYSA-N	Lipids and lipid-like molecules	Prenol lipids	Terpene lactones	Level 2	55.6	3.15	M-H	C15H20O3	-0.62514		12146.3	12650	12550	11209.3	14464.9	11919.2	14569.1	11712.8	13272.2	13747.4	11187.6	13306.9	14130.8	12301.5	10795.8
369.133	7.97898	LCMS-pos	Kushenol V	34664	http://funmeta.oebiotech.com/network/34664		52973	LMPK12140491		10572194					C1(O)C=C2O[C@H](C3C=C(OC)C(O)=CC=3O)CC(=O)C2=C(O)C=1C/C=C(/C)\C	NNBXZDZKDHWELJ-KRWDZBQOSA-N	Phenylpropanoids and polyketides	Flavonoids	Flavans	Level 2	55.6	0.303	M+H-H2O, M+H	C21H22O7	0.010129		152390	161291	155840	157528	149083	118555	109173	105029	78427.3	205470	238664	169295	149152	108392	195162
259.098	9.79295	LCMS-neg	(2z, 8z)-10-Isobutyryloxy Matricaria Ester	7712	http://funmeta.oebiotech.com/network/7712			LMFA07011193							C(/C=C\C#CC#C/C=C\COC(=O)C(C)C)(=O)OC	ARJHCOWIKBCCDX-WGEIWTTOSA-N	Lipids and lipid-like molecules	Fatty Acyls	Fatty alcohol esters	Level 2	55.6	0	M-H	C15H16O4	-0.0584044		9746.54	11662.3	11049.2	6984.12	10832.3	9379.35	12731.6	10671.2	9680.42	10920.9	9905.71	11919.7	14421.1	10642.6	11820.8
366.3	11.769	LCMS-pos	N-Linoleoyl Gaba	83532	http://funmeta.oebiotech.com/network/83532	HMDB0062334				6438152					[H]\C(CCCCC)=C(/[H])C\C([H])=C(\[H])CCCCCCCC(O)=NCCCC(O)=O	YGFYZZQGVSUXJE-HZJYTTRNSA-N	Organic acids and derivatives	Carboxylic acids and derivatives	Amino acids, peptides, and analogues	Level 2	55.5	0	M+H, M+Na	C22H39NO3	-0.0192187		376875	375424	375489	395280	366886	347449	294134	300739	270478	395011	345310	429955	399990	376241	466396
517.134	4.94902	LCMS-pos	Pimentol	59311	http://funmeta.oebiotech.com/network/59311	HMDB0035442				85067005				141913-95-3	COC1=C(O)C(OC2OC(COC(=O)C3=CC(O)=C(O)C(O)=C3)C(O)C(O)C2O)=CC(CC=C)=C1	LFQREKVEOMIWQF-UHFFFAOYSA-N	Organic oxygen compounds	Organooxygen compounds	Carbohydrates and carbohydrate conjugates	Level 2	55.5	0	M+Na	C23H26O12	5.03878		8.53481e+07	8.49693e+07	8.52826e+07	9.00228e+07	9.08445e+07	9.14093e+07	9.2072e+07	9.10722e+07	1.02351e+08	7.44472e+07	7.87493e+07	6.91611e+07	7.65413e+07	7.98289e+07	7.72872e+07
521.13	5.29885	LCMS-neg	Centaurein	266947	http://funmeta.oebiotech.com/network/266947		44380			44259823				35595-03-0	COC1=C(C=C(C=C1)C2=C(C(=O)C3=C(C(=C(C=C3O2)OC4C(C(C(C(O4)CO)O)O)O)OC)O)OC)O	GGMCFLXPZMBJMV-NIZXRZDQSA-N	Phenylpropanoids and polyketides	Flavonoids	Flavonoid glycosides	Level 2	55.5	0.0727	M-H	C24H26O13	0.296478		258993	253718	260941	165554	214095	202082	161833	184980	166137	378977	332764	317550	284684	266806	338988
339.109	5.33868	LCMS-neg	2,4-Hexadienedioic Acid 1-Ethyl Ester	7702	http://funmeta.oebiotech.com/network/7702			LMFA07011183		15576075					C(/C=C/C=C/C(=O)O)(=O)OCC	YBLSYYBXEJACDQ-GGWOSOGESA-N	Lipids and lipid-like molecules	Fatty Acyls	Fatty acids and conjugates	Level 2	55.5	0	2M-H	C8H10O4	-0.0375661		11303	10211.2	10985.4	5778.49	9775.52	8867.12	7900.1	6459.11	3692.64	15398	15837.7	16973.3	16236	12454.5	10474.8
345.131	5.5106	LCMS-pos	1-(Beta-D-Glucopyranosyloxy)-3-Octanone	55890	http://funmeta.oebiotech.com/network/55890	HMDB0031315				131751153				194919-40-9	CCCCCC(=O)CCOC1OC(CO)C(O)C(O)C1O	LXYZKMJJLXYZTE-UHFFFAOYSA-N	Lipids and lipid-like molecules	Fatty Acyls	Fatty acyl glycosides	Level 2	55.5	0	M+K	C14H26O7	-0.400034		54673.7	60821.6	58606.6	43114.3	53002.6	46461.5	60075.6	59103.3	55057.6	57610.6	70734	64517.8	70225	57533	54085.2
473.145	5.83125	LCMS-neg	Amorphigenol	29662	http://funmeta.oebiotech.com/network/29662		48028	LMPK12060015		100157					C12OC(C(CO)(O)C)CC=1C1OC3COC4=C(C=C(OC)C(OC)=C4)C3C(=O)C=1C=C2	HCVCUIIDODCONY-UHFFFAOYSA-N	Phenylpropanoids and polyketides	Isoflavonoids	Rotenoids	Level 2	55.5	0	M+FA-H	C23H24O8	-1.32771		17532.6	17076.5	17474.6	8534.67	8805.73	11514.4	8501.95	14293.4	6806.75	21504.1	28165.3	19818.4	18847.1	24450.1	26990.5
285.077	6.53588	LCMS-neg	Melilotocarpan B	29808	http://funmeta.oebiotech.com/network/29808	HMDB0029527	48165	LMPK12070077		44257459				83013-83-6	C1(OC)=C(O)C2OCC3C4C=CC(O)=CC=4OC3C=2C=C1	QDFJNOVWEADTGJ-UHFFFAOYSA-N	Phenylpropanoids and polyketides	Isoflavonoids	Furanoisoflavonoids	Level 2	55.5	0	M-H	C16H14O5	-0.505156		16499.2	17045.2	17852.5	15849.9	24045.7	18979.9	18924.8	15814.9	9522.3	17184.3	16457.7	18075	24806.2	15291.7	21137.1
209.03	0.732617	LCMS-neg	D-Glucarate	258261	http://funmeta.oebiotech.com/network/258261	HMDB0029881	3343			607	C00818	han00053	Ascorbate and aldarate metabolism	87-73-0	C(C(C(C(=O)O)O)O)(C(C(=O)O)O)O	DSLZVSRJTYRBFB-UHFFFAOYSA-N	Organic oxygen compounds	Organooxygen compounds	Carbohydrates and carbohydrate conjugates	Level 2	55.4	32.4	M-H	C6H10O8	-2.22008		694975	477699	570750	569876	608663	638570	473603	832644	600544	481515	690652	469281	582026	429132	421652
481.365	13.836	LCMS-pos	Chinensiol	35460	http://funmeta.oebiotech.com/network/35460			LMPR01030046		100936705					[C@@]12(O[C@@]34CCC(CO)=C[C@]3([H])C(C)(C)CCC[C@@H]4C)CCC(CO)=C[C@]1([H])C(C)(C)CCC[C@@H]2C	FFMWOMGSIICTOY-SOXAYEJESA-N	Lipids and lipid-like molecules	Prenol lipids	Sesquiterpenoids	Level 2	55.4	0	M+Na	C30H50O3	0.13639		101258	123669	114333	109932	138448	133503	139259	156808	145639	118454	191381	84596.3	77022.3	110009	168572
783.272	4.5151	LCMS-neg	Leonoside B	63528	http://funmeta.oebiotech.com/network/63528	HMDB0040343				131752797				140147-67-7	COC1=C(O)C=C(CCOC2OC(CO)C(OC(=O)\C=C/C3=CC(OC)=C(O)C=C3)C(OC3OC(C)C(O)C(O)C3OC3OCC(O)C(O)C3O)C2O)C=C1	ZIPURHYPGUGDEP-TWGQIWQCSA-N	Organic oxygen compounds	Organooxygen compounds	Carbohydrates and carbohydrate conjugates	Level 2	55.4	0	M-H	C36H48O19	0.691487		11462.6	12968.9	13096.4	15759.7	13171.6	16278.6	11786.6	12411	18250.7	20727.8	7195.88	19280.8	16790.3	12366.1	21985.2
394.332	12.7	LCMS-pos	N-Linoleoyl Leucine	198485	http://funmeta.oebiotech.com/network/198485	HMDB0241979				72996889					CCCCCC=CCC=CCCCCCCCC(=O)NC(CC(C)C)C(O)=O	CICRQSYFFGMUEH-UHFFFAOYSA-N	Organic acids and derivatives	Carboxylic acids and derivatives	Amino acids, peptides, and analogues	Level 2	55.3	0.0549	M+H, M+Na	C24H43NO3	-0.0978257		140421	140151	140126	153627	140731	113956	120003	96329.4	71831.1	152737	109929	153403	148463	113543	187290
284.295	13.5937	LCMS-pos	2-Tetradecylcyclobutanone	61057	http://funmeta.oebiotech.com/network/61057	HMDB0037517	92388			566940				35493-47-1	CCCCCCCCCCCCCCC1CCC1=O	HTZLOIBLMXPDGR-UHFFFAOYSA-N	Organic oxygen compounds	Organooxygen compounds	Carbonyl compounds	Level 2	55.3	27.9	M+NH4	C18H34O	-0.348774		5.88445e+06	5.67075e+06	5.87818e+06	7.38474e+06	6.00448e+06	6.00997e+06	4.8312e+06	6.82799e+06	6.64411e+06	7.01729e+06	8.19599e+06	6.58787e+06	6.86452e+06	5.938e+06	4.50989e+06
334.09	3.64472	LCMS-pos	Zierin	254853	http://funmeta.oebiotech.com/network/254853	HMDB0301769				4479458				645-02-3	OCC1OC(OC(C#N)C2=CC(O)=CC=C2)C(O)C(O)C1O	KCVXNPDAHDGXFD-UHFFFAOYSA-N	Organic oxygen compounds	Organooxygen compounds	Carbohydrates and carbohydrate conjugates	Level 2	55.3	9.06	M+Na	C14H17NO7	-0.133612		401059	403465	403866	305634	198744	351409	283342	575679	411192	392514	454062	447005	305747	333203	474808
431.098	4.78487	LCMS-neg	Resokaempferol 3-Glucoside	31637	http://funmeta.oebiotech.com/network/31637			LMPK12111548		56840252					C1(O)=CC2OC(C3C=CC(O)=CC=3)=C(O[C@H]3[C@H](O)[C@@H](O)[C@H](O)[C@@H](CO)O3)C(=O)C=2C=C1	QJSUUYYTPBALTL-OACYRQNASA-N	Phenylpropanoids and polyketides	Flavonoids	Flavonoid glycosides	Level 2	55.3	0	M-H	C21H20O10	-0.325675		5436.09	9223.35	8212.03	1370.42	3752.21	4589.8	5124.29	3165.69	3478.95	6591.87	8683	5422.9	8978.48	9283	6972.09
315.254	8.97238	LCMS-neg	2-Methyl-Octanoic Acid	183	http://funmeta.oebiotech.com/network/183		4488	LMFA01020088		94251				128441-05-4	C(CCCC)CC(C)C(=O)O	YSEQNZOXHCKLOG-UHFFFAOYSA-N	Lipids and lipid-like molecules	Fatty Acyls	Fatty acids and conjugates	Level 2	55.3	13.5	2M-H	C9H18O2	-0.0477348		50978.8	50161	49773.1	84209.6	75529.8	79501.2	70655.6	66868.8	69421.3	27101.8	36232	24709.1	40533.6	37984.6	41686.7
319.225	10.2156	LCMS-pos	Hispanolone	467781	http://funmeta.oebiotech.com/network/467781		85117			5458747				18676-07-8	CC1C(=O)CC2C(CCCC2(C1(CCC3=COC=C3)O)C)(C)C	UVKYPKNCQJIGKV-PEFDPPPMSA-N	Lipids and lipid-like molecules	Prenol lipids	Diterpenoids	Level 2	55.2	0	M+H	C20H30O3	-6.38895		25474.6	26366.5	26433.5	30533.8	19871.8	35669	29129.1	25970.4	33413.1	25543.6	31209.7	25090.7	20832.9	16191.4	24831.5
341.138	6.32302	LCMS-pos	8-Prenylcatechin	28897	http://funmeta.oebiotech.com/network/28897		47293	LMPK12020077		21626715					C1(O)C(C/C=C(\C)/C)=C2O[C@H](C3C=C(O)C(O)=CC=3)[C@@H](O)CC2=C(O)C=1	SOSNZGAHBIGOGO-RBUKOAKNSA-N	Phenylpropanoids and polyketides	Flavonoids	Flavans	Level 2	55.2	0.943	M+H-H2O, M+H	C20H22O6	0.0433728		446104	490343	467285	448036	462146	433865	435644	453083	332977	587694	584337	565992	501707	420171	431874
455.153	3.94723	LCMS-pos	Zizybeoside I	58880	http://funmeta.oebiotech.com/network/58880	HMDB0034954				73157713				76819-28-8	OCC1OC(OC2C(O)C(O)C(CO)OC2OCC2=CC=CC=C2)C(O)C(O)C1O	WKXRKKUZTXIFJY-UHFFFAOYSA-N	Organic oxygen compounds	Organooxygen compounds	Carbohydrates and carbohydrate conjugates	Level 2	55.1	0	M+Na	C19H28O11	0.511518		17669.5	15588.6	16861.2	12506.3	15599.7	11964.8	11099.7	20877.3	17380.1	23037.4	20767.9	15899.7	18972	25087.8	27396.6
245.186	4.19343	LCMS-pos	Isoleucyl-Leucine	53935	http://funmeta.oebiotech.com/network/53935	HMDB0028911				13817313					CCC(C)C(N)C(=O)NC(CC(C)C)C(O)=O	JWBXCSQZLLIOCI-UHFFFAOYSA-N	Organic acids and derivatives	Carboxylic acids and derivatives	Amino acids, peptides, and analogues	Level 2	55.1	0	M+H	C12H24N2O3	0.244905		19648	17261.6	18643.6	18767.2	13258.4	26855.1	16182.5	14300.9	20272	18420.7	20622.6	21480.9	13498.5	21982.6	17706
607.225	4.61042	LCMS-neg	1-(4-(5-Maleimidopentyl)Aminobenzyl)Ethylenediaminetetraacetic Acid	200181	http://funmeta.oebiotech.com/network/200181	HMDB0244700				132982					OC(=O)CN(CC(CC1=CC=C(NCCCCCN2C(=O)C=CC2=O)C=C1)N(CC(O)=O)CC(O)=O)CC(O)=O	AWYSNGNHQFFZEX-UHFFFAOYSA-N	Organic acids and derivatives	Carboxylic acids and derivatives	Tetracarboxylic acids and derivatives	Level 2	55.1	0	M+FA-H	C26H34N4O10	-1.96542		54760.1	49496	51790.9	56593.4	42926.1	44549.9	47924	51159.7	49057.4	60288.7	65684.8	84463.6	45980.9	68813.8	59552.8
633.18	4.66293	LCMS-neg	3',4',5'-Trimethoxytricetin 7-[Rhamnosyl-(1->6)-Glucoside]	59309	http://funmeta.oebiotech.com/network/59309	HMDB0035439	90727			76401292				289915-88-4	COC1=CC(=CC(OC)=C1OC)C1=CC(=O)C2=C(O)C=C(OC3OC(COC4OC(C)C(O)C(O)C4O)C(O)C(O)C3O)C=C2O1	QVXXLWMUTXHCGR-UHFFFAOYSA-N	Phenylpropanoids and polyketides	Flavonoids	Flavonoid glycosides	Level 2	55.1	0	M-H2O-H	C30H36O16	-3.22691		9958.74	8199.87	9286.61	15764.8	15065.9	10705.4	15612.8	16613.3	15063.6	10919.9	8001.82	5879.79	13278.2	5773.79	8383.45
449.109	5.40828	LCMS-neg	Cassiaside	58066	http://funmeta.oebiotech.com/network/58066	HMDB0033913				78178402				123914-49-8	CC1=CC(=O)C2=C(O1)C=C1C=CC=C(OC3OC(CO)C(O)C(O)C3O)C1=C2O	SBVZTBIAKFTNIJ-UHFFFAOYSA-N	Organoheterocyclic compounds	Naphthopyrans	Naphthopyranones	Level 2	55.1	0.15	M+FA-H	C20H20O9	-0.112034		52117	49617.2	51614.7	37450.7	38034	42310.3	38728.2	48514.8	32899.9	68373.3	63248	53988.7	54361	58580.9	76310.9
581.188	4.58487	LCMS-neg	8-Hydroxypinoresinol 8-Glucoside	57529	http://funmeta.oebiotech.com/network/57529	HMDB0033281	89139		171720	13995448					COC1=C(O)C=CC(=C1)C1OCC2(OC3OC(CO)C(O)C(O)C3O)C1COC2C1=CC(OC)=C(O)C=C1	DRAPQDCEBKBPQE-UHFFFAOYSA-N	Lignans, neolignans and related compounds	Lignan glycosides	Unclassified	Level 2	55	0	M+FA-H	C26H32O12	0.370992		23977.9	25701.7	24381.3	32671.8	19744.3	17251	19537.3	19424.6	33245.9	33106.1	23015.5	27973.4	23779.3	19524.5	17086.1
165.055	5.26895	LCMS-neg	Atrolactic Acid	258366	http://funmeta.oebiotech.com/network/258366		5462			1303					CC(C1=CC=CC=C1)(C(=O)O)O	NWCHELUCVWSRRS-UHFFFAOYSA-N	Benzenoids	Benzene and substituted derivatives	Unclassified	Level 2	55	44.3	M-H2O-H, M-H	C9H10O3	-4.29841		39623.2	36057.8	38176.8	27777.2	29531.6	37154.1	31024.5	31529.9	31881.4	34131.8	43485.5	38561.2	41084.7	47053.8	51518.6
167.07	4.68773	LCMS-pos	3,4-Dihydroxyphenylacetone	55746	http://funmeta.oebiotech.com/network/55746	HMDB0031132	1221			2762430				2503-44-8	CC(=O)CC1=CC(O)=C(O)C=C1	JQXBETDGCMQLMK-UHFFFAOYSA-N	Benzenoids	Benzene and substituted derivatives	Phenylpropanes	Level 2	54.9	0	M+H	C9H10O3	0.643347		50392.4	48816.4	50007.2	46782	39903.4	45183	52712.3	50172.7	51602.9	56491.5	62467.8	57434.3	51015.9	54008.9	60849.3
345.155	4.68995	LCMS-neg	Nepetaside	61583	http://funmeta.oebiotech.com/network/61583	HMDB0038149	92890			14020067				114076-56-1	CC1C(CC2C1C(=O)OCC2C)OC1OC(CO)C(O)C(O)C1O	CUIDBUWFCFYEPL-UHFFFAOYSA-N	Lipids and lipid-like molecules	Prenol lipids	Terpene glycosides	Level 2	54.9	37.1	M-H	C16H26O8	-0.0220673		156100	153723	153198	166221	158104	157153	144955	150510	171250	160074	137898	154374	150469	160167	134045
411.202	5.75878	LCMS-neg	Sonchuside C	256030	http://funmeta.oebiotech.com/network/256030	HMDB0303146				13855746					CC1C2CCC3(C)CCC(OC4OC(CO)C(O)C(O)C4O)C(C)=C3C2OC1=O	FTCASOKOHIRYPL-UHFFFAOYSA-N	Lipids and lipid-like molecules	Prenol lipids	Terpene lactones	Level 2	54.9	0	M-H	C21H32O8	-2.16726		14524.8	14359.8	14269.3	10330.6	11355.9	12136.5	12084.5	16401.9	11290.1	15418.2	15136.7	13966	13146.9	17566.1	15402.1
291.157	6.73717	LCMS-pos	Corey Pg-Lactone Diol	273741	http://funmeta.oebiotech.com/network/273741		63037			12895810					CCCCCC(C=CC1C(CC2C1CC(=O)O2)O)O	UMDQPEMZJHAFNL-VOTSOKGWSA-N	Lipids and lipid-like molecules	Fatty Acyls	Fatty alcohols	Level 2	54.9	4.2	M+Na	C15H24O4	-0.315215		164372	157192	160544	133311	144694	125310	152660	133002	126899	163014	173631	169575	171038	157189	146990
497.149	8.04497	LCMS-neg	Epimedokoreanin A	30815	http://funmeta.oebiotech.com/network/30815		49153	LMPK12110723		44258147					C12C(=O)C=C(C3C=C4C(O)C(O)C(C)(C)OC4=C(O)C=3)OC=1C1CC(C(=C)C)OC=1C=C2O	WBPWEEMLAPPDRR-UHFFFAOYSA-N	Phenylpropanoids and polyketides	Flavonoids	Flavones	Level 2	54.9	0	M+FA-H	C25H24O8	7.93867		11305.4	11086.4	11566.1	8290.69	13778.1	8370.67	9833.69	7433.72	11558	9342.14	10341.1	9292.93	13641.5	10762.3	10798.4
355.063	1.89708	LCMS-pos	5-O-Galloylhamamelofuranose	62645	http://funmeta.oebiotech.com/network/62645	HMDB0039366	93943			131752618				90275-97-1	OCC1(O)C(O)OC(COC(=O)C2=CC(O)=C(O)C(O)=C2)C1O	VGGLWNMXAJJMPA-UHFFFAOYSA-N	Benzenoids	Benzene and substituted derivatives	Benzoic acids and derivatives	Level 2	54.8	0	M+Na	C13H16O10	-1.74658		40203	38036.4	38596.2	41947.4	41188.5	37918.4	38968.2	45725.4	21343.9	40047.9	40464	35831.5	29622.7	32152.2	43162.3
343.224	11.9753	LCMS-pos	11,12-Epoxyeicosantrienoic Acid	199879	http://funmeta.oebiotech.com/network/199879	HMDB0244371				54342223					CCCCCCCCC1OC1CCCC=CC=CC=CC(O)=O	TZTVWUALGIZCDE-UHFFFAOYSA-N	Lipids and lipid-like molecules	Fatty Acyls	Fatty acids and conjugates	Level 2	54.8	0	M+Na	C20H32O3	-0.66504		49210.3	44089.5	46849.6	44467.4	29156.9	45088.5	37211.9	41831.6	35742.7	47961.6	49193.4	40979.6	60838.8	57432.7	45329.7
339.108	3.83302	LCMS-neg	Tarrenoside	35335	http://funmeta.oebiotech.com/network/35335		69146	LMPR0102070042	9403	182279	C11654			61081-59-2	[C@@]12([H])C(=CC[C@]1([H])C(C(=O)[H])=CO[C@H]2O[C@H]1[C@H](O)[C@H]([C@H](O)[C@@H](CO)O1)O)CO	CSSBAEZXGJABKW-SWZHBTMOSA-N	Lipids and lipid-like molecules	Prenol lipids	Terpene glycosides	Level 2	54.8	0.119	M-H2O-H	C16H22O9	-0.153177		95328.1	97372.7	93788.7	85710.8	104372	93557.2	119570	113320	104301	74077.5	102909	102144	83519.2	73554.2	65558
300.135	4.19742	LCMS-neg	Pro Phe Gly	263413	http://funmeta.oebiotech.com/network/263413		20822			70445043					C1CC(NC1)C(=O)NC(CC2=CC=CC=C2)C(=O)NCC(=O)O	AJBQTGZIZQXBLT-STQMWFEESA-N	Unclassified	Unclassified	Unclassified	Level 2	54.8	0	M-H2O-H	C16H21N3O4	-0.253703		6694.95	4126.28	5799.77	452.845	445.662	626.148	45.5358	5.75033	397.91	8065.32	9530.23	6894.7	9569.16	9300.66	9400.56
533.129	6.4225	LCMS-pos	6'-Malonyltrifolirhizin	62533	http://funmeta.oebiotech.com/network/62533	HMDB0039246	93836			131752588				135574-57-1	OC1C(COC(=O)CC(O)=O)OC(OC2=CC3=C(C=C2)C2OC4=CC5=C(OCO5)C=C4C2CO3)C(O)C1O	ZHXRWFOBROFZAC-UHFFFAOYSA-N	Phenylpropanoids and polyketides	Isoflavonoids	Furanoisoflavonoids	Level 2	54.8	37.8	M+H, M+Na, M+K	C25H24O13	-0.544954		3.22403e+08	3.24813e+08	3.22692e+08	3.37702e+08	3.30243e+08	3.3741e+08	3.61256e+08	3.47116e+08	3.70703e+08	2.84107e+08	3.19866e+08	2.75007e+08	2.80875e+08	3.15334e+08	3.19784e+08
363.143	7.62377	LCMS-neg	(S,E)-Zearalenone	56226	http://funmeta.oebiotech.com/network/56226	HMDB0031752			175078	5375083	C09981			17924-92-4	[H]\C1=C([H])/C2=CC(O)=CC(O)=C2C(=O)OC(C)CCCC(=O)CCC1	MBMQEIFVQACCCH-XVNBXDOJSA-N	Phenylpropanoids and polyketides	Macrolides and analogues	Zearalenones	Level 2	54.8	0	M+FA-H	C18H22O5	-7.06258		6713.84	8007.51	7771.14	3577.79	6677.38	5373.47	7885.28	6514.69	6444.93	6402.09	8962.63	9240.68	11701.5	7561.41	6636.18
451.269	9.28852	LCMS-pos	DG(2:0/0:0/PGJ2)	250020	http://funmeta.oebiotech.com/network/250020	HMDB0296921									CCCCC[C@H](O)\C=C\[C@@H]1[C@@H](C\C=C/CCCC(=O)OC[C@H](O)COC(C)=O)C=CC1=O	SFIBBHUOEANMLY-AFBJFUDOSA-N	Unclassified	Unclassified	Unclassified	Level 2	54.8	0	M+H	C25H38O7	0.230887		17747.7	21555.3	20288.7	23502.5	18450.4	22851.3	20052.4	18920.8	17155.4	26103.5	17207	15778.8	24267.1	29591.2	21961.3
233.154	9.69178	LCMS-neg	9-Pentadecene-12,14-Diyne-1,11-Diol	58559	http://funmeta.oebiotech.com/network/58559	HMDB0034562	90026			13913099				108112-83-0	OCCCCCCCC\C=C\C(O)C#CC#C	KIIGQXVIHZSFAX-JLHYYAGUSA-N	Lipids and lipid-like molecules	Fatty Acyls	Fatty alcohols	Level 2	54.8	0	M-H	C15H22O2	-0.975983		72368.5	76334.6	76434.5	65615.1	63391.4	69721.6	76365.9	67718.5	76575.3	90092.6	74243.9	83841.7	96842.2	85440.4	77317.6
599.453	10.42	LCMS-neg	MG(14:1(9Z)/0:0/0:0)	51378	http://funmeta.oebiotech.com/network/51378	HMDB0011562	62345			53480975					[H][C@](O)(CO)COC(=O)CCCCCCC\C=C/CCCC	ARCRKLOZHGPFFJ-KJPDOMRESA-N	Lipids and lipid-like molecules	Glycerolipids	Monoradylglycerols	Level 2	54.7	0	2M-H	C17H32O4	0.803378		9088.08	11316.8	9443.06	17664.4	12377.6	15988.5	15933.7	12183.5	17672.8	1303.03	2675.6	2957.31	4142.05	1440.87	1054.61
303.099	5.7078	LCMS-pos	Heliespirone A	56432	http://funmeta.oebiotech.com/network/56432	HMDB0031972				75231864				202533-71-9	CC1=CC(=O)C2(CC1=O)OC(CC2C=C)C(C)(C)O	MATQAMIEUDKYBO-UHFFFAOYSA-N	Organic oxygen compounds	Organooxygen compounds	Carbonyl compounds	Level 2	54.7	0	M+K	C15H20O4	0.546611		8985.05	7409.03	8281.07	5303.4	7264.43	7493.54	8542.94	6292.82	6643.8	7497.48	9455.96	6775.77	11418.4	6402.2	6865.09
313.164	6.00763	LCMS-pos	1-Octen-3-Yl Glucoside	57222	http://funmeta.oebiotech.com/network/57222	HMDB0032959	88858		168990	73817234				209863-00-3	CCCCCC(OC1OC(CO)C(O)C(O)C1O)C=C	MPSRBJBPHXIOFN-UHFFFAOYSA-N	Lipids and lipid-like molecules	Fatty Acyls	Fatty acyl glycosides	Level 2	54.7	0	M+Na	C14H26O6	7.54989		21704.2	23438.3	22379.9	32466.2	28406.6	26315	23773.8	20779.1	28049.8	26846.9	17081.2	27094.5	23524.6	24693.2	18800.6
324.29	11.1186	LCMS-pos	Ent-16b-Kauran-16,19-Diol	255596	http://funmeta.oebiotech.com/network/255596	HMDB0302662				52916190					[H][C@@]12CC[C@@H]3C[C@]1(C[C@@]3(C)O)CC[C@]1([H])[C@](C)(CO)CCC[C@@]21C	XZESVXVYTBMYCR-WVMNWVHYSA-N	Lipids and lipid-like molecules	Prenol lipids	Diterpenoids	Level 2	54.6	0	M+NH4	C20H34O2	-0.0339927		14274	15456.9	14292.4	19617.7	17643.6	14076.8	9412.59	11433	9814.97	11654.7	12532.9	19857.4	18459.9	14836.2	16465.4
367.067	3.95912	LCMS-neg	Elephantorrhizol	28971	http://funmeta.oebiotech.com/network/28971		47367	LMPK12020151		11988716					C12C[C@H](O)[C@@H](C3C=C(O)C(O)=CC=3)OC=1C(O)=C(O)C(O)=C2O	PONGJRZSHJPTOF-LKFCYVNXSA-N	Phenylpropanoids and polyketides	Flavonoids	Flavans	Level 2	54.6	0	M+FA-H	C15H14O8	-0.155891		5295.44	7752.97	6431.18	6617.02	7482.37	7488.6	5535.73	9341.14	5506.29	4263.02	5161.04	6814.91	7285.46	5305.29	7612.86
477.103	4.64815	LCMS-neg	Pueraria Glycoside	201464	http://funmeta.oebiotech.com/network/201464	HMDB0246096				19068635					OCC1OC(C(O)C(O)C1O)C1=C(O)C=CC2=C1OC=C(C2=O)C1=CC(O)=C(O)C=C1	GARZMRVWLORUSR-UHFFFAOYSA-N	Phenylpropanoids and polyketides	Isoflavonoids	Isoflavonoid C-glycosides	Level 2	54.6	0	M+FA-H	C21H20O10	-3.05817		13350.6	16839.3	16071	10252	15345.4	15542.1	20188.6	17702.7	16569.6	15425.4	14496.4	18805.9	19177.1	15172.7	20016.7
287.077	4.82625	LCMS-neg	Elenaic Acid	62437	http://funmeta.oebiotech.com/network/62437	HMDB0039136	93733		174252	188234				34422-12-3	COC(=O)C1=COC(C)C(C=O)C1CC(O)=O	MQFAJBBHEYTHKF-UHFFFAOYSA-N	Organic acids and derivatives	Carboxylic acids and derivatives	Dicarboxylic acids and derivatives	Level 2	54.6	0	M+FA-H	C11H14O6	0.250775		27590.3	26278.6	27220.5	23277.2	22289.3	20194.9	16203.3	19447.1	20966.6	32167	25021	39700.5	27830.6	27854.1	34755.6
583.107	5.24337	LCMS-neg	(+)-Lithospermic Acid	198726	http://funmeta.oebiotech.com/network/198726	HMDB0242255				4482010					OC(=O)C(CC1=CC=C(O)C(O)=C1)OC(=O)C=CC1=CC=C(O)C2=C1C(C(O2)C1=CC=C(O)C(O)=C1)C(O)=O	UJZQBMQZMKFSRV-UHFFFAOYSA-N	Phenylpropanoids and polyketides	2-arylbenzofuran flavonoids	Unclassified	Level 2	54.6	0	M+FA-H	C27H22O12	-4.41069		20009.6	25680.8	22260.8	17562.2	21428.8	23245.2	23626.3	23516.4	24902.6	22458.4	18723.3	12291.5	17861.7	17739.4	21899.3
191.104	6.24685	LCMS-pos	6-Exo-Hydroxyfenchone	144440	http://funmeta.oebiotech.com/network/144440	HMDB0182798				101379801				851210-93-0	CC1(C)[C@H]2C[C@H](O)[C@](C)(C2)C1=O	RBJVDSYEMJHFOC-BYULHYEWSA-N	Lipids and lipid-like molecules	Prenol lipids	Monoterpenoids	Level 2	54.6	0	M+Na	C10H16O2	-1.1551		38980.9	35666.5	37379.6	43084.5	38051.7	47029.7	63910	50319.7	57749.5	30338.9	34873.4	23717.4	30400.9	30489	34175
295.155	7.60993	LCMS-neg	Cadabicilone	61097	http://funmeta.oebiotech.com/network/61097	HMDB0037559	92416		174307	325292				14804-47-8	CC1C2CCC3(C)CCC(=O)C(C)C3C2OC1=O	BXRGGUXPWTWACZ-UHFFFAOYSA-N	Lipids and lipid-like molecules	Prenol lipids	Terpene lactones	Level 2	54.6	0	M+FA-H	C15H22O3	-0.272805		37377.6	36410.2	38471.2	23814.3	35020.5	30055.9	38685	31935.6	30604	39789.5	39415.5	41270.4	50463	37488.2	37286.4
239.201	9.28852	LCMS-pos	Campherene-2,13-Diol	35802	http://funmeta.oebiotech.com/network/35802		53557	LMPR0103800001		42608198					C1(O)CC2C(C)(CC/C=C(\CO)/C)C1(C)CC2	FUCSWNUANQRDFQ-WZUFQYTHSA-N	Lipids and lipid-like molecules	Prenol lipids	Sesquiterpenoids	Level 2	54.6	33.7	M+H, M+NH4, M+Na, M+H-H2O	C15H26O2	-0.0134712		4.13736e+06	4.71814e+06	4.45846e+06	3.59047e+06	4.32163e+06	4.1278e+06	4.76262e+06	4.36474e+06	4.3307e+06	4.66925e+06	4.53882e+06	4.35336e+06	4.95443e+06	4.84326e+06	4.54679e+06
815.419	9.445	LCMS-pos	3beta-O-Beta-D-Glucopyranosiduronic Acid (1_2)-Beta-D-Glucopyranosyloxy]-Machaerinic Acid _-Lactone	257401	http://funmeta.oebiotech.com/network/257401	HMDB0304606									[H][C@]12C[C@@]3(CC[C@]4(C)C(=CC[C@]5([H])[C@@]6(C)CC[C@H](O[C@]7([H])O[C@H](CO)[C@@H](O)[C@H](O)[C@H]7O[C@]7([H])O[C@@H]([C@@H](O)[C@H](O)[C@H]7O)C(O)=O)C(C)(C)[C@]6([H])CC[C@@]45C)[C@@]3([H])CC1(C)C)C(=O)O2	LIBFICRLZUXATQ-HUTCXTCQSA-N	Lipids and lipid-like molecules	Prenol lipids	Terpene glycosides	Level 2	54.6	0	M+Na	C42H64O14	0.333115		49818.9	70067.8	59340.7	139118	102869	87878.4	115387	145312	112828	20352.1	50482.1	44765.1	15638.7	43854.2	68934.6
171.076	0.724283	LCMS-pos	Glycylhydroxyproline	51191	http://funmeta.oebiotech.com/network/51191	HMDB0011173				11862107				24587-32-4	NCC(=O)N1C[C@H](O)C[C@H]1C(O)=O	ZJQXGJBINIMBOY-UHNVWZDZSA-N	Organic acids and derivatives	Carboxylic acids and derivatives	Amino acids, peptides, and analogues	Level 2	54.5	0	M+H-H2O	C7H12N2O4	0.172909		44685.6	40295.7	40599.2	56010.4	57605.4	57149.6	42188.2	29574	40060.2	46635.7	36244	28521.5	25237.9	39261.2	52263.4
483.345	12.8117	LCMS-pos	13'-Carboxy-Alpha-Tocopherol	52040	http://funmeta.oebiotech.com/network/52040	HMDB0012555			145207	53481461					C[C@H](CCC[C@H](C)CCC[C@@]1(C)CCC2=C(O1)C(C)=C(C)C(O)=C2C)CCCC(C)C(O)=O	NJIUWSABAIXPGI-AXTKCOKSSA-N	Lipids and lipid-like molecules	Prenol lipids	Quinone and hydroquinone lipids	Level 2	54.5	0.0068	M+Na	C29H48O4	0.358454		250268	261997	257348	237543	273862	224649	326696	290438	253255	191682	227774	197011	280974	369973	263961
273.258	12.98	LCMS-pos	(-)-Dilophol	36122	http://funmeta.oebiotech.com/network/36122		53710	LMPR0104450002		42608260					C1C=C(C)CC[C@@]([H])([C@@H](C)CC/C=C(\C)/C)[C@@H](O)C=C(C)C1	OUVXRPFTQJMCGW-BRPRPXEGSA-N	Lipids and lipid-like molecules	Prenol lipids	Diterpenoids	Level 2	54.5	0	M+H-H2O	C20H34O	-0.316168		12383.3	9833.37	11137.8	9917.73	10756.3	12520.3	13795.4	11679.1	13271.3	9944.77	7932.33	10522.9	10896.5	8775.84	6477.85
231.17	3.59767	LCMS-pos	Ile Val	266156	http://funmeta.oebiotech.com/network/266156		23788			449407					CCC(C)C(C(=O)NC(C(C)C)C(=O)O)N	BCXBIONYYJCSDF-CIUDSAMLSA-N	Organic acids and derivatives	Carboxylic acids and derivatives	Amino acids, peptides, and analogues	Level 2	54.5	27.8	M+H	C11H22N2O3	0.378751		39047.2	40492.4	40249.1	38835.8	35238.1	65910.5	31058.1	30449.7	37689.7	46788.9	40044.9	54440.7	22608.4	37715.2	30955.7
416.266	5.58743	LCMS-neg	7-Hydroxytetradecanedioylcarnitine	197971	http://funmeta.oebiotech.com/network/197971	HMDB0241426									C[N+](C)(C)CC(CC([O-])=O)OC(=O)CCCCCC(O)CCCCCCC(O)=O	UHMSNJXWQDGBSZ-UHFFFAOYSA-N	Lipids and lipid-like molecules	Fatty Acyls	Fatty acid esters	Level 2	54.5	0	M-H	C21H39NO7	0.60766		3183.32	3025.9	3013.72	1027.78	692.466	2145.74	0.00437919	0.00437919	1689.01	2981.12	6736.76	5342.38	1372.87	4500.62	2757.65
507.185	5.96253	LCMS-neg	13-Hydroxy-5'-O-Methylmelledonal	59689	http://funmeta.oebiotech.com/network/59689	HMDB0035864	91075		168896	131751876				112471-06-4	COC1=CC(O)=C(C(=O)OC2CC3(C)C4C(O)C(C)(CO)CC4(O)C=C(C=O)C23O)C(C)=C1	GEZFFZYSQRTAPC-UHFFFAOYSA-N	Lipids and lipid-like molecules	Prenol lipids	Sesquiterpenoids	Level 2	54.5	0	M+FA-H	C24H30O9	-4.80164		12216.5	12328	11751.5	31465.8	19529.2	32010.8	21234.5	21149.2	27413.7	4450.58	9087.92	5985.35	4039.91	7804.73	12651
153.127	6.79	LCMS-pos	4-Hydroxy-2,6-Dimethyl-7-Octen-3-One	56567	http://funmeta.oebiotech.com/network/56567	HMDB0032119	88202			15840278				211303-26-3	CC(C)C(=O)C(O)CC(C)C=C	HMGXDXWZMSVPMW-UHFFFAOYSA-N	Organic oxygen compounds	Organooxygen compounds	Carbonyl compounds	Level 2	54.5	0	M+H-H2O	C10H18O2	0.247212		90421.1	96185.2	92090	93915.5	104187	121075	125362	113033	125720	87659.6	79340.4	80189.9	100897	98279.4	81381.1
335.219	9.58827	LCMS-pos	5-Oxo-12-Hete	83575	http://funmeta.oebiotech.com/network/83575	HMDB0062423									[H]\C(CCCCC)=C(/[H])C[C@]([H])(O)C([H])=C([H])C(\[H])=C(\[H])/C(/[H])=C(\[H])C(=O)CCCC(O)=O	MLZJFLKEKVDNAZ-DJEFXLHGSA-N	Lipids and lipid-like molecules	Fatty Acyls	Eicosanoids	Level 2	54.5	1.17	M+H	C20H30O4	-7.57047		196288	195407	196679	236555	164431	161130	90568.3	156069	167856	244177	257853	219175	194492	207049	196206
203.18	10.513	LCMS-pos	Humulenol Ii	61640	http://funmeta.oebiotech.com/network/61640	HMDB0038212				102115341				19888-00-7	C\C1=C\CC(C)(C)\C=C/CC(=C)C(O)CC1	ZHCPVYWHSOILQL-CGBKSYCJSA-N	Lipids and lipid-like molecules	Prenol lipids	Sesquiterpenoids	Level 2	54.4	27.4	M+H-H2O	C15H24O	0.420052		2.47014e+06	2.6847e+06	2.58894e+06	1.97545e+06	2.36548e+06	2.24652e+06	2.56653e+06	2.3518e+06	2.16956e+06	2.7502e+06	2.46195e+06	2.82922e+06	3.18989e+06	2.68751e+06	2.55174e+06
319.225	10.5498	LCMS-pos	Methyl-[8]-Gingerol	255998	http://funmeta.oebiotech.com/network/255998	HMDB0303112				86217089					CCCCCCCC(O)CC(=O)CCC1=CC=C(OC)C(OC)=C1	IKXQNPSOQKPFAU-UHFFFAOYSA-N	Benzenoids	Benzene and substituted derivatives	Methoxybenzenes	Level 2	54.4	0	M+H-H2O	C20H32O4	-5.58454		30431.8	25864.7	28823.2	26438.7	28432.1	37490.8	36157	37195.5	40101.7	24166.7	26010.3	26516.7	25195.5	32151.2	26565.6
595.166	4.68773	LCMS-pos	Kaempferol 3-Rungioside	268833	http://funmeta.oebiotech.com/network/268833		50149			44258805					CC1C(C(C(C(O1)OC2C(C(OC(C2O)OC3=C(OC4=CC(=CC(=C4C3=O)O)O)C5=CC=C(C=C5)O)CO)O)O)O)O	YFPYXTNSQOUHPS-RZIBPHDESA-N	Phenylpropanoids and polyketides	Flavonoids	Flavonoid glycosides	Level 2	54.4	2.51	M+H	C27H30O15	0.566235		305534	317786	314273	272409	373482	273674	340779	283951	333333	312347	346721	225734	329969	355470	341679
423.235	5.83567	LCMS-pos	MG(0:0/5-iso PGF2VI/0:0)	213644	http://funmeta.oebiotech.com/network/213644	HMDB0260537									CCCCC[C@@H](O)\C=C\[C@H]1[C@H](O)C[C@H](O)[C@H]1C\C=C/CC(=O)OC(CO)CO	MUJLRMNTTIKMFY-ZHPUHUMYSA-N	Unclassified	Unclassified	Unclassified	Level 2	54.4	0	M+Na	C21H36O7	0.309986		69821.8	63010.2	65908.8	96765.7	79628.2	80716.9	76475.6	79325.8	85252.2	66050.6	59632.6	62904.8	46108.2	50417.2	62292.9
455.153	4.31623	LCMS-pos	Diffusoside B	35346	http://funmeta.oebiotech.com/network/35346			LMPR0102070053							C1(C(=O)OC)[C@@]2([H])[C@H](OCC)C=C(CO)[C@@]2([H])[C@H](O[C@H]2[C@H](O)[C@@H](O)[C@H](O)[C@@H](CO)O2)OC=1	WGNXATPUZSSFNF-XYRJWDFLSA-N	Lipids and lipid-like molecules	Prenol lipids	Terpene glycosides	Level 2	54.3	5.3	M+NH4, M+Na	C19H28O11	0.395558		1.08693e+06	1.01735e+06	1.05459e+06	935953	1.00657e+06	988348	961392	1.11109e+06	1.18177e+06	1.05585e+06	1.20303e+06	984807	987437	982243	1.08359e+06
341.124	5.26895	LCMS-neg	Cyclocalopin A	63058	http://funmeta.oebiotech.com/network/63058	HMDB0039810	94359			44631735					CC1COC(=O)C2OC(C)(O)C3(CC=C(C)C(=O)C3O)C12	OGOHSCJKRSLFLO-UHFFFAOYSA-N	Organoheterocyclic compounds	Furopyrans	Unclassified	Level 2	54.3	0	M+FA-H	C15H20O6	-0.243723		5378.05	5383.58	5269.48	3087.26	4313.29	5659.71	2928.5	5853.22	5658.92	3140.76	5441.88	5296.11	4594.33	4762.16	5556.25
233.154	7.11597	LCMS-pos	3beta-Hydroxycinnamolide	62457	http://funmeta.oebiotech.com/network/62457	HMDB0039156				14433053					CC1(C)C(O)CCC2(C)C3COC(=O)C3=CCC12	BXRHNOVSIVSFJG-UHFFFAOYSA-N	Organoheterocyclic compounds	Naphthofurans	Unclassified	Level 2	54.3	0	M+H-H2O	C15H22O3	0.0199095		98801.3	93963	96719.7	75721.2	84688.4	85895.3	98948.3	86129.7	82992.2	104339	101703	99876	118895	103677	102238
810.529	11.3578	LCMS-neg	PS(18:0/20:4(8Z,11Z,14Z,17Z))	50800	http://funmeta.oebiotech.com/network/50800	HMDB0010165	61542		90041	53480354	C02737	han00260,han00564	Glycine, serine and threonine metabolism|Glycerophospholipid metabolism		[H][C@](N)(COP(O)(=O)OC[C@@]([H])(COC(=O)CCCCCCCCCCCCCCCCC)OC(=O)CCCCCC\C=C/C\C=C/C\C=C/C\C=C/CC)C(O)=O	IULWELDCBXQXED-DWOSIAKHSA-N	Lipids and lipid-like molecules	Glycerophospholipids	Glycerophosphoserines	Level 2	54.2	0	M-H	C44H78NO10P	0.219067		79357.2	104324	97008	112616	108763	96873.6	114445	128035	166570	64834.7	73128.1	74453.9	80542.9	78407	89541.9
455.353	12.7349	LCMS-neg	Sandosapogenol	56347	http://funmeta.oebiotech.com/network/56347	HMDB0031882	87999			75006725					CC1(C)CC(O)C2(C)CCC3(C)C(=CCC4C5(C)CCC(O)C(C)(C=O)C5CCC34C)C2C1	FAIBWMGLHJMWQD-UHFFFAOYSA-N	Lipids and lipid-like molecules	Prenol lipids	Triterpenoids	Level 2	54.2	0.0807	M-H, M+FA-H	C30H48O3	0.0863896		56434	76362.9	68276.2	96404.7	76595.4	87450.9	79696.9	93743.7	108344	37786.1	54393.9	44329	53826.9	54033.6	76947.6
639.157	4.30383	LCMS-neg	Fisetin 7-Rutinoside	31648	http://funmeta.oebiotech.com/network/31648			LMPK12111559		101429705					C1(O[C@H]2[C@H](O)[C@@H](O)[C@H](O)[C@@H](CO[C@H]3[C@H](O)[C@H](O)[C@@H](O)[C@H](C)O3)O2)=CC2OC(C3C=C(O)C(O)=CC=3)=C(O)C(=O)C=2C=C1	ROKINGZIRKUMQG-LFYCGEEGSA-N	Phenylpropanoids and polyketides	Flavonoids	Flavonoid glycosides	Level 2	54.2	0	M+FA-H	C27H30O15	1.28648		22899.6	23713.5	23745.8	17382.3	23889.1	26703.5	28185.3	18887.1	22183.3	17940.6	26232.6	12597	19553.5	19355.2	27902
385.114	4.63665	LCMS-neg	3,5-Dihydroxyphenylvaleric Acid Glucuronide	197110	http://funmeta.oebiotech.com/network/197110	HMDB0240451									[H][C@@]1(OC2=CC(CCCCC(O)=O)=CC(O)=C2)O[C@]([H])(C(O)=O)C([H])(O)[C@]([H])(O)C1([H])O	RLPWWOIWKYLCFU-IASGZQPQSA-N	Lipids and lipid-like molecules	Saccharolipids	Unclassified	Level 2	54.2	0	M-H	C17H22O10	0.205873		463653	452121	456103	402719	401005	528086	444520	459625	502635	393067	445298	377171	452775	443780	478308
161.06	5.7855	LCMS-pos	3-(4-Methylphenyl)Oxiranecarboxylic Acid	55622	http://funmeta.oebiotech.com/network/55622	HMDB0030903	87271			15225103				81476-88-2	CC1=CC=C(C=C1)C1OC1C(O)=O	KYFKCKUXXZSOTF-UHFFFAOYSA-N	Benzenoids	Benzene and substituted derivatives	Toluenes	Level 2	54.2	0	M+H-H2O	C10H10O3	0.379158		26982.3	28636.3	27857.8	28423.5	34982.7	34395.5	33850.4	40293.3	41105.5	25241.5	28262	28219.6	26999.2	27050.4	26797
339.178	5.95977	LCMS-pos	Omega-Carboxy-Trinor-Leukotriene B4	52149	http://funmeta.oebiotech.com/network/52149	HMDB0013032			172560	53481589					O[C@H](CCCC(O)=O)\C=C/C=C/C=C/[C@@H](O)C\C=C/CCC(O)=O	XWRIIHRGMKHPHN-LLVPEOCGSA-N	Lipids and lipid-like molecules	Fatty Acyls	Fatty acids and conjugates	Level 2	54.2	0	M+H	C18H26O6	-6.65563		34665.5	30897.5	32826.5	52161	34424	33547	37256.9	48663.9	39801	30283	26820.5	28307	33981.4	34816.7	27374.8
265.145	6.26438	LCMS-neg	Arabsin	59942	http://funmeta.oebiotech.com/network/59942	HMDB0036151	91306		174506	131751919				38412-44-1	CC1C2C(OC1=O)C1C(C)C(=O)CCC1(C)CC2O	SCHUPVUUEKIZGP-UHFFFAOYSA-N	Lipids and lipid-like molecules	Prenol lipids	Terpene lactones	Level 2	54.2	0	M-H	C15H22O4	0.177337		7665.85	7662.35	7769.06	3978.9	6064.6	5951.14	7684.57	6985.68	6153.04	7180.19	7630.7	9810.37	8668.76	7655.31	7231.71
[truncated: 7,056 more rows]
