# Supplementary material for: Comparative Analysis of the Chemical Constituents of Chrysanthemum morifolium with Different Drying Processes Integrating LC/GC–MS−Based, Non-Targeted Metabolomics
Source: Metabolites. 2024 Sep 2;14(9):481. doi: 10.3390/metabo14090481 (PMC11434334; doi:10.3390/metabo14090481)
Supplement: Supplementary file 1 [file metabolites-14-00481-s001.zip › Supplementary Table S4. The information of top fifty differential metabolites.xlsx]

## Sheet: Sheet1
Supplementary Table S3. The information of top fifty differential metabolites.
Metabolites	yg1	yg2	yg3	yg4	yg5	yg6	hg1	hg2	hg3	hg4	hg5	hg6
Group	yg	yg	yg	yg	yg	yg	hg	hg	hg	hg	hg	hg
6'-Malonyltrifolirhizin	2.84107e+08	3.19866e+08	2.75007e+08	2.80875e+08	3.15334e+08	3.19784e+08	3.37702e+08	3.30243e+08	3.3741e+08	3.61256e+08	3.47116e+08	3.70703e+08
Beta-D-Fructofuranosyl-(2,1)-Beta-D-Fructofuranose	2.65771e+07	3.23672e+07	2.45941e+07	3.57467e+07	3.01761e+07	3.16941e+07	6.48504e+07	5.71256e+07	5.83081e+07	5.98559e+07	7.03199e+07	7.04681e+07
D-Proline	1.06514e+08	1.08544e+08	1.01431e+08	1.01434e+08	1.07787e+08	1.00496e+08	7.02554e+07	7.54202e+07	6.90983e+07	5.83871e+07	7.47071e+07	8.23037e+07
Trans-Cinnamic Acid	4.2616e+07	3.26365e+07	4.14181e+07	2.35706e+07	3.06239e+07	3.90375e+07	6.60341e+07	7.08736e+07	1.03517e+08	6.1377e+07	5.21021e+07	8.04498e+07
Icas#1	5.33671e+07	5.35559e+07	4.92045e+07	7.24401e+07	5.38256e+07	5.46866e+07	2.83182e+07	3.52594e+07	3.347e+07	2.64452e+07	3.14608e+07	3.27676e+07
PC(O-14:0/2:0)	3.74755e+07	5.56567e+07	4.27306e+07	6.28549e+07	5.25259e+07	5.32954e+07	8.1545e+07	7.01936e+07	7.36545e+07	7.10149e+07	7.54777e+07	8.1783e+07
Cryptochlorogenic Acid	9.02026e+07	8.71177e+07	8.54903e+07	8.67735e+07	9.0811e+07	9.54604e+07	1.09368e+08	1.13189e+08	1.05894e+08	1.11446e+08	1.10816e+08	1.21139e+08
3,5-Di-O-Caffeoylquinic Acid	8.65657e+07	8.37124e+07	8.0275e+07	8.63273e+07	8.52306e+07	8.47113e+07	1.03173e+08	1.04963e+08	1.02679e+08	1.02276e+08	1.0308e+08	1.11707e+08
Pimentol	7.44472e+07	7.87493e+07	6.91611e+07	7.65413e+07	7.98289e+07	7.72872e+07	9.00228e+07	9.08445e+07	9.14093e+07	9.2072e+07	9.10722e+07	1.02351e+08
6''-Malonylcosmosiin	4.78225e+07	5.95984e+07	4.51695e+07	4.76189e+07	6.11253e+07	6.15455e+07	6.86293e+07	6.48168e+07	7.01325e+07	7.78161e+07	6.79206e+07	6.92939e+07
N-(1-Deoxy-1-Fructosyl)Phenylalanine	2.63082e+06	1.69865e+06	1.96977e+06	1.76092e+06	1.82896e+06	1.86502e+06	1.63782e+07	1.58563e+07	1.07883e+07	1.36254e+07	1.28504e+07	1.87664e+07
Wogonin	2.09258e+07	2.62158e+07	3.06809e+07	1.89271e+07	2.56509e+07	2.25529e+07	1.36344e+07	1.40684e+07	1.55827e+07	1.44632e+07	1.45366e+07	1.27458e+07
S-(2-Methylpropionyl)-Dihydrolipoamide-E	3.72951e+06	4.32725e+06	2.89622e+06	5.02792e+06	3.64318e+06	2.90849e+06	1.23492e+07	1.43009e+07	1.02064e+07	9.91363e+06	1.62291e+07	1.54189e+07
Sakebiose	1.04104e+07	1.44992e+07	1.11261e+07	1.66949e+07	1.28415e+07	1.24383e+07	1.91853e+07	2.32974e+07	2.2073e+07	1.98379e+07	2.74529e+07	2.26117e+07
Beta-D-Xylopyranosyl-(1->4)-Alpha-L-Rhamnopyranosyl-(1->2)-D-Fucose	3.85684e+06	4.3505e+06	3.37299e+06	4.31599e+06	4.17578e+06	5.07141e+06	1.24168e+07	1.15725e+07	1.54481e+07	1.12825e+07	1.28136e+07	1.25765e+07
Glutamylglutamine	1.20496e+06	1.35389e+06	1.0983e+06	1.6714e+06	996710	1.03945e+06	9.38862e+06	8.37595e+06	6.96923e+06	8.09439e+06	9.25866e+06	7.55334e+06
6''-Malonylastragalin	3.19119e+07	3.96039e+07	3.28973e+07	3.39869e+07	3.78355e+07	3.99039e+07	4.32053e+07	4.21762e+07	4.50282e+07	4.29976e+07	4.41102e+07	4.51389e+07
Fluorescin	6.41417e+06	8.51447e+06	8.50781e+06	1.09693e+07	8.06615e+06	7.37704e+06	1.17371e+07	1.52999e+07	1.38949e+07	1.38459e+07	1.75063e+07	1.53855e+07
Acacetin	1.41182e+07	1.80902e+07	1.91198e+07	1.27422e+07	1.67767e+07	1.45863e+07	9.43498e+06	1.00779e+07	1.08201e+07	1.01633e+07	1.00674e+07	8.51649e+06
Lucidenic Acid A	5.71848e+06	5.21239e+06	5.54415e+06	6.70172e+06	6.46175e+06	5.16517e+06	9.57879e+06	1.09651e+07	1.04465e+07	1.31114e+07	1.10622e+07	1.16819e+07
Adenosine	6.38893e+06	6.41085e+06	5.66247e+06	6.62638e+06	6.9495e+06	6.36999e+06	1.22254e+07	1.12666e+07	1.05297e+07	1.02594e+07	1.1063e+07	1.15178e+07
Fructosyl Valine	1.57805e+06	1.25201e+06	1.30124e+06	1.21852e+06	1.05117e+06	1.03629e+06	6.26164e+06	6.40957e+06	4.84672e+06	4.75199e+06	6.54898e+06	6.83921e+06
Propylene Glycol Alginate	2.72955e+07	3.05431e+07	2.64497e+07	3.37456e+07	3.08853e+07	2.6531e+07	2.35196e+07	2.38648e+07	2.15349e+07	2.02912e+07	2.5692e+07	2.55572e+07
10,16-Dihydroxy-Palmitic Acid	2.64687e+06	3.55026e+06	2.58389e+06	4.19549e+06	3.94938e+06	3.70915e+06	9.10912e+06	7.42562e+06	8.1868e+06	7.30671e+06	7.47305e+06	7.70639e+06
Arabinofuranose	7.419e+06	8.58623e+06	9.50336e+06	6.72341e+06	6.8915e+06	4.62903e+06	2.52762e+06	2.54784e+06	3.04155e+06	2.20116e+06	3.20677e+06	2.52325e+06
Apigenin 7-(2'',3''-Diacetylglucoside)	2.52679e+07	2.43453e+07	2.34202e+07	2.62205e+07	2.58565e+07	2.5026e+07	2.97798e+07	3.01283e+07	2.77033e+07	3.00797e+07	2.80081e+07	3.18256e+07
2-C-Methyl-D-Erythritol-4-Phosphate	6.24308e+06	6.72307e+06	6.39564e+06	9.44964e+06	6.8916e+06	5.40572e+06	1.01598e+07	1.07904e+07	9.78641e+06	1.21448e+07	1.3708e+07	1.21143e+07
2-(Beta-D-Mannopyranosyl)-L-Tryptophan	1.15724e+06	894870	907474	1.28433e+06	953646	791122	4.72068e+06	5.18308e+06	4.10305e+06	4.21702e+06	4.53572e+06	5.69892e+06
Icas#7	7.0661e+06	6.89146e+06	7.19825e+06	9.25662e+06	7.19409e+06	7.18733e+06	3.08465e+06	4.13086e+06	3.77909e+06	3.12343e+06	3.56383e+06	3.83877e+06
1-(2-Methoxy-6z-Octadecenyl)-Sn-Glycero-3-Phosphoethanolamine	4.69433e+06	6.57101e+06	5.27188e+06	7.66498e+06	6.57817e+06	6.786e+06	1.06102e+07	9.67056e+06	1.00314e+07	9.79271e+06	1.00242e+07	1.05559e+07
C16 Sphinganine	1.48441e+07	1.70202e+07	1.50175e+07	1.54506e+07	1.47266e+07	1.44588e+07	1.84388e+07	1.88967e+07	1.76936e+07	1.81481e+07	1.97132e+07	2.17151e+07
Citbismine C	1.1659e+06	1.53504e+06	872677	1.68886e+06	1.10926e+06	1.44764e+06	5.07961e+06	4.0705e+06	4.12124e+06	4.4669e+06	5.31616e+06	4.84058e+06
3-Oxoglutaric Acid	8.50005e+06	8.13139e+06	8.83023e+06	6.72947e+06	7.83268e+06	6.7209e+06	1.14206e+07	1.1323e+07	9.49785e+06	1.14215e+07	1.13713e+07	1.33463e+07
4',6-Dihydroxy-3'-Methoxyaurone	1.7776e+07	1.90217e+07	1.67216e+07	1.78171e+07	1.91876e+07	1.87924e+07	2.09465e+07	2.10312e+07	2.12676e+07	2.13635e+07	2.15542e+07	2.29462e+07
Propetamphos	6.05287e+06	6.08764e+06	5.53388e+06	7.67816e+06	6.77312e+06	6.97284e+06	1.0076e+07	9.06955e+06	9.62785e+06	8.70117e+06	1.02267e+07	1.05496e+07
Parkinsonin B	3.44475e+07	3.58252e+07	3.14813e+07	3.63711e+07	3.75787e+07	3.52798e+07	3.81631e+07	3.77144e+07	3.80152e+07	3.9268e+07	3.85503e+07	4.34133e+07
Erucamide	1.39013e+07	1.63427e+07	1.29284e+07	1.49988e+07	1.51358e+07	1.21789e+07	1.65504e+07	1.72185e+07	1.96061e+07	1.46386e+07	1.97597e+07	1.92422e+07
5,6,7-Trihydroxyflavone 7-(6''-Malonylglucoside)	6.36236e+06	8.24176e+06	5.90146e+06	6.16121e+06	7.84562e+06	8.64266e+06	9.91231e+06	1.00723e+07	1.00889e+07	1.20232e+07	1.0065e+07	9.01998e+06
3,12-Dihydroxy Palmitic Acid	1.64716e+06	2.11697e+06	1.5091e+06	2.64648e+06	2.20331e+06	2.3021e+06	5.57096e+06	4.60753e+06	4.77414e+06	4.38956e+06	4.29722e+06	4.39837e+06
2,3-Dimethyl-3-Hydroxy-Glutaric Acid	3.52953e+06	3.18859e+06	3.23397e+06	2.86595e+06	2.89387e+06	3.34058e+06	688892	632486	787405	511379	587807	713536
PE(18:0/19:1(9Z))	5.9318e+06	6.61414e+06	6.58911e+06	6.75509e+06	7.60882e+06	7.53917e+06	9.70159e+06	1.0464e+07	1.03025e+07	9.53622e+06	9.43407e+06	7.82672e+06
1-Kestose	5.31281e+06	5.56982e+06	4.44722e+06	5.09093e+06	4.42686e+06	4.94427e+06	7.10655e+06	6.90538e+06	7.15347e+06	6.78084e+06	9.57958e+06	8.76167e+06
D-Malic Acid	3.0929e+07	3.1097e+07	3.07104e+07	2.91218e+07	3.02363e+07	2.89801e+07	3.38865e+07	3.51156e+07	3.33191e+07	2.85351e+07	3.29706e+07	4.1963e+07
(9z)-(13s)-12,13-Epoxyoctadeca-9,11-Dienoate	8.69318e+06	9.15977e+06	8.0013e+06	8.09491e+06	9.84466e+06	1.00806e+07	1.11474e+07	1.08413e+07	1.12446e+07	1.24266e+07	1.04529e+07	1.24002e+07
Kaempferol 3-Alpha-D-Galactoside	6.28089e+06	7.34163e+06	7.4055e+06	6.0332e+06	7.55612e+06	7.94418e+06	9.39959e+06	8.8252e+06	9.33905e+06	9.37176e+06	9.49496e+06	9.95261e+06
[3-[2-Aminoethoxy(Hydroxy)Phosphoryl]Oxy-2-Hydroxypropyl] Hexadecanoate	1.51122e+06	1.83641e+06	1.64334e+06	1.91652e+06	1.89388e+06	1.86958e+06	4.10928e+06	3.74273e+06	4.03645e+06	3.56644e+06	3.62118e+06	4.07162e+06
2z-Penten-1-Ol	2.61042e+07	2.47931e+07	2.50125e+07	2.50295e+07	2.50494e+07	2.27779e+07	2.59593e+07	2.06909e+07	2.13978e+07	2.1095e+07	2.07747e+07	2.15013e+07
9-Oxoode	5.28983e+06	4.64839e+06	4.5654e+06	4.27358e+06	4.32422e+06	3.83779e+06	2.97617e+06	2.16717e+06	2.4779e+06	2.10308e+06	2.32223e+06	2.40249e+06
Methylmalonylcarnitine	521265	418988	465479	457388	409195	398495	2.60814e+06	2.69333e+06	1.92231e+06	2.19872e+06	2.52772e+06	2.91901e+06
Scutellarein 4'-Methyl Ether	3.80004e+06	4.01844e+06	6.1205e+06	4.95053e+06	4.69077e+06	4.4304e+06	2.06684e+06	2.83426e+06	3.23812e+06	2.58626e+06	2.322e+06	1.77722e+06
