# Supplementary material for: Comparative Analysis of the Chemical Constituents of Chrysanthemum morifolium with Different Drying Processes Integrating LC/GC–MS−Based, Non-Targeted Metabolomics
Source: Metabolites. 2024 Sep 2;14(9):481. doi: 10.3390/metabo14090481 (PMC11434334; doi:10.3390/metabo14090481)
Supplement: Supplementary file 1 [file metabolites-14-00481-s001.zip › Supplementary Table S5. The information of 81 flavonoids.xlsx]

## Sheet: Sheet1
Supplementary Table S5. The information of 81 flavonoids
Metabolites	YG1	YG2	YG3	YG4	YG5	YG6	HG1	HG2	HG3	HG4	HG5	HG6
Group	YG	YG	YG	YG	YG	YG	HG	HG	HG	HG	HG	HG
(+)-Catechin	8149.96	10510.1	8595.05	11055	8458.18	10307.6	24321.1	21985.2	23019.3	20845	21149.6	20327.3
(2s)-5,7,3',4'-Tetrahydroxyflavanone 7-(6-Galloylglucoside)	1.06142e+07	9.75146e+06	9.8215e+06	9.45336e+06	9.89576e+06	1.11599e+07	7.69809e+06	9.46797e+06	7.63768e+06	7.75182e+06	8.86729e+06	8.22188e+06
(2s)-5,7,3',4'-Tetrahydroxyflavanone 7-Glucuronide	3.6937e+06	4.32504e+06	3.33381e+06	3.80515e+06	2.95955e+06	4.27414e+06	3.87802e+06	4.16689e+06	4.39564e+06	4.2557e+06	4.83855e+06	4.57689e+06
2''-O-Vanilloylvitexin	11828.7	14016.5	10223.5	17756.8	64546.6	13515.3	242762	382948	330791	719108	723600	547550
3,5-Di-O-Methyl-8-Prenylafzelechin-4beta-Ol	331782	409559	431540	302076	416047	441641	744905	679435	618978	876992	702373	676433
3,7,8,4'-Tetrahydroxyflavone	1.87507e+06	1.37481e+06	2.57772e+06	1.37943e+06	1.43103e+06	1.25586e+06	1.71926e+06	2.57482e+06	3.52698e+06	2.04044e+06	2.9227e+06	2.19371e+06
3,7-Dihydroxy-4,5-Dimethoxy-8-Prenylflavan 7-O-Beta-D-Glucopyranoside	150912	147456	153377	141424	127476	163908	604134	517849	501725	608067	621150	526721
3'-Deoxymaysin	104443	139239	138676	98952	118605	119978	466157	463138	299343	278410	285867	232670
3'-O-Methylmaysin	87579.8	111398	110417	138074	95854.7	116087	575136	444562	349583	260683	386805	339348
4''''-Acetylsagittatin A	226025	263133	281535	274720	240804	244175	441151	433750	400077	468653	450372	600130
5,2',5'-Trihydroxy-3,6,7,4'-Tetramethoxyflavone 5'-Glucoside	2.20161e+06	2.4e+06	1.83076e+06	2.08392e+06	1.86391e+06	2.27219e+06	2.80863e+06	2.14975e+06	2.82508e+06	2.14348e+06	2.63076e+06	2.42447e+06
5,4'-Dihydroxy-7'-Methoxy-8-Methylflavan	2.87866e+06	3.5205e+06	3.8366e+06	3.99482e+06	3.21556e+06	3.96241e+06	3.02363e+06	2.27823e+06	2.09913e+06	2.32443e+06	2.47089e+06	2.15492e+06
5,6,7-Trihydroxyflavone 7-(6''-Malonylglucoside)	9.91231e+06	1.00723e+07	1.00889e+07	1.20232e+07	1.0065e+07	9.01998e+06	6.36236e+06	8.24176e+06	5.90146e+06	6.16121e+06	7.84562e+06	8.64266e+06
5-O-Methyl-8-Prenylafzelechin-4beta-Ol	928274	978191	564142	1.09638e+06	720235	703466	2.62072e+06	2.56764e+06	2.50556e+06	1.33068e+06	914597	1.27027e+06
6-Hydroxykaempferol 3,5,7,4'-Tetramethyl Ether 6-Rhamnoside	1.29744e+06	1.33472e+06	1.26622e+06	1.37297e+06	1.00325e+06	1.26721e+06	607488	567251	744447	656183	824901	754803
6''-Malonylastragalin	4.32053e+07	4.21762e+07	4.50282e+07	4.29976e+07	4.41102e+07	4.51389e+07	3.19119e+07	3.96039e+07	3.28973e+07	3.39869e+07	3.78355e+07	3.99039e+07
6''-Malonylcosmosiin	6.86293e+07	6.48168e+07	7.01325e+07	7.78161e+07	6.79206e+07	6.92939e+07	4.78225e+07	5.95984e+07	4.51695e+07	4.76189e+07	6.11253e+07	6.15455e+07
6-Methoxykaempferol 3-(6''-Acetylglucoside)	367706	398769	399477	420583	344082	394010	231479	273720	195468	243751	300836	259637
7,3',4',5'-Tetrahydroxyflavone 7-Rhamnoside	1.37687e+06	1.09118e+06	1.19755e+06	1.28586e+06	1.24169e+06	1.31219e+06	827074	1.0436e+06	791770	775783	1.0124e+06	989485
7,8,4'-Trihydroxy-3',5'-Dimethoxyflavanone 4'-O-Glucoside	1.80854e+06	2.65494e+06	2.31588e+06	2.22113e+06	2.55768e+06	2.65606e+06	1.65538e+06	1.9268e+06	1.99535e+06	1.97324e+06	1.6048e+06	1.46403e+06
Abyssinone Ii	297595	385667	379752	311886	352830	394633	751684	712456	643449	953276	693453	710088
Acacetin	9.43498e+06	1.00779e+07	1.08201e+07	1.01633e+07	1.00674e+07	8.51649e+06	1.41182e+07	1.80902e+07	1.91198e+07	1.27422e+07	1.67767e+07	1.45863e+07
Acacetin 7-Glucuronosyl-(1->2)-Glucuronide	1.04732e+06	1.08016e+06	992677	852645	894982	967037	1.28637e+06	1.31126e+06	1.38528e+06	1.30881e+06	1.37247e+06	1.41495e+06
Acacetin 7-Neohesperidoside	649608	574465	593796	516227	601468	660295	902376	891601	866431	735703	806987	801988
Acacetin 7-Rutinoside	2.64372e+06	2.25075e+06	2.35152e+06	2.19209e+06	2.48274e+06	2.76713e+06	4.01215e+06	3.95332e+06	3.86513e+06	3.40172e+06	3.77667e+06	3.63111e+06
Afzelin	340151	286684	337595	292362	310173	332645	849470	1.06622e+06	861719	825556	1.01059e+06	998265
Amoridin	848553	1.11442e+06	1.00552e+06	1.27301e+06	1.02759e+06	977438	1.27056e+06	1.16759e+06	1.21917e+06	1.3605e+06	1.29309e+06	1.25244e+06
Apigenin	1.2652e+06	912703	1.40141e+06	1.06684e+06	1.15126e+06	892256	1.44215e+06	2.35726e+06	2.87957e+06	1.21537e+06	2.29235e+06	1.5726e+06
Apigenin 6-C-Glucosyl-7-O-(6-Malyl-Glucoside)	310450	452214	361336	360929	385619	341787	554381	512095	555050	656073	580816	562053
Apigenin 7-(2'',3''-Diacetylglucoside)	2.97798e+07	3.01283e+07	2.77033e+07	3.00797e+07	2.80081e+07	3.18256e+07	2.52679e+07	2.43453e+07	2.34202e+07	2.62205e+07	2.58565e+07	2.5026e+07
Apigenin 7-(6''-Ethylglucuronide)	5.28403e+06	5.32046e+06	5.37135e+06	5.81817e+06	5.37358e+06	5.11049e+06	3.62268e+06	4.34188e+06	3.42707e+06	3.44791e+06	4.14531e+06	4.15947e+06
Apigenin 7-Alpha-L-Arabinofuranosyl-(1->6)-Glucoside	1.81113e+06	2.14009e+06	1.59152e+06	1.89062e+06	1.52088e+06	1.94653e+06	2.31059e+06	1.97354e+06	2.42547e+06	1.9458e+06	2.1709e+06	2.03825e+06
Broussinol	869863	947228	1.21444e+06	1.30446e+06	1.03962e+06	1.38015e+06	843322	622530	608085	771832	795832	617352
Caohuoside D	30198.9	16083.1	46206.3	34482	48318	47589.1	162472	221442	196430	150669	249109	192507
Centaureidin	729409	878672	841534	1.01015e+06	860089	941663	1.28961e+06	913267	1.08437e+06	1.3319e+06	1.13782e+06	917338
Centaurein	165554	214095	202082	161833	184980	166137	378977	332764	317550	284684	266806	338988
Chrysosplenoside E	152777	153777	203772	201893	273761	176061	346223	441749	342045	312334	427779	412043
Delphinidin 3-Sophoroside 5-Glucoside	130287	121580	137244	82906	77971.7	144927	267547	307125	241760	225606	312451	280274
Diosmin	273159	296814	332503	276209	284354	288825	460145	639232	549352	679358	645712	435187
Dorsmanin F	324613	427815	404516	319274	385939	445956	677044	676952	660011	853762	707784	680049
Epiafzelechin-(4alpha->8)-Pelargonidin 3'-Glucoside	690289	718141	620651	635849	702816	784840	477436	559733	453498	488685	567442	577204
Epimedokoreanoside I	1.17835e+06	1.19488e+06	1.22544e+06	1.11442e+06	947640	1.10958e+06	717761	582816	635323	574982	645690	696864
Eriodictyol 3'-O-Glucoside	1.67076e+06	1.92923e+06	1.87234e+06	2.12456e+06	1.96966e+06	1.88271e+06	1.26706e+06	1.32535e+06	1.35227e+06	1.57478e+06	1.52701e+06	1.56757e+06
Eriodictyol 5-O-Glucoside	1.23192e+06	1.42708e+06	1.32769e+06	1.5506e+06	1.41921e+06	1.42873e+06	941577	1.04391e+06	1.18152e+06	1.21915e+06	1.23997e+06	1.20123e+06
Euchrenone A14	1.3834e+06	1.90811e+06	1.65915e+06	1.9051e+06	1.83059e+06	1.39514e+06	2.23428e+06	2.35296e+06	2.80072e+06	2.71839e+06	2.63453e+06	2.3763e+06
Fisetin 3-Glucoside	4.21085e+06	3.32968e+06	4.28326e+06	3.82498e+06	4.46316e+06	4.38516e+06	2.02714e+06	2.50045e+06	2.08362e+06	1.95908e+06	2.60436e+06	2.36811e+06
Geraldol 4'-Glucoside	4.03421e+06	4.67513e+06	4.69245e+06	4.85168e+06	4.61541e+06	4.63787e+06	4.92543e+06	5.53407e+06	5.12493e+06	5.45713e+06	5.6078e+06	5.70959e+06
Isocarthamidin	3.94388e+06	4.00479e+06	4.00311e+06	4.28921e+06	4.07808e+06	3.9084e+06	2.69048e+06	3.15762e+06	2.57103e+06	2.62164e+06	3.11169e+06	3.18387e+06
Isoderricin A	1.37249e+06	1.2994e+06	1.16569e+06	890963	1.04196e+06	846770	1.43725e+06	1.10533e+06	1.51809e+06	1.4061e+06	1.28548e+06	1.30079e+06
Isokaempferide 7-Rutinoside	6.43117e+06	6.10233e+06	6.13745e+06	5.11121e+06	6.16114e+06	7.87874e+06	8.48715e+06	7.80863e+06	8.56916e+06	7.84186e+06	7.78671e+06	7.26678e+06
Isoorientin 2''-O-Gallate	3.91085e+06	3.82109e+06	3.80368e+06	3.63806e+06	4.05061e+06	4.26181e+06	2.86736e+06	3.08578e+06	2.74242e+06	2.8273e+06	3.07511e+06	3.0051e+06
Isorhamnetin 3-(2''-Acetylglucoside)	188263	250390	219125	191559	178183	216018	395780	471244	397125	412704	443248	472005
Isorientin 4'-O-Glucoside 2''-O-P-Hydroxybenzoate	6.08207e+06	5.72639e+06	6.06665e+06	5.81596e+06	6.10211e+06	6.64786e+06	4.06902e+06	4.38432e+06	4.07923e+06	4.2702e+06	4.43311e+06	4.38164e+06
Isoscutellarein 4'-Methyl Ether 8-(6''-N-Butylglucuronide)	108203	145625	184337	154394	278967	136716	284662	411745	298863	361327	431991	395969
Isovitexin 2‚Ä≤‚Ä≤-O-Rhamnoside	1975.46	6692.01	9595.69	7235.06	8483.15	7948.84	126438	208191	184743	379778	285544	101455
Kaempferide 3-Rhamnoside-7-(6''-Succinylglucoside)	622420	613510	533061	637474	660207	916422	357891	445775	410873	391098	376321	364495
Kaempferol 3-(2''-Galloyl-Alpha-L-Arabinopyranoside)	923133	960453	967444	895711	1.00234e+06	1.0641e+06	668283	747269	662228	741584	713850	661809
Kaempferol 3-(6-Acetylgalactoside)	1.67441e+06	1.3975e+06	1.7551e+06	1.54717e+06	1.69674e+06	1.63292e+06	1.1651e+06	1.36841e+06	1.17995e+06	1.20435e+06	1.31534e+06	1.32869e+06
Kaempferol 3-Alpha-D-Galactoside	9.39959e+06	8.8252e+06	9.33905e+06	9.37176e+06	9.49496e+06	9.95261e+06	6.28089e+06	7.34163e+06	7.4055e+06	6.0332e+06	7.55612e+06	7.94418e+06
Limocitrol 3-Glucoside	380024	428936	378247	432502	451254	465761	647385	535419	540727	686063	609444	529671
Liquiritigenin 4'-O-Apiosyl(1->2)-Glucoside	735899	707841	662213	603914	671655	620627	498425	443515	507298	494884	466454	476357
Luteolin 7-Glucuronosyl-(1->2)-Glucuronide	539663	522602	502933	447057	531365	568957	591184	692991	651550	662701	695491	709601
Luteolin 7-Methylglucuronide	1.40564e+06	1.60108e+06	1.33576e+06	1.2588e+06	1.31357e+06	1.49358e+06	1.4907e+06	1.38326e+06	1.66507e+06	1.62533e+06	1.69424e+06	1.65484e+06
Myricetin 3,3',4',5'-Tetramethyl Ether	90750.4	100264	137916	98124.1	151323	161285	400008	405561	521157	347130	318566	346141
Myricetin 3-Arabinofuranoside	42702.8	23929.7	25261.3	30600	30398.4	31672.2	186716	249176	241830	114048	197881	283198
Naringin 6''-Rhamnoside	1.99685e+06	1.91606e+06	2.00141e+06	2.184e+06	2.35181e+06	2.34066e+06	1.38666e+06	1.56785e+06	1.31824e+06	1.54502e+06	1.54877e+06	1.76371e+06
Okanin 4-Methyl Ether 4'-O-(6''-O-P-Coumaroylglucoside)	246033	214786	263488	295552	183217	173026	418800	426191	343642	297770	325414	349799
Okanin 4'-O-(2''-O-Caffeoyl-6''-O-Acetylglucoside)	477850	416889	347373	386859	406147	449296	934548	1.11225e+06	912806	898249	962829	941777
Parkinsonin B	3.81631e+07	3.77144e+07	3.80152e+07	3.9268e+07	3.85503e+07	4.34133e+07	3.44475e+07	3.58252e+07	3.14813e+07	3.63711e+07	3.75787e+07	3.52798e+07
Pelargonidin-3-O-Beta-D-Glucoside	1.14835e+07	9.93847e+06	1.08792e+07	1.21231e+07	1.00304e+07	1.12251e+07	8.5267e+06	1.04446e+07	7.9796e+06	7.30357e+06	1.03021e+07	1.12596e+07
Perfoliatumin B	822232	560494	459697	638783	549375	853542	32353.2	34795.6	38347.9	111120	46355.6	39092.4
Quercetin 3-(2''-Caffeylglucuronide)	926831	972440	857074	760851	819191	880788	1.05065e+06	1.10978e+06	1.12225e+06	1.06639e+06	1.16158e+06	1.16131e+06
Quercetin 3-(6''-P-Hydroxybenzoylgalactoside)	573448	603670	599074	532368	650637	734631	310413	383782	277169	288571	320041	297758
Scoparin 6''-Acetate	2.44989e+06	2.70546e+06	2.63351e+06	2.55532e+06	2.4371e+06	2.57244e+06	2.24829e+06	2.29397e+06	2.33172e+06	2.46846e+06	2.4459e+06	2.54833e+06
Scutellarein 4'-Methyl Ether	2.06684e+06	2.83426e+06	3.23812e+06	2.58626e+06	2.322e+06	1.77722e+06	3.80004e+06	4.01844e+06	6.1205e+06	4.95053e+06	4.69077e+06	4.4304e+06
Scutellarein 7-Xylosyl-(1->2)-Xyloside	99934.7	144556	86658.3	137239	111799	113862	279842	246540	302262	273223	250973	215507
Sigmoidin B	498194	481092	384465	451385	401667	313052	1.20066e+06	1.01374e+06	1.10078e+06	735353	548065	671884
Symplocosidin	101168	42094.3	115941	125865	181379	150902	230076	279129	241049	187417	260223	256166
Taxifolin 3-Arabinoside	187271	209999	261748	178809	325100	320173	651874	590701	780498	535178	515529	660343
Tetramethylquercetin 3-Rutinoside	330466	362537	290065	456978	312473	241317	149659	164709	145935	111481	135607	165072
Wogonin	1.36344e+07	1.40684e+07	1.55827e+07	1.44632e+07	1.45366e+07	1.27458e+07	2.09258e+07	2.62158e+07	3.06809e+07	1.89271e+07	2.56509e+07	2.25529e+07
