# Supplementary material for: Comparative Analysis of the Chemical Constituents of Chrysanthemum morifolium with Different Drying Processes Integrating LC/GC–MS−Based, Non-Targeted Metabolomics
Source: Metabolites. 2024 Sep 2;14(9):481. doi: 10.3390/metabo14090481 (PMC11434334; doi:10.3390/metabo14090481)
Supplement: Supplementary file 1 [file metabolites-14-00481-s001.zip › Supplementary Table S6. The information of a┬-farnesene, mannose, rhamnose and 1-Kestose..xlsx]

## Sheet: 数据矩阵
Supplementary Table S6. The information of β-farnesene, mannose, rhamnose and 1-Kestose.
Metabolites	HG1	HG2	HG3	HG4	HG5	HG6	YG1	YG2	YG3	YG4	YG5	YG6
Group	HG	HG	HG	HG	HG	HG	YG	YG	YG	YG	YG	YG
β-Farnesene	2.90477e+06	3.2025e+06	3.10809e+06	3.6685e+06	2.87672e+06	2.64939e+06	4.20749e+06	3.72495e+06	4.27516e+06	4.41756e+06	3.8055e+06	3.54743e+06
Mannose	98000.1	383001	853426	41849.9	130240	210096	1.93011e+06	1.98156e+06	1.27336e+06	1.74028e+06	1.80178e+06	2.26517e+06
Rhamnose	9990.55	50711.1	129420	45014.1	41501.2	66802.9	49635.4	671649	29308.8	736393	696216	677834
1-Kestose	5.31281e+06	5.56982e+06	4.44722e+06	5.09093e+06	4.42686e+06	4.94427e+06	7.10655e+06	6.90538e+06	7.15347e+06	6.78084e+06	9.57958e+06	8.76167e+06
